# Supplementary material for: Chiral metal–macrocycle frameworks: supramolecular chirality induction and helicity inversion of the helical macrocyclic structures
Source: Chem Sci. 2016 Jan 11;7(3):2217–21. doi: 10.1039/c5sc04570c (PMC5975940; doi:10.1039/c5sc04570c)
Supplement: Supplementary file 2 [file SC-007-C5SC04570C-s002.cif]

# Electronic Supplementary Material (ESI) for Chemical Science.
# This journal is © The Royal Society of Chemistry 2015

####################################################################### 
# 
# This file contains crystal structure data downloaded from the 
# Cambridge Structural Database (CSD) hosted by the Cambridge 
# Crystallographic Data Centre (CCDC).
# 
# Full information about CCDC data access policies and citation 
# guidelines are available at http://www.ccdc.cam.ac.uk/access/V1 
# 
# Audit and citation data items may have been added by the CCDC. 
# Please retain this information to preserve the provenance of 
# this file and to allow appropriate attribution of the data. 
# 
#######################################################################

data_rac-MMF-2
_database_code_depnum_ccdc_archive 'CCDC 989061'
_audit_update_record             
;
2014-02-27 deposited with the CCDC.
2015-12-23 downloaded from the CCDC.
;

#==============================================================================
# CHEMICAL DATA

_chemical_formula_sum            'C90.09 H108.55 Cl24.19 N12 O6.18 Pd6'
_chemical_formula_moiety         
'2(C42 H42 N6 Pd3 Cl6), 6.09(C H2 Cl2), 6.18(H2 O)'
_chemical_formula_weight         2954.44
_chemical_melting_point          ?
_chemical_absolute_configuration unk

#==============================================================================
# CRYSTAL DATA
_symmetry_cell_setting           cubic
_symmetry_space_group_name_H-M   'I 21 3'
_symmetry_space_group_name_Hall  'I 2b 2c 3'
_symmetry_Int_Tables_number      199
loop_
_symmetry_equiv_pos_site_id
_symmetry_equiv_pos_as_xyz
1 +X,+Y,+Z
2 +Y,+Z,+X
3 +Z,+X,+Y
4 1/2+X,1/2-Y,-Z
5 1/2+Y,1/2-Z,-X
6 1/2+Z,1/2-X,-Y
7 -Y,1/2+Z,1/2-X
8 -Z,1/2+X,1/2-Y
9 1/2-Z,-X,1/2+Y
10 1/2-X,-Y,1/2+Z
11 1/2-Y,-Z,1/2+X
12 -X,1/2+Y,1/2-Z
13 1/2+X,1/2+Y,1/2+Z
14 1/2+Y,1/2+Z,1/2+X
15 1/2+Z,1/2+X,1/2+Y
16 +X,-Y,1/2-Z
17 +Y,-Z,1/2-X
18 +Z,-X,1/2-Y
19 1/2-Y,+Z,-X
20 1/2-Z,+X,-Y
21 -Z,1/2-X,+Y
22 -X,1/2-Y,+Z
23 -Y,1/2-Z,+X
24 1/2-X,+Y,-Z
#------------------------------------------------------------------------------
_cell_length_a                   31.4049(6)
_cell_length_b                   31.4049(6)
_cell_length_c                   31.4049(6)
_cell_angle_alpha                90.0000
_cell_angle_beta                 90.0000
_cell_angle_gamma                90.0000
_cell_volume                     30973.7(10)
_cell_formula_units_Z            8
_cell_measurement_reflns_used    100571
_cell_measurement_theta_min      3.04
_cell_measurement_theta_max      27.52
_cell_measurement_temperature    93
#------------------------------------------------------------------------------
_exptl_crystal_description       block
_exptl_crystal_colour            yellow
_exptl_crystal_size_max          0.330
_exptl_crystal_size_mid          0.300
_exptl_crystal_size_min          0.300
_exptl_crystal_density_diffrn    1.267
_exptl_crystal_density_meas      ?
_exptl_crystal_density_method    'not measured'
_exptl_crystal_F_000             11758.08
_exptl_absorpt_coefficient_mu    1.139
_exptl_absorpt_correction_type   multi-scan
_exptl_absorpt_process_details   'ABSCOR (Rigaku, 1995)'
_exptl_absorpt_correction_T_min  0.213
_exptl_absorpt_correction_T_max  0.711

#==============================================================================
# EXPERIMENTAL DATA

_diffrn_ambient_temperature      93
_diffrn_radiation_type           'Mo K\a'
_diffrn_radiation_wavelength     0.71075
_diffrn_measurement_device_type  'Rigaku R-AXIS RAPID'
_diffrn_measurement_method       \w
_diffrn_detector_area_resol_mean 10.000
_diffrn_reflns_number            149996
_diffrn_reflns_av_R_equivalents  ?
_diffrn_reflns_theta_max         27.47
_diffrn_reflns_theta_full        27.47
_diffrn_measured_fraction_theta_max 0.954
_diffrn_measured_fraction_theta_full 0.954
_diffrn_reflns_limit_h_min       -38
_diffrn_reflns_limit_h_max       40
_diffrn_reflns_limit_k_min       -40
_diffrn_reflns_limit_k_max       40
_diffrn_reflns_limit_l_min       -39
_diffrn_reflns_limit_l_max       40
_diffrn_standards_number         0
_diffrn_standards_interval_count .
_diffrn_standards_decay_%        ?

#==============================================================================
# REFINEMENT DATA

_refine_special_details          
;
    Refinement was performed using all reflections. The weighted 
    R-factor (wR) and goodness of fit (S) are based on F^2^.
    R-factor (gt) are based on F. The threshold expression of
    F^2^ > 2.0 sigma(F^2^) is used only for calculating R-factor (gt).
The crystal structure was solved as twin by inversion and rotation 
with twin laws (-100 0-10 00-1) and (010 100 00-1), respectively.
The restraints (DFIX and DANG) were applied to CH2Cl2 solvents.
All of the non-hydrogen atoms of the Pd complexes were refined anisotropically,
while those of solvents were refined isotropically. Hydrogen atoms were placed 
at calculated positions and refined as a riding model. Hydrogen atoms of water 
molecules were not located.
;

_reflns_number_total             11849
_reflns_number_gt                11338
_reflns_threshold_expression     F^2^>2.0\s(F^2^)
_refine_ls_structure_factor_coef Fsqd
_refine_ls_R_factor_gt           0.0595
_refine_ls_wR_factor_ref         0.1548
_refine_ls_number_restraints     12
_refine_ls_hydrogen_treatment    constr
_refine_ls_number_reflns         11849
_refine_ls_number_parameters     409
_refine_ls_goodness_of_fit_ref   1.089
_refine_ls_weighting_scheme      calc
_refine_ls_weighting_details     
'w = 1/[\s^2^(Fo^2^)+(0.1177P)^2^+3.7526P] where P=(Fo^2^+2Fc^2^)/3'
_atom_sites_solution_hydrogens   geom
_atom_sites_solution_primary     direct
_atom_sites_solution_secondary   difmap
_refine_ls_shift/su_max          0.001
_refine_diff_density_max         1.110
_refine_diff_density_min         -0.640
_refine_ls_extinction_method     none
_refine_ls_extinction_coef       ?
_refine_ls_abs_structure_details 
'Flack, H. D. (1983), Acta Cryst. A39, 876-881.  5604 Friedel Pairs'
_refine_ls_abs_structure_Flack   0.50(5)

loop_
_atom_type_symbol
_atom_type_description
_atom_type_scat_dispersion_real
_atom_type_scat_dispersion_imag
_atom_type_scat_source
C C 0.0033 0.0016
;
International Tables for Crystallography
(1992, Vol. C, Tables 4.2.6.8 and 6.1.1.4)
;
H H 0.0000 0.0000
;
International Tables for Crystallography
(1992, Vol. C, Table 6.1.1.4)
;
N N 0.0061 0.0033
;
International Tables for Crystallography
(1992, Vol. C, Tables 4.2.6.8 and 6.1.1.4)
;
Pd Pd -0.9988 1.0072
;
International Tables for Crystallography
(1992, Vol. C, Tables 4.2.6.8 and 6.1.1.4)
;
Cl Cl 0.1484 0.1585
;
International Tables for Crystallography
(1992, Vol. C, Tables 4.2.6.8 and 6.1.1.4)
;
O O 0.0106 0.0060
;
International Tables for Crystallography
(1992, Vol. C, Tables 4.2.6.8 and 6.1.1.4)
;

#==============================================================================
# ATOMIC COORDINATES AND THERMAL PARAMETERS

loop_
_atom_site_label
_atom_site_type_symbol
_atom_site_fract_x
_atom_site_fract_y
_atom_site_fract_z
_atom_site_U_iso_or_equiv
_atom_site_adp_type
_atom_site_occupancy
_atom_site_symmetry_multiplicity
_atom_site_calc_flag
_atom_site_refinement_flags
_atom_site_disorder_assembly
_atom_site_disorder_group
Pd1 Pd 0.288542(18) 0.515260(18) 0.466794(18) 0.04881(13) Uani 1.0 24 d . . .
Pd2 Pd 0.33598(3) 0.68411(2) 0.57710(2) 0.0670(2) Uani 1.0 24 d . . .
Cl1S Cl 0.2301(6) 0.4868(8) 0.6837(7) 0.136(7) Uiso 0.35(2) 24 d . . .
Cl1T Cl 0.2236(4) 0.5036(5) 0.6869(4) 0.117(4) Uiso 0.49(3) 24 d . . .
Cl1 Cl 0.25636(7) 0.45510(6) 0.43856(6) 0.0562(4) Uani 1.0 24 d . . .
Cl2 Cl 0.24852(7) 0.56133(7) 0.42624(7) 0.0631(5) Uani 1.0 24 d . . .
Cl2S Cl 0.3173(4) 0.4814(4) 0.7010(4) 0.104(5) Uiso 0.35(2) 24 d . . .
Cl2T Cl 0.3035(6) 0.4577(6) 0.6832(6) 0.175(8) Uiso 0.49(3) 24 d . . .
Cl3S Cl 0.4363(9) 0.4526(8) 0.7211(9) 0.274(12) Uiso 0.588(18) 24 d . . .
Cl3 Cl 0.39359(14) 0.7219(3) 0.55347(11) 0.139(3) Uani 1.0 24 d . . .
Cl4 Cl 0.30847(9) 0.67512(9) 0.50983(7) 0.0807(8) Uani 1.0 24 d . . .
Cl4S Cl 0.3979(3) 0.3805(3) 0.6771(3) 0.120(4) Uiso 0.588(18) 24 d . . .
Cl5S Cl 0.2444(11) 0.6680(13) 0.8303(12) 0.333(16) Uiso 0.6000 24 d . . .
Cl6S Cl 0.3123(9) 0.6471(9) 0.8801(9) 0.259(10) Uiso 0.6000 24 d . . .
O1W O 0.4430(6) 0.6622(5) 0.6472(5) 0.138(5) Uiso 1.0 24 d . . .
O2W O 0.3493(4) 0.8493(4) 0.6507(4) 0.083(8) Uiso 0.73(7) 8 d . . .
O3W O 0.3761(15) 0.3761(15) 0.3761(15) 0.28(3) Uiso 1.0 8 d . . .
O4W O 0.5386(10) 0.5549(9) 0.4873(9) 0.120(13) Uiso 0.48(6) 24 d . . .
N1 N 0.3253(2) 0.47859(19) 0.50592(19) 0.0501(13) Uani 1.0 24 d . . .
N2 N 0.3227(3) 0.5644(3) 0.4937(3) 0.0557(15) Uani 1.0 24 d . . .
N3 N 0.3582(4) 0.6897(3) 0.6380(3) 0.073(3) Uani 1.0 24 d . . .
N4 N 0.2864(3) 0.6502(3) 0.6036(3) 0.069(3) Uani 1.0 24 d . . .
C1S C 0.2807(7) 0.4897(15) 0.6605(8) 0.077(9) Uiso 0.35(2) 24 d . . .
C1T C 0.2708(8) 0.4949(10) 0.6606(9) 0.085(8) Uiso 0.49(3) 24 d . . .
C1 C 0.3438(3) 0.5053(3) 0.5383(2) 0.0507(15) Uani 1.0 24 d . . .
C2S C 0.4460(7) 0.4053(7) 0.6939(9) 0.098(7) Uiso 0.588(18) 24 d . . .
C2 C 0.3594(4) 0.4891(4) 0.5759(4) 0.070(3) Uani 1.0 24 d . . .
C3S C 0.265(4) 0.678(5) 0.882(3) 0.49(12) Uiso 0.6000 24 d . . .
C3 C 0.3785(4) 0.5172(6) 0.6030(4) 0.092(5) Uani 1.0 24 d . . .
C4 C 0.3825(4) 0.5597(4) 0.5945(4) 0.081(3) Uani 1.0 24 d . . .
C5 C 0.3669(3) 0.5751(3) 0.5590(3) 0.062(2) Uani 1.0 24 d . . .
C6 C 0.3453(3) 0.5483(3) 0.5296(3) 0.0545(17) Uani 1.0 24 d . . .
C7 C 0.3497(3) 0.5893(3) 0.4611(4) 0.062(2) Uani 1.0 24 d . . .
C8 C 0.3775(3) 0.5600(3) 0.4354(3) 0.0489(15) Uani 1.0 24 d . . .
C9 C 0.3614(3) 0.5444(3) 0.3979(3) 0.0505(16) Uani 1.0 24 d . . .
C10 C 0.4179(3) 0.5483(3) 0.4495(3) 0.0588(18) Uani 1.0 24 d . . .
C11 C 0.3850(3) 0.5160(3) 0.3713(3) 0.0528(16) Uani 1.0 24 d . . .
C12 C 0.4415(3) 0.5212(3) 0.4254(3) 0.0538(16) Uani 1.0 24 d . . .
C13 C 0.3857(3) 0.4269(3) 0.5052(3) 0.0522(16) Uani 1.0 24 d . . .
C14 C 0.3570(3) 0.4535(3) 0.4782(3) 0.0489(15) Uani 1.0 24 d . . .
C15 C 0.3349(4) 0.6561(3) 0.6641(3) 0.064(2) Uani 1.0 24 d . . .
C16 C 0.3523(5) 0.6413(4) 0.7019(3) 0.080(3) Uani 1.0 24 d . . .
C17 C 0.3266(4) 0.6117(3) 0.7267(4) 0.074(3) Uani 1.0 24 d . . .
C18 C 0.2874(6) 0.5966(4) 0.7111(4) 0.090(4) Uani 1.0 24 d . . .
C19 C 0.2762(7) 0.6109(4) 0.6686(4) 0.108(6) Uani 1.0 24 d . . .
C20 C 0.2977(5) 0.6389(4) 0.6471(3) 0.084(4) Uani 1.0 24 d . . .
C21 C 0.2430(4) 0.6695(3) 0.5990(3) 0.064(2) Uani 1.0 24 d . . .
C22 C 0.3864(3) 0.7420(3) 0.7860(3) 0.0574(18) Uani 1.0 24 d . . .
C23 C 0.4166(3) 0.7501(4) 0.7527(3) 0.065(2) Uani 1.0 24 d . . .
C24 C 0.3446(3) 0.7323(3) 0.7745(3) 0.063(2) Uani 1.0 24 d . . .
C25 C 0.4028(3) 0.7481(4) 0.7115(4) 0.068(3) Uani 1.0 24 d . . .
C26 C 0.3302(3) 0.7324(3) 0.7330(3) 0.0592(19) Uani 1.0 24 d . . .
C27 C 0.3614(3) 0.7386(3) 0.6999(3) 0.0563(18) Uani 1.0 24 d . . .
C28 C 0.3492(4) 0.7348(3) 0.6548(3) 0.072(3) Uani 1.0 24 d . . .
H1N H 0.3075 0.4591 0.5193 0.0601 Uiso 1.0 24 calc R . .
H1SA H 0.2838 0.4677 0.6382 0.0928 Uiso 0.35(2) 24 calc R . .
H1SB H 0.2851 0.5181 0.6474 0.0928 Uiso 0.35(2) 24 calc R . .
H1TA H 0.2644 0.4860 0.6311 0.1024 Uiso 0.49(3) 24 calc R . .
H1TB H 0.2865 0.5222 0.6590 0.1024 Uiso 0.49(3) 24 calc R . .
H2 H 0.3569 0.4597 0.5828 0.0836 Uiso 1.0 24 calc R . .
H2Sa H 0.4618 0.3855 0.7128 0.1173 Uiso 0.588(18) 24 calc R . .
H2Sb H 0.4640 0.4112 0.6688 0.1173 Uiso 0.588(18) 24 calc R . .
H3 H 0.3897 0.5067 0.6290 0.1100 Uiso 1.0 24 calc R . .
H3N H 0.3874 0.6844 0.6386 0.0875 Uiso 1.0 24 calc R . .
H3Sa H 0.2718 0.7088 0.8864 0.5925 Uiso 0.6000 24 calc R . .
H3Sb H 0.2458 0.6684 0.9049 0.5925 Uiso 0.6000 24 calc R . .
H4 H 0.3965 0.5780 0.6142 0.0968 Uiso 1.0 24 calc R . .
H4N H 0.2853 0.6246 0.5888 0.0826 Uiso 1.0 24 calc R . .
H5 H 0.3700 0.6046 0.5528 0.0748 Uiso 1.0 24 calc R . .
H6N H 0.3028 0.5836 0.5043 0.0668 Uiso 1.0 24 calc R . .
H7 H 0.3306 0.6052 0.4417 0.0745 Uiso 1.0 24 calc R . .
H8 H 0.3678 0.6102 0.4762 0.0745 Uiso 1.0 24 calc R . .
H9 H 0.3337 0.5528 0.3893 0.0606 Uiso 1.0 24 calc R . .
H10 H 0.4288 0.5591 0.4755 0.0706 Uiso 1.0 24 calc R . .
H11 H 0.3736 0.5049 0.3456 0.0634 Uiso 1.0 24 calc R . .
H12 H 0.4687 0.5127 0.4355 0.0645 Uiso 1.0 24 calc R . .
H14 H 0.3411 0.4349 0.4583 0.0587 Uiso 1.0 24 calc R . .
H15 H 0.3743 0.4736 0.4612 0.0587 Uiso 1.0 24 calc R . .
H16 H 0.3797 0.6501 0.7112 0.0963 Uiso 1.0 24 calc R . .
H17 H 0.3364 0.6024 0.7538 0.0885 Uiso 1.0 24 calc R . .
H18 H 0.2695 0.5783 0.7273 0.1074 Uiso 1.0 24 calc R . .
H19 H 0.2515 0.5990 0.6557 0.1291 Uiso 1.0 24 calc R . .
H21 H 0.2343 0.6683 0.5687 0.0766 Uiso 1.0 24 calc R . .
H22 H 0.2223 0.6526 0.6158 0.0766 Uiso 1.0 24 calc R . .
H23 H 0.4454 0.7566 0.7592 0.0775 Uiso 1.0 24 calc R . .
H24 H 0.3250 0.7251 0.7964 0.0751 Uiso 1.0 24 calc R . .
H25 H 0.4229 0.7537 0.6896 0.0813 Uiso 1.0 24 calc R . .
H26 H 0.3010 0.7286 0.7265 0.0710 Uiso 1.0 24 calc R . .
H28 H 0.3653 0.7559 0.6377 0.0866 Uiso 1.0 24 calc R . .
H29 H 0.3184 0.7412 0.6517 0.0866 Uiso 1.0 24 calc R . .


loop_
_atom_site_aniso_label
_atom_site_aniso_U_11
_atom_site_aniso_U_22
_atom_site_aniso_U_33
_atom_site_aniso_U_12
_atom_site_aniso_U_13
_atom_site_aniso_U_23
Pd1 0.0521(3) 0.0488(3) 0.0455(3) 0.0149(2) 0.0080(3) 0.0054(2)
Pd2 0.0771(4) 0.0732(4) 0.0509(3) 0.0246(4) -0.0173(3) -0.0192(3)
Cl1 0.0639(10) 0.0563(9) 0.0485(8) 0.0117(8) 0.0018(8) -0.0027(7)
Cl2 0.0583(10) 0.0677(11) 0.0635(11) 0.0239(9) 0.0127(8) 0.0256(9)
Cl3 0.093(3) 0.255(7) 0.0702(18) -0.025(3) -0.0001(16) -0.023(3)
Cl4 0.1049(18) 0.0873(16) 0.0500(11) 0.0424(14) -0.0237(11) -0.0277(10)
N1 0.059(4) 0.045(3) 0.047(3) 0.010(3) 0.013(3) -0.001(3)
N2 0.057(4) 0.056(4) 0.054(4) 0.017(3) 0.014(3) 0.003(3)
N3 0.096(6) 0.081(5) 0.041(4) 0.021(5) -0.029(4) -0.016(4)
N4 0.108(6) 0.048(4) 0.050(4) 0.028(4) -0.033(4) -0.006(3)
C1 0.053(4) 0.064(5) 0.036(3) 0.010(3) 0.004(3) 0.001(3)
C2 0.065(5) 0.080(6) 0.064(5) 0.028(5) 0.002(4) -0.004(5)
C3 0.070(6) 0.141(12) 0.064(6) 0.056(7) -0.002(5) -0.012(7)
C4 0.075(6) 0.080(7) 0.087(7) 0.005(5) -0.006(5) -0.041(6)
C5 0.065(5) 0.056(5) 0.065(5) -0.001(4) 0.011(4) -0.013(4)
C6 0.047(4) 0.063(5) 0.054(4) 0.013(3) 0.011(3) -0.009(4)
C7 0.059(5) 0.047(4) 0.080(6) 0.010(4) 0.020(4) 0.005(4)
C8 0.047(4) 0.045(4) 0.054(4) 0.009(3) 0.021(3) 0.003(3)
C9 0.046(4) 0.056(4) 0.050(4) 0.013(3) 0.013(3) 0.006(3)
C10 0.069(5) 0.060(5) 0.047(4) 0.010(4) 0.009(4) 0.001(3)
C11 0.047(4) 0.056(4) 0.055(4) 0.017(3) 0.007(3) -0.010(4)
C12 0.050(4) 0.059(4) 0.053(4) 0.005(3) 0.002(3) -0.000(3)
C13 0.066(5) 0.036(3) 0.055(4) 0.005(3) 0.010(4) 0.007(3)
C14 0.057(4) 0.046(4) 0.043(4) 0.019(3) 0.010(3) 0.008(3)
C15 0.089(6) 0.053(4) 0.049(4) 0.016(4) -0.019(4) -0.012(4)
C16 0.113(9) 0.087(7) 0.040(4) 0.016(6) -0.025(5) -0.008(4)
C17 0.105(8) 0.045(4) 0.071(6) 0.008(5) -0.025(6) 0.010(4)
C18 0.136(11) 0.069(6) 0.063(6) -0.011(7) -0.026(7) 0.013(5)
C19 0.202(18) 0.054(5) 0.067(6) -0.028(8) -0.049(9) 0.005(5)
C20 0.128(10) 0.071(6) 0.053(5) 0.034(6) -0.041(6) -0.026(5)
C21 0.079(6) 0.064(5) 0.049(4) 0.018(4) -0.015(4) -0.011(4)
C22 0.053(4) 0.070(5) 0.049(4) 0.020(4) -0.012(3) -0.009(4)
C23 0.044(4) 0.093(6) 0.057(5) 0.001(4) -0.007(4) -0.022(4)
C24 0.059(5) 0.068(5) 0.061(5) 0.019(4) -0.007(4) -0.009(4)
C25 0.059(5) 0.070(5) 0.074(6) 0.005(4) -0.023(4) -0.021(5)
C26 0.066(5) 0.055(4) 0.057(4) 0.016(4) -0.020(4) -0.012(4)
C27 0.052(4) 0.065(5) 0.053(4) 0.008(4) -0.005(3) -0.016(4)
C28 0.110(8) 0.058(5) 0.048(4) 0.031(5) -0.029(5) -0.023(4)

#==============================================================================
_computing_data_collection       'RAPID AUTO (Rigaku, ????)'
_computing_cell_refinement       'RAPID AUTO'
_computing_data_reduction        'RAPID AUTO'
_computing_structure_solution    'SHELXS97 (Sheldrick, 2008)'
_computing_structure_refinement  'SHELXL97 (Sheldrick, 2008)'
_computing_publication_material  'CrystalStructure 4.0 (Rigaku, 2010)'
_computing_molecular_graphics    'CrystalStructure 4.0'

#==============================================================================
# MOLECULAR GEOMETRY

_geom_special_details            
;
    ENTER SPECIAL DETAILS OF THE MOLECULAR GEOMETRY
;

loop_
_geom_bond_atom_site_label_1
_geom_bond_atom_site_label_2
_geom_bond_distance
_geom_bond_publ_flag
_geom_bond_site_symmetry_1
_geom_bond_site_symmetry_2
Pd1 Cl1 2.319(2) yes . .
Pd1 Cl2 2.301(3) yes . .
Pd1 N1 2.042(7) yes . .
Pd1 N2 2.061(7) yes . .
Pd2 Cl3 2.287(6) yes . .
Pd2 Cl4 2.300(3) yes . .
Pd2 N3 2.044(8) yes . .
Pd2 N4 2.063(9) yes . .
Cl1S C1S 1.75(3) yes . .
Cl1T C1T 1.72(3) yes . .
Cl2S C1S 1.73(3) yes . .
Cl2T C1T 1.71(4) yes . .
Cl3S C2S 1.74(4) yes . .
Cl4S C2S 1.78(3) yes . .
Cl5S C3S 1.79(9) yes . .
Cl6S C3S 1.77(12) yes . .
N1 C1 1.440(10) yes . .
N1 C14 1.539(10) yes . .
N2 C6 1.427(11) yes . .
N2 C7 1.542(12) yes . .
N3 C15 1.523(13) yes . .
N3 C28 1.539(13) yes . .
N4 C20 1.456(13) yes . .
N4 C21 1.498(14) yes . .
C1 C2 1.376(13) yes . .
C1 C6 1.379(13) yes . .
C2 C3 1.366(18) yes . .
C3 C4 1.37(2) yes . .
C4 C5 1.312(16) yes . .
C5 C6 1.420(13) yes . .
C7 C8 1.502(12) yes . .
C8 C9 1.370(11) yes . .
C8 C10 1.395(12) yes . .
C9 C11 1.429(11) yes . .
C10 C12 1.356(12) yes . .
C11 C13 1.432(11) yes . 2_555
C12 C13 1.420(12) yes . 2_555
C13 C14 1.495(11) yes . .
C15 C16 1.387(14) yes . .
C15 C20 1.394(17) yes . .
C16 C17 1.457(16) yes . .
C17 C18 1.41(2) yes . .
C18 C19 1.452(18) yes . .
C19 C20 1.299(19) yes . .
C21 C22 1.470(13) yes . 5_466
C22 C23 1.432(12) yes . .
C22 C24 1.397(13) yes . .
C23 C25 1.366(14) yes . .
C24 C26 1.378(13) yes . .
C25 C27 1.384(13) yes . .
C26 C27 1.442(12) yes . .
C27 C28 1.472(12) yes . .
N1 H1N 0.930 no . .
N2 H6N 0.930 no . .
N3 H3N 0.930 no . .
N4 H4N 0.930 no . .
C1S H1SA 0.990 no . .
C1S H1SB 0.990 no . .
C1T H1TA 0.990 no . .
C1T H1TB 0.990 no . .
C2S H2Sa 0.990 no . .
C2S H2Sb 0.990 no . .
C2 H2 0.950 no . .
C3S H3Sa 0.990 no . .
C3S H3Sb 0.990 no . .
C3 H3 0.950 no . .
C4 H4 0.950 no . .
C5 H5 0.950 no . .
C7 H7 0.990 no . .
C7 H8 0.990 no . .
C9 H9 0.950 no . .
C10 H10 0.950 no . .
C11 H11 0.950 no . .
C12 H12 0.950 no . .
C14 H14 0.990 no . .
C14 H15 0.990 no . .
C16 H16 0.950 no . .
C17 H17 0.950 no . .
C18 H18 0.950 no . .
C19 H19 0.950 no . .
C21 H21 0.990 no . .
C21 H22 0.990 no . .
C23 H23 0.950 no . .
C24 H24 0.950 no . .
C25 H25 0.950 no . .
C26 H26 0.950 no . .
C28 H28 0.990 no . .
C28 H29 0.990 no . .

loop_
_geom_angle_atom_site_label_1
_geom_angle_atom_site_label_2
_geom_angle_atom_site_label_3
_geom_angle
_geom_angle_publ_flag
_geom_angle_site_symmetry_1
_geom_angle_site_symmetry_2
_geom_angle_site_symmetry_3
Cl1 Pd1 Cl2 93.59(8) yes . . .
Cl1 Pd1 N1 90.97(18) yes . . .
Cl1 Pd1 N2 173.7(2) yes . . .
Cl2 Pd1 N1 175.24(18) yes . . .
Cl2 Pd1 N2 92.3(2) yes . . .
N1 Pd1 N2 83.2(3) yes . . .
Cl3 Pd2 Cl4 93.60(12) yes . . .
Cl3 Pd2 N3 89.4(3) yes . . .
Cl3 Pd2 N4 175.0(3) yes . . .
Cl4 Pd2 N3 177.0(3) yes . . .
Cl4 Pd2 N4 91.4(3) yes . . .
N3 Pd2 N4 85.7(4) yes . . .
Pd1 N1 C1 109.0(5) yes . . .
Pd1 N1 C14 108.3(5) yes . . .
C1 N1 C14 115.8(6) yes . . .
Pd1 N2 C6 108.5(6) yes . . .
Pd1 N2 C7 113.1(5) yes . . .
C6 N2 C7 115.6(7) yes . . .
Pd2 N3 C15 106.2(6) yes . . .
Pd2 N3 C28 109.7(6) yes . . .
C15 N3 C28 111.4(7) yes . . .
Pd2 N4 C20 108.7(8) yes . . .
Pd2 N4 C21 116.1(6) yes . . .
C20 N4 C21 114.3(9) yes . . .
Cl1S C1S Cl2S 106.8(16) yes . . .
Cl1T C1T Cl2T 115.2(18) yes . . .
N1 C1 C2 122.3(8) yes . . .
N1 C1 C6 116.4(7) yes . . .
C2 C1 C6 121.3(8) yes . . .
Cl3S C2S Cl4S 111.7(15) yes . . .
C1 C2 C3 116.9(11) yes . . .
Cl5S C3S Cl6S 100(6) yes . . .
C2 C3 C4 123.5(12) yes . . .
C3 C4 C5 119.4(11) yes . . .
C4 C5 C6 120.8(10) yes . . .
N2 C6 C1 119.1(7) yes . . .
N2 C6 C5 122.7(8) yes . . .
C1 C6 C5 118.0(8) yes . . .
N2 C7 C8 111.5(7) yes . . .
C7 C8 C9 117.8(7) yes . . .
C7 C8 C10 121.3(8) yes . . .
C9 C8 C10 120.9(7) yes . . .
C8 C9 C11 122.3(7) yes . . .
C8 C10 C12 119.0(8) yes . . .
C9 C11 C13 116.1(7) yes . . 2_555
C10 C12 C13 122.3(8) yes . . 2_555
C11 C13 C12 119.3(7) yes 3_555 . 3_555
C11 C13 C14 117.2(7) yes 3_555 . .
C12 C13 C14 123.4(7) yes 3_555 . .
N1 C14 C13 110.9(6) yes . . .
N3 C15 C16 120.2(10) yes . . .
N3 C15 C20 117.8(8) yes . . .
C16 C15 C20 121.8(10) yes . . .
C15 C16 C17 117.0(12) yes . . .
C16 C17 C18 121.0(10) yes . . .
C17 C18 C19 115.3(13) yes . . .
C18 C19 C20 124.2(16) yes . . .
N4 C20 C15 117.9(10) yes . . .
N4 C20 C19 121.8(13) yes . . .
C15 C20 C19 120.0(12) yes . . .
N4 C21 C22 111.8(8) yes . . 5_466
C21 C22 C23 119.0(8) yes 8_656 . .
C21 C22 C24 122.9(8) yes 8_656 . .
C23 C22 C24 118.1(8) yes . . .
C22 C23 C25 118.4(8) yes . . .
C22 C24 C26 123.5(9) yes . . .
C23 C25 C27 123.9(9) yes . . .
C24 C26 C27 117.4(8) yes . . .
C25 C27 C26 118.4(8) yes . . .
C25 C27 C28 121.2(9) yes . . .
C26 C27 C28 120.4(8) yes . . .
N3 C28 C27 110.8(8) yes . . .
Pd1 N1 H1N 107.828 no . . .
C1 N1 H1N 107.844 no . . .
C14 N1 H1N 107.866 no . . .
Pd1 N2 H6N 106.341 no . . .
C6 N2 H6N 106.327 no . . .
C7 N2 H6N 106.339 no . . .
Pd2 N3 H3N 109.839 no . . .
C15 N3 H3N 109.824 no . . .
C28 N3 H3N 109.843 no . . .
Pd2 N4 H4N 105.623 no . . .
C20 N4 H4N 105.602 no . . .
C21 N4 H4N 105.596 no . . .
Cl1S C1S H1SA 110.349 no . . .
Cl1S C1S H1SB 110.361 no . . .
Cl2S C1S H1SA 110.367 no . . .
Cl2S C1S H1SB 110.372 no . . .
H1SA C1S H1SB 108.607 no . . .
Cl1T C1T H1TA 108.487 no . . .
Cl1T C1T H1TB 108.472 no . . .
Cl2T C1T H1TA 108.475 no . . .
Cl2T C1T H1TB 108.465 no . . .
H1TA C1T H1TB 107.483 no . . .
Cl3S C2S H2Sa 109.272 no . . .
Cl3S C2S H2Sb 109.283 no . . .
Cl4S C2S H2Sa 109.294 no . . .
Cl4S C2S H2Sb 109.271 no . . .
H2Sa C2S H2Sb 107.956 no . . .
C1 C2 H2 121.564 no . . .
C3 C2 H2 121.571 no . . .
Cl5S C3S H3Sa 111.760 no . . .
Cl5S C3S H3Sb 111.764 no . . .
Cl6S C3S H3Sa 111.768 no . . .
Cl6S C3S H3Sb 111.755 no . . .
H3Sa C3S H3Sb 109.487 no . . .
C2 C3 H3 118.255 no . . .
C4 C3 H3 118.283 no . . .
C3 C4 H4 120.320 no . . .
C5 C4 H4 120.289 no . . .
C4 C5 H5 119.601 no . . .
C6 C5 H5 119.591 no . . .
N2 C7 H7 109.319 no . . .
N2 C7 H8 109.310 no . . .
C8 C7 H7 109.329 no . . .
C8 C7 H8 109.311 no . . .
H7 C7 H8 107.949 no . . .
C8 C9 H9 118.860 no . . .
C11 C9 H9 118.851 no . . .
C8 C10 H10 120.492 no . . .
C12 C10 H10 120.474 no . . .
C9 C11 H11 121.980 no . . .
C13 C11 H11 121.958 no 2_555 . .
C10 C12 H12 118.824 no . . .
C13 C12 H12 118.826 no 2_555 . .
N1 C14 H14 109.464 no . . .
N1 C14 H15 109.479 no . . .
C13 C14 H14 109.461 no . . .
C13 C14 H15 109.460 no . . .
H14 C14 H15 108.055 no . . .
C15 C16 H16 121.515 no . . .
C17 C16 H16 121.519 no . . .
C16 C17 H17 119.515 no . . .
C18 C17 H17 119.510 no . . .
C17 C18 H18 122.355 no . . .
C19 C18 H18 122.345 no . . .
C18 C19 H19 117.925 no . . .
C20 C19 H19 117.921 no . . .
N4 C21 H21 109.224 no . . .
N4 C21 H22 109.258 no . . .
C22 C21 H21 109.261 no 5_466 . .
C22 C21 H22 109.262 no 5_466 . .
H21 C21 H22 107.936 no . . .
C22 C23 H23 120.812 no . . .
C25 C23 H23 120.831 no . . .
C22 C24 H24 118.250 no . . .
C26 C24 H24 118.267 no . . .
C23 C25 H25 118.077 no . . .
C27 C25 H25 118.073 no . . .
C24 C26 H26 121.290 no . . .
C27 C26 H26 121.285 no . . .
N3 C28 H28 109.493 no . . .
N3 C28 H29 109.479 no . . .
C27 C28 H28 109.486 no . . .
C27 C28 H29 109.476 no . . .
H28 C28 H29 108.072 no . . .

loop_
_geom_torsion_atom_site_label_1
_geom_torsion_atom_site_label_2
_geom_torsion_atom_site_label_3
_geom_torsion_atom_site_label_4
_geom_torsion
_geom_torsion_publ_flag
_geom_torsion_site_symmetry_1
_geom_torsion_site_symmetry_2
_geom_torsion_site_symmetry_3
_geom_torsion_site_symmetry_4
Cl1 Pd1 N1 C1 -165.3(4) no . . . .
Cl1 Pd1 N1 C14 67.9(3) no . . . .
Cl2 Pd1 N2 C6 166.3(4) no . . . .
Cl2 Pd1 N2 C7 -64.1(4) no . . . .
N1 Pd1 N2 C6 -12.2(4) no . . . .
N1 Pd1 N2 C7 117.5(5) no . . . .
N2 Pd1 N1 C1 17.2(4) no . . . .
N2 Pd1 N1 C14 -109.6(4) no . . . .
Cl3 Pd2 N3 C15 -162.8(5) no . . . .
Cl3 Pd2 N3 C28 76.8(5) no . . . .
Cl4 Pd2 N4 C20 165.4(4) no . . . .
Cl4 Pd2 N4 C21 -64.1(5) no . . . .
N3 Pd2 N4 C20 -13.9(5) no . . . .
N3 Pd2 N4 C21 116.5(5) no . . . .
N4 Pd2 N3 C15 16.8(5) no . . . .
N4 Pd2 N3 C28 -103.7(6) no . . . .
Pd1 N1 C1 C2 160.2(5) no . . . .
Pd1 N1 C1 C6 -19.8(7) no . . . .
Pd1 N1 C14 C13 178.4(4) no . . . .
C1 N1 C14 C13 55.7(8) no . . . .
C14 N1 C1 C2 -77.5(8) no . . . .
C14 N1 C1 C6 102.5(7) no . . . .
Pd1 N2 C6 C1 4.7(8) no . . . .
Pd1 N2 C6 C5 -170.3(5) no . . . .
Pd1 N2 C7 C8 -52.6(8) no . . . .
C6 N2 C7 C8 73.4(9) no . . . .
C7 N2 C6 C1 -123.5(7) no . . . .
C7 N2 C6 C5 61.4(10) no . . . .
Pd2 N3 C15 C16 157.5(6) no . . . .
Pd2 N3 C15 C20 -18.1(9) no . . . .
Pd2 N3 C28 C27 175.0(6) no . . . .
C15 N3 C28 C27 57.7(11) no . . . .
C28 N3 C15 C16 -83.2(10) no . . . .
C28 N3 C15 C20 101.3(9) no . . . .
Pd2 N4 C20 C15 7.3(11) no . . . .
Pd2 N4 C20 C19 -166.7(8) no . . . .
Pd2 N4 C21 C22 -52.0(8) no . . . 5_466
C20 N4 C21 C22 75.7(9) no . . . 5_466
C21 N4 C20 C15 -124.1(10) no . . . .
C21 N4 C20 C19 61.9(12) no . . . .
N1 C1 C2 C3 176.1(7) no . . . .
N1 C1 C6 N2 10.3(10) no . . . .
N1 C1 C6 C5 -174.4(6) no . . . .
C2 C1 C6 N2 -169.7(8) no . . . .
C2 C1 C6 C5 5.7(12) no . . . .
C6 C1 C2 C3 -3.9(13) no . . . .
C1 C2 C3 C4 0.5(16) no . . . .
C2 C3 C4 C5 0.9(18) no . . . .
C3 C4 C5 C6 1.0(16) no . . . .
C4 C5 C6 N2 171.0(9) no . . . .
C4 C5 C6 C1 -4.2(13) no . . . .
N2 C7 C8 C9 91.2(8) no . . . .
N2 C7 C8 C10 -87.5(8) no . . . .
C7 C8 C9 C11 -179.2(6) no . . . .
C7 C8 C10 C12 178.8(7) no . . . .
C9 C8 C10 C12 0.2(12) no . . . .
C10 C8 C9 C11 -0.5(12) no . . . .
C8 C9 C11 C13 -1.1(11) no . . . 2_555
C8 C10 C12 C13 1.8(13) no . . . 2_555
C9 C11 C13 C12 2.9(11) no . . 2_555 .
C9 C11 C13 C14 -175.4(6) no . . 2_555 2_555
C10 C12 C13 C11 -3.4(12) no . . 2_555 .
C10 C12 C13 C14 174.8(7) no . . 2_555 2_555
C11 C13 C14 N1 87.8(8) no 3_555 . . .
C12 C13 C14 N1 -90.4(9) no 3_555 . . .
N3 C15 C16 C17 175.3(8) no . . . .
N3 C15 C20 N4 7.5(14) no . . . .
N3 C15 C20 C19 -178.4(9) no . . . .
C16 C15 C20 N4 -168.0(9) no . . . .
C16 C15 C20 C19 6.1(16) no . . . .
C20 C15 C16 C17 -9.4(15) no . . . .
C15 C16 C17 C18 4.6(15) no . . . .
C16 C17 C18 C19 3.0(16) no . . . .
C17 C18 C19 C20 -7(2) no . . . .
C18 C19 C20 N4 176.3(12) no . . . .
C18 C19 C20 C15 2(2) no . . . .
N4 C21 C22 C23 91.3(9) no . . 5_466 5_466
N4 C21 C22 C24 -90.9(10) no . . 5_466 5_466
C21 C22 C23 C25 178.5(8) no 8_656 . . .
C21 C22 C24 C26 178.1(8) no 8_656 . . .
C23 C22 C24 C26 -4.0(14) no . . . .
C24 C22 C23 C25 0.6(14) no . . . .
C22 C23 C25 C27 -0.4(16) no . . . .
C22 C24 C26 C27 6.9(13) no . . . .
C23 C25 C27 C26 3.4(15) no . . . .
C23 C25 C27 C28 -176.8(9) no . . . .
C24 C26 C27 C25 -6.4(12) no . . . .
C24 C26 C27 C28 173.8(7) no . . . .
C25 C27 C28 N3 85.2(11) no . . . .
C26 C27 C28 N3 -95.0(10) no . . . .

loop_
_geom_contact_atom_site_label_1
_geom_contact_atom_site_label_2
_geom_contact_distance
_geom_contact_publ_flag
_geom_contact_site_symmetry_1
_geom_contact_site_symmetry_2
Pd1 C8 3.278(8) no . .
Pd1 C9 3.281(8) no . .
Pd2 C22 3.301(9) no . 5_466
Pd2 C23 3.354(11) no . 5_466
Cl1 C14 3.397(8) no . .
Cl2 C7 3.472(10) no . .
Cl3 C28 3.499(10) no . .
Cl4 C21 3.479(10) no . .
N1 C11 3.291(10) no . 3_555
N1 C12 3.389(11) no . 3_555
N2 C9 3.306(11) no . .
N2 C10 3.336(12) no . .
N3 C25 3.265(14) no . .
N3 C26 3.388(12) no . .
N4 C23 3.315(12) no . 5_466
N4 C24 3.335(13) no . 5_466
C1 C4 2.743(15) no . .
C1 C7 3.588(12) no . .
C1 C12 3.297(12) no . 3_555
C1 C13 2.978(11) no . .
C2 C5 2.764(15) no . .
C2 C12 3.081(14) no . 3_555
C2 C13 3.072(14) no . .
C2 C14 3.267(13) no . .
C3 C6 2.710(15) no . .
C5 C7 3.154(14) no . .
C6 C8 3.149(11) no . .
C6 C10 3.396(12) no . .
C6 C14 3.406(12) no . .
C8 C13 2.793(11) no . 2_555
C9 C12 2.756(11) no . .
C10 C11 2.849(12) no . .
C15 C18 2.811(16) no . .
C15 C21 3.562(14) no . .
C15 C26 3.234(12) no . .
C15 C27 2.945(12) no . .
C16 C19 2.78(3) no . .
C16 C26 3.103(15) no . .
C16 C27 3.070(15) no . .
C16 C28 3.290(15) no . .
C17 C20 2.792(15) no . .
C19 C21 3.043(16) no . .
C20 C22 3.118(15) no . 5_466
C20 C24 3.418(16) no . 5_466
C20 C28 3.427(16) no . .
C22 C27 2.819(12) no . .
C23 C26 2.835(12) no . .
C24 C25 2.739(14) no . .
Pd1 Pd1 3.1954(8) no . 24_556
Cl1 N1 3.187(7) no . 24_556
Cl1 C1S 3.49(3) no . 24_556
Cl1 C1T 3.46(3) no . 24_556
Cl1 C1 3.594(8) no . 24_556
Cl2 N2 3.367(8) no . 24_556
Cl2 N4 3.142(8) no . 24_556
Cl2 C1T 3.49(3) no . 24_556
Cl2 C1 3.572(8) no . 24_556
Cl2 C6 3.283(8) no . 24_556
Cl2 C19 3.450(13) no . 24_556
Cl2 C21 3.499(10) no . 24_556
Cl2S Cl2S 3.295(17) no . 16_566
Cl3S Cl3S 3.49(4) no . 16_566
Cl3 C2S 3.51(2) no . 2_555
Cl4 N2 3.542(8) no . .
Cl4 C7 3.360(9) no . .
Cl4S Cl6S 3.35(3) no . 16_566
Cl4S C7 3.532(13) no . 3_555
Cl5S Cl5S 3.35(6) no . 5_466
Cl5S Cl5S 3.35(6) no . 8_656
Cl6S Cl4S 3.35(3) no . 16_566
Cl6S C9 3.59(3) no . 18_566
O1W N3 2.81(2) no . .
O1W C15 3.44(2) no . .
O1W C16 3.39(3) no . .
O1W C25 3.598(19) no . .
O2W C28 3.598(15) no . .
O2W C28 3.598(15) no . 5_466
O2W C28 3.598(15) no . 8_656
O4W O4W 2.71(4) no . 2_555
O4W O4W 2.71(4) no . 3_555
O4W C4 3.58(3) no . 2_555
N1 Cl1 3.187(7) no . 24_556
N2 Cl2 3.367(8) no . 24_556
N2 Cl4 3.542(8) no . .
N3 O1W 2.81(2) no . .
N4 Cl2 3.142(8) no . 24_556
C1S Cl1 3.49(3) no . 24_556
C1T Cl1 3.46(3) no . 24_556
C1T Cl2 3.49(3) no . 24_556
C1 Cl1 3.594(8) no . 24_556
C1 Cl2 3.572(8) no . 24_556
C2S Cl3 3.51(2) no . 3_555
C3S C18 3.57(15) no . 8_656
C4 O4W 3.58(3) no . 3_555
C6 Cl2 3.283(8) no . 24_556
C7 Cl4 3.360(9) no . .
C7 Cl4S 3.532(13) no . 2_555
C9 Cl6S 3.59(3) no . 23_665
C15 O1W 3.44(2) no . .
C16 O1W 3.39(3) no . .
C18 C3S 3.57(15) no . 5_466
C19 Cl2 3.450(13) no . 24_556
C21 Cl2 3.499(10) no . 24_556
C25 O1W 3.598(19) no . .
C28 O2W 3.598(15) no . .
Pd1 H7 3.2155 no . .
Pd1 H9 3.0543 no . .
Pd1 H14 3.0269 no . .
Pd1 H15 2.9980 no . .
Pd2 H21 3.2439 no . .
Pd2 H23 3.1441 no . 5_466
Pd2 H28 3.0902 no . .
Pd2 H29 3.0018 no . .
Cl1 H1N 3.0060 no . .
Cl1 H14 2.8056 no . .
Cl2 H6N 3.0663 no . .
Cl2 H7 2.9616 no . .
Cl2 H9 2.9273 no . .
Cl3 H3N 2.9267 no . .
Cl3 H28 2.9890 no . .
Cl4 H4N 3.0310 no . .
Cl4 H21 2.9834 no . .
Cl4 H23 2.9814 no . 5_466
N1 H2 2.6754 no . .
N1 H6N 3.3723 no . .
N1 H11 3.3594 no . 3_555
N1 H12 3.4819 no . 3_555
N2 H1N 3.4386 no . .
N2 H5 2.6910 no . .
N2 H9 3.3177 no . .
N2 H10 3.3860 no . .
N2 H15 3.4345 no . .
N3 H4N 3.4365 no . .
N3 H16 2.6991 no . .
N3 H25 3.2830 no . .
N3 H26 3.5298 no . .
N4 H3N 3.5246 no . .
N4 H19 2.5423 no . .
N4 H23 3.3674 no . 5_466
N4 H24 3.3960 no . 5_466
N4 H29 3.3855 no . .
C1 H3 3.1942 no . .
C1 H5 3.2569 no . .
C1 H6N 2.9744 no . .
C1 H12 3.2024 no . 3_555
C1 H14 3.3461 no . .
C1 H15 2.7864 no . .
C2 H1N 2.5873 no . .
C2 H4 3.2552 no . .
C2 H12 3.1742 no . 3_555
C3 H5 3.1749 no . .
C4 H2 3.2632 no . .
C5 H3 3.1581 no . .
C5 H6N 2.6591 no . .
C5 H8 2.8226 no . .
C5 H10 3.3032 no . .
C6 H1N 3.0603 no . .
C6 H2 3.2638 no . .
C6 H4 3.2413 no . .
C6 H7 3.3217 no . .
C6 H8 2.6615 no . .
C6 H10 3.1435 no . .
C6 H15 3.3085 no . .
C7 H5 2.9901 no . .
C7 H9 2.5777 no . .
C7 H10 2.6983 no . .
C8 H6N 3.2772 no . .
C8 H11 3.3100 no . .
C8 H12 3.2274 no . .
C8 H15 2.8332 no . .
C9 H2 3.5555 no . 2_555
C9 H7 2.5440 no . .
C9 H8 3.2175 no . .
C9 H10 3.2614 no . .
C9 H15 3.0091 no . .
C10 H2 3.3693 no . 2_555
C10 H7 3.2829 no . .
C10 H8 2.6386 no . .
C10 H9 3.2551 no . .
C10 H12 3.2412 no . 3_555
C10 H15 2.7410 no . .
C11 H1N 3.0713 no . 2_555
C11 H2 3.1798 no . 2_555
C11 H12 3.3132 no . .
C11 H14 2.5779 no . 2_555
C11 H15 3.1372 no . .
C11 H15 3.2749 no . 2_555
C12 H2 2.9501 no . 2_555
C12 H11 3.3305 no . .
C12 H12 3.2044 no . 3_555
C12 H14 3.3106 no . 2_555
C12 H15 2.8184 no . .
C12 H15 2.6765 no . 2_555
C13 H1N 2.6929 no . .
C13 H2 2.7969 no . .
C13 H9 3.2894 no . 3_555
C13 H10 3.2890 no . 3_555
C13 H15 3.0527 no . 3_555
C14 H2 3.2898 no . .
C14 H11 2.6710 no . 3_555
C14 H12 2.7346 no . 3_555
C15 H4N 2.9989 no . .
C15 H17 3.2821 no . .
C15 H19 3.1845 no . .
C15 H26 3.1903 no . .
C15 H28 3.3780 no . .
C15 H29 2.7510 no . .
C16 H3N 2.6460 no . .
C16 H18 3.3623 no . .
C16 H26 3.2745 no . .
C17 H19 3.2672 no . .
C18 H16 3.3498 no . .
C19 H4N 2.5617 no . .
C19 H17 3.2854 no . .
C19 H22 2.7099 no . .
C19 H24 3.3297 no . 5_466
C20 H3N 3.1707 no . .
C20 H16 3.2869 no . .
C20 H18 3.2778 no . .
C20 H21 3.2986 no . .
C20 H22 2.6009 no . .
C20 H24 3.1755 no . 5_466
C20 H29 3.2817 no . .
C21 H19 2.8550 no . .
C21 H23 2.6727 no . 5_466
C21 H24 2.6752 no . 5_466
C22 H4N 3.2138 no . 8_656
C22 H25 3.2588 no . .
C22 H26 3.2976 no . .
C22 H29 2.8143 no . 8_656
C23 H16 3.5932 no . .
C23 H21 2.5712 no . 8_656
C23 H22 3.2593 no . 8_656
C23 H24 3.2804 no . .
C23 H29 3.0398 no . 8_656
C24 H16 3.4394 no . .
C24 H21 3.2621 no . 8_656
C24 H22 2.6242 no . 8_656
C24 H23 3.2916 no . .
C24 H26 3.1070 no . 8_656
C24 H29 2.7532 no . 8_656
C25 H3N 3.0799 no . .
C25 H16 3.1648 no . .
C25 H26 3.2912 no . .
C25 H28 2.6113 no . .
C25 H29 3.2558 no . .
C25 H29 3.1635 no . 8_656
C26 H16 3.0938 no . .
C26 H25 3.2817 no . .
C26 H26 3.0429 no . 8_656
C26 H28 3.2721 no . .
C26 H29 2.5954 no . .
C26 H29 2.8757 no . 8_656
C27 H3N 2.6948 no . .
C27 H16 2.8606 no . .
C27 H23 3.2774 no . .
C27 H24 3.2669 no . .
C27 H29 3.1431 no . 8_656
C28 H16 3.3379 no . .
C28 H25 2.6270 no . .
C28 H26 2.7207 no . .
H1N H2 2.5230 no . .
H1N H11 2.9736 no . 3_555
H1N H14 2.3165 no . .
H1N H15 2.8182 no . .
H2 H3 2.3129 no . .
H2 H12 3.3206 no . 3_555
H3 H4 2.2967 no . .
H3N H16 2.5341 no . .
H3N H25 2.9212 no . .
H3N H28 2.3479 no . .
H3N H29 2.8351 no . .
H4 H5 2.2603 no . .
H4N H19 2.4898 no . .
H4N H21 2.2021 no . .
H4N H22 2.3271 no . .
H5 H6N 2.6850 no . .
H5 H8 2.4124 no . .
H5 H10 3.3682 no . .
H6N H7 2.2565 no . .
H6N H8 2.3752 no . .
H7 H9 2.3291 no . .
H7 H10 3.5698 no . .
H8 H9 3.4418 no . .
H8 H10 2.4995 no . .
H9 H11 2.3908 no . .
H9 H15 3.5929 no . .
H10 H12 2.2958 no . .
H10 H12 3.0792 no . 3_555
H10 H15 3.2170 no . .
H11 H14 2.4248 no . 2_555
H11 H15 3.5462 no . 2_555
H12 H12 2.9780 no . 2_555
H12 H12 2.9780 no . 3_555
H12 H14 3.5814 no . 2_555
H12 H15 3.3074 no . .
H12 H15 2.5184 no . 2_555
H16 H17 2.4229 no . .
H16 H25 3.5901 no . .
H16 H26 3.5264 no . .
H17 H18 2.3824 no . .
H18 H19 2.4073 no . .
H19 H21 3.5352 no . .
H19 H22 2.2937 no . .
H19 H24 3.4423 no . 5_466
H21 H23 2.4244 no . 5_466
H21 H24 3.5282 no . 5_466
H22 H23 3.5382 no . 5_466
H22 H24 2.4557 no . 5_466
H23 H25 2.2998 no . .
H24 H26 2.3234 no . .
H24 H26 2.9851 no . 8_656
H24 H29 3.2434 no . 8_656
H25 H28 2.4340 no . .
H25 H29 3.5105 no . .
H26 H26 2.8078 no . 5_466
H26 H26 2.8078 no . 8_656
H26 H28 3.5478 no . .
H26 H29 2.4451 no . .
H26 H29 3.3448 no . 8_656
Pd1 H1N 3.5227 no . 24_556
Pd2 H5 2.8217 no . .
Cl1S H11 3.4311 no . 24_556
Cl1S H18 3.4150 no . .
Cl1T H9 3.3667 no . 24_556
Cl1T H11 3.2163 no . 24_556
Cl1T H18 3.0339 no . .
Cl1T H19 3.2712 no . .
Cl1 H1N 2.4062 no . 24_556
Cl1 H1SA 2.7474 no . 24_556
Cl1 H1SB 3.5894 no . 24_556
Cl1 H1TA 2.4789 no . 24_556
Cl2 H1SB 2.8817 no . 24_556
Cl2 H1TA 3.0010 no . 24_556
Cl2 H1TB 3.1423 no . 24_556
Cl2 H4N 2.3030 no . 24_556
Cl2 H6N 2.7995 no . 24_556
Cl2 H19 2.8328 no . 24_556
Cl2 H21 3.4060 no . 24_556
Cl2 H22 3.2870 no . 24_556
Cl2S H3 3.3024 no . .
Cl2S H17 3.0513 no . 16_566
Cl2S H18 3.4945 no . .
Cl2S H18 3.2925 no . 16_566
Cl2T H2 3.5727 no . .
Cl2T H3 3.5498 no . .
Cl2T H17 2.9241 no . 16_566
Cl2T H18 3.2106 no . 16_566
Cl3 H2Sa 2.9041 no . 2_555
Cl3 H2Sb 3.3128 no . 2_555
Cl4 H2Sa 3.0871 no . 2_555
Cl4 H2Sb 3.5382 no . 2_555
Cl4 H5 3.2344 no . .
Cl4 H6N 2.8859 no . .
Cl4 H7 3.1438 no . .
Cl4 H8 2.9567 no . .
Cl4 H21 2.8165 no . 24_556
Cl4 H23 3.5396 no . 23_665
Cl4S H7 3.0736 no . 3_555
Cl4S H8 3.2594 no . 3_555
Cl4S H17 2.9562 no . 16_566
Cl4S H22 3.3455 no . 21_655
Cl5S H24 3.2814 no . .
Cl6S H9 3.2620 no . 18_566
Cl6S H19 3.4921 no . 8_656
Cl6S H22 3.4254 no . 8_656
O1W H3N 1.9003 no . .
O1W H4 3.1956 no . .
O1W H16 2.8516 no . .
O1W H25 3.2266 no . .
O2W H28 3.0053 no . .
O2W H28 3.0053 no . 5_466
O2W H28 3.0053 no . 8_656
O2W H29 3.5305 no . .
O2W H29 3.5305 no . 5_466
O2W H29 3.5305 no . 8_656
O3W H14 3.3579 no . .
O3W H14 3.3579 no . 2_555
O3W H14 3.3579 no . 3_555
O4W H10 3.4701 no . .
O4W H10 3.1619 no . 2_555
O4W H12 3.0372 no . .
N4 H5 3.3911 no . .
C1S H2 3.5455 no . .
C1S H18 3.5028 no . .
C1S H19 3.5537 no . .
C1T H18 3.3548 no . .
C1T H19 3.3267 no . .
C2S H8 3.0350 no . 3_555
C2 H1SA 3.1481 no . .
C2 H1SB 3.3617 no . .
C2 H1TA 3.4509 no . .
C3S H18 3.1314 no . 8_656
C3S H19 3.4331 no . 8_656
C3S H24 3.5967 no . .
C3 H1SA 3.5358 no . .
C3 H1SB 3.2492 no . .
C3 H1TB 3.3866 no . .
C5 H4N 3.1384 no . .
C6 H4N 3.5704 no . .
C7 H2Sb 3.1592 no . 2_555
C15 H4 3.4943 no . .
C18 H1SB 3.1787 no . .
C18 H1TB 2.8531 no . .
C18 H3Sa 2.5808 no . 5_466
C19 H1SB 3.0044 no . .
C19 H1TB 2.8191 no . .
C19 H3Sa 2.8246 no . 5_466
C21 H7 3.3233 no . 24_556
H1N Pd1 3.5227 no . 24_556
H1N Cl1 2.4062 no . 24_556
H1SA Cl1 2.7474 no . 24_556
H1SA C2 3.1481 no . .
H1SA C3 3.5358 no . .
H1SA H2 2.8912 no . .
H1SA H3 3.5573 no . .
H1SB Cl1 3.5894 no . 24_556
H1SB Cl2 2.8817 no . 24_556
H1SB C2 3.3617 no . .
H1SB C3 3.2492 no . .
H1SB C18 3.1787 no . .
H1SB C19 3.0044 no . .
H1SB H2 3.5423 no . .
H1SB H3 3.3547 no . .
H1SB H18 3.1829 no . .
H1SB H19 2.7640 no . .
H1TA Cl1 2.4789 no . 24_556
H1TA Cl2 3.0010 no . 24_556
H1TA C2 3.4509 no . .
H1TA H2 3.3785 no . .
H1TB Cl2 3.1423 no . 24_556
H1TB C3 3.3866 no . .
H1TB C18 2.8531 no . .
H1TB C19 2.8191 no . .
H1TB H3 3.4097 no . .
H1TB H18 2.8282 no . .
H1TB H19 2.6502 no . .
H2 Cl2T 3.5727 no . .
H2 C1S 3.5455 no . .
H2 H1SA 2.8912 no . .
H2 H1SB 3.5423 no . .
H2 H1TA 3.3785 no . .
H2Sa Cl3 2.9041 no . 3_555
H2Sa Cl4 3.0871 no . 3_555
H2Sa H8 3.3017 no . 3_555
H2Sb Cl3 3.3128 no . 3_555
H2Sb Cl4 3.5382 no . 3_555
H2Sb C7 3.1592 no . 3_555
H2Sb H7 3.3008 no . 3_555
H2Sb H8 2.3235 no . 3_555
H2Sb H10 3.5060 no . 3_555
H3 Cl2S 3.3024 no . .
H3 Cl2T 3.5498 no . .
H3 H1SA 3.5573 no . .
H3 H1SB 3.3547 no . .
H3 H1TB 3.4097 no . .
H3N O1W 1.9003 no . .
H3N H4 3.4419 no . .
H3Sa C18 2.5808 no . 8_656
H3Sa C19 2.8246 no . 8_656
H3Sa H18 2.2047 no . 8_656
H3Sa H19 2.6811 no . 8_656
H3Sa H24 3.3231 no . .
H3Sb H18 3.3278 no . 8_656
H4 O1W 3.1956 no . .
H4 C15 3.4943 no . .
H4 H3N 3.4419 no . .
H4N Cl2 2.3030 no . 24_556
H4N C5 3.1384 no . .
H4N C6 3.5704 no . .
H4N H5 2.9563 no . .
H4N H6N 2.9991 no . .
H5 Pd2 2.8217 no . .
H5 Cl4 3.2344 no . .
H5 N4 3.3911 no . .
H5 H4N 2.9563 no . .
H6N Cl2 2.7995 no . 24_556
H6N Cl4 2.8859 no . .
H6N H4N 2.9991 no . .
H6N H6N 3.3249 no . 24_556
H7 Cl4 3.1438 no . .
H7 Cl4S 3.0736 no . 2_555
H7 C21 3.3233 no . 24_556
H7 H2Sb 3.3008 no . 2_555
H7 H21 2.8595 no . 24_556
H7 H22 2.8681 no . 24_556
H8 Cl4 2.9567 no . .
H8 Cl4S 3.2594 no . 2_555
H8 C2S 3.0350 no . 2_555
H8 H2Sa 3.3017 no . 2_555
H8 H2Sb 2.3235 no . 2_555
H9 Cl1T 3.3667 no . 24_556
H9 Cl6S 3.2620 no . 23_665
H9 H19 3.3548 no . 24_556
H9 H22 3.5964 no . 24_556
H10 O4W 3.4701 no . .
H10 O4W 3.1619 no . 3_555
H10 H2Sb 3.5060 no . 2_555
H11 Cl1S 3.4311 no . 24_556
H11 Cl1T 3.2163 no . 24_556
H12 O4W 3.0372 no . .
H14 O3W 3.3579 no . .
H16 O1W 2.8516 no . .
H17 Cl2S 3.0513 no . 16_566
H17 Cl2T 2.9241 no . 16_566
H17 Cl4S 2.9562 no . 16_566
H18 Cl1S 3.4150 no . .
H18 Cl1T 3.0339 no . .
H18 Cl2S 3.4945 no . .
H18 Cl2S 3.2925 no . 16_566
H18 Cl2T 3.2106 no . 16_566
H18 C1S 3.5028 no . .
H18 C1T 3.3548 no . .
H18 C3S 3.1314 no . 5_466
H18 H1SB 3.1829 no . .
H18 H1TB 2.8282 no . .
H18 H3Sa 2.2047 no . 5_466
H18 H3Sb 3.3278 no . 5_466
H19 Cl1T 3.2712 no . .
H19 Cl2 2.8328 no . 24_556
H19 Cl6S 3.4921 no . 5_466
H19 C1S 3.5537 no . .
H19 C1T 3.3267 no . .
H19 C3S 3.4331 no . 5_466
H19 H1SB 2.7640 no . .
H19 H1TB 2.6502 no . .
H19 H3Sa 2.6811 no . 5_466
H19 H9 3.3548 no . 24_556
H21 Cl2 3.4060 no . 24_556
H21 Cl4 2.8165 no . 24_556
H21 H7 2.8595 no . 24_556
H22 Cl2 3.2870 no . 24_556
H22 Cl4S 3.3455 no . 19_556
H22 Cl6S 3.4254 no . 5_466
H22 H7 2.8681 no . 24_556
H22 H9 3.5964 no . 24_556
H23 Cl4 3.5396 no . 18_566
H23 H23 3.4550 no . 22_665
H24 Cl5S 3.2814 no . .
H24 C3S 3.5967 no . .
H24 H3Sa 3.3231 no . .
H25 O1W 3.2266 no . .
H28 O2W 3.0053 no . .
H29 O2W 3.5305 no . .

#==============================================================================
loop_
_geom_hbond_atom_site_label_D
_geom_hbond_atom_site_label_H
_geom_hbond_atom_site_label_A
_geom_hbond_site_symmetry_D
_geom_hbond_site_symmetry_H
_geom_hbond_site_symmetry_A
_geom_hbond_distance_DA
_geom_hbond_distance_DH
_geom_hbond_distance_HA
_geom_hbond_angle_DHA
_geom_hbond_publ_flag
N1 H1N Cl1 . . 24_556 3.187(7) 0.930 2.406 141.6 no
N3 H3N O1W . . . 2.81(2) 0.930 1.900 166.5 no
N4 H4N Cl2 . . 24_556 3.142(8) 0.930 2.303 149.8 no

#==============================================================================
# Additional structures and associated data_? identifiers
# should be added at this point if there is more than one 
# structure analysis in the CIF.

#==============================================================================
#     End of CIF
#==============================================================================


####################################################################### 
# 
# This file contains crystal structure data downloaded from the 
# Cambridge Structural Database (CSD) hosted by the Cambridge 
# Crystallographic Data Centre (CCDC).
# 
# Full information about CCDC data access policies and citation 
# guidelines are available at http://www.ccdc.cam.ac.uk/access/V1 
# 
# Audit and citation data items may have been added by the CCDC. 
# Please retain this information to preserve the provenance of 
# this file and to allow appropriate attribution of the data. 
# 
#######################################################################

data_P-MMF-2
_database_code_depnum_ccdc_archive 'CCDC 989062'
_audit_update_record             
;
2014-02-27 deposited with the CCDC.
2015-12-23 downloaded from the CCDC.
;

#==============================================================================
# CHEMICAL DATA

_chemical_formula_sum            'C88.77 H103.38 Cl21.54 N12 O4.92 Pd6'
_chemical_formula_moiety         
'2(C42 H42 N6 Pd3 Cl6), 4.77(C H2 Cl2), 4.92(H2 O)'
_chemical_formula_weight         2819.27
_chemical_melting_point          ?
_chemical_absolute_configuration ad

#==============================================================================
# CRYSTAL DATA
_symmetry_cell_setting           cubic
_symmetry_space_group_name_H-M   'I 21 3'
_symmetry_space_group_name_Hall  'I 2b 2c 3'
_symmetry_Int_Tables_number      199
loop_
_symmetry_equiv_pos_site_id
_symmetry_equiv_pos_as_xyz
1 +X,+Y,+Z
2 +Y,+Z,+X
3 +Z,+X,+Y
4 1/2+X,1/2-Y,-Z
5 1/2+Y,1/2-Z,-X
6 1/2+Z,1/2-X,-Y
7 -Y,1/2+Z,1/2-X
8 -Z,1/2+X,1/2-Y
9 1/2-Z,-X,1/2+Y
10 1/2-X,-Y,1/2+Z
11 1/2-Y,-Z,1/2+X
12 -X,1/2+Y,1/2-Z
13 1/2+X,1/2+Y,1/2+Z
14 1/2+Y,1/2+Z,1/2+X
15 1/2+Z,1/2+X,1/2+Y
16 +X,-Y,1/2-Z
17 +Y,-Z,1/2-X
18 +Z,-X,1/2-Y
19 1/2-Y,+Z,-X
20 1/2-Z,+X,-Y
21 -Z,1/2-X,+Y
22 -X,1/2-Y,+Z
23 -Y,1/2-Z,+X
24 1/2-X,+Y,-Z
#------------------------------------------------------------------------------
_cell_length_a                   31.4950(7)
_cell_length_b                   31.4950(7)
_cell_length_c                   31.4950(7)
_cell_angle_alpha                90.0000
_cell_angle_beta                 90.0000
_cell_angle_gamma                90.0000
_cell_volume                     31240.9(12)
_cell_formula_units_Z            8
_cell_measurement_reflns_used    72327
_cell_measurement_theta_min      3.04
_cell_measurement_theta_max      27.53
_cell_measurement_temperature    97
#------------------------------------------------------------------------------
_exptl_crystal_description       block
_exptl_crystal_colour            yellow
_exptl_crystal_size_max          0.250
_exptl_crystal_size_mid          0.230
_exptl_crystal_size_min          0.210
_exptl_crystal_density_diffrn    1.199
_exptl_crystal_density_meas      ?
_exptl_crystal_density_method    'not measured'
_exptl_crystal_F_000             11212.32
_exptl_absorpt_coefficient_mu    1.082
_exptl_absorpt_correction_type   multi-scan
_exptl_absorpt_process_details   'ABSCOR (Rigaku, 1995)'
_exptl_absorpt_correction_T_min  0.298
_exptl_absorpt_correction_T_max  0.797

#==============================================================================
# EXPERIMENTAL DATA

_diffrn_ambient_temperature      97
_diffrn_radiation_type           'Mo K\a'
_diffrn_radiation_wavelength     0.71075
_diffrn_measurement_device_type  'Rigaku R-AXIS RAPID'
_diffrn_measurement_method       \w
_diffrn_detector_area_resol_mean 10.000
_diffrn_reflns_number            136000
_diffrn_reflns_av_R_equivalents  ?
_diffrn_reflns_theta_max         27.48
_diffrn_reflns_theta_full        27.47
_diffrn_measured_fraction_theta_max 0.954
_diffrn_measured_fraction_theta_full 0.954
_diffrn_reflns_limit_h_min       -40
_diffrn_reflns_limit_h_max       40
_diffrn_reflns_limit_k_min       -40
_diffrn_reflns_limit_k_max       40
_diffrn_reflns_limit_l_min       -40
_diffrn_reflns_limit_l_max       39
_diffrn_standards_number         0
_diffrn_standards_interval_count .
_diffrn_standards_decay_%        ?

#==============================================================================
# REFINEMENT DATA

_refine_special_details          
;
    Refinement was performed using all reflections. The weighted 
    R-factor (wR) and goodness of fit (S) are based on F^2^.
    R-factor (gt) are based on F. The threshold expression of
    F^2^ > 2.0 sigma(F^2^) is used only for calculating R-factor (gt).
The crystal structure was solved as twin by inversion and rotation 
with twin laws (-100 0-10 00-1) and (010 100 00-1), respectively.
The restraints (DFIX and DANG) were applied to CH2Cl2 solvents.
All of the non-hydrogen atoms of the Pd complexes were refined anisotropically,
while those of solvents were refined isotropically. Hydrogen atoms were placed 
at calculated positions and refined as a riding model. 
Hydrogen atoms of water molecules were not located.
;
_reflns_number_total             11931
_reflns_number_gt                8758
_reflns_threshold_expression     F^2^>2.0\s(F^2^)
_refine_ls_structure_factor_coef Fsqd
_refine_ls_R_factor_gt           0.0917
_refine_ls_wR_factor_ref         0.2429
_refine_ls_number_restraints     9
_refine_ls_hydrogen_treatment    constr
_refine_ls_number_reflns         11931
_refine_ls_number_parameters     397
_refine_ls_goodness_of_fit_ref   1.045
_refine_ls_weighting_scheme      calc
_refine_ls_weighting_details     
'w = 1/[\s^2^(Fo^2^)+(0.1642P)^2^+0.0000P] where P=(Fo^2^+2Fc^2^)/3'
_atom_sites_solution_hydrogens   geom
_atom_sites_solution_primary     direct
_atom_sites_solution_secondary   difmap
_refine_ls_shift/su_max          0.001
_refine_diff_density_max         1.660
_refine_diff_density_min         -0.640
_refine_ls_extinction_method     none
_refine_ls_extinction_coef       ?
_refine_ls_abs_structure_details 
'Flack, H. D. (1983), Acta Cryst. A39, 876-881.  5643 Friedel Pairs'
_refine_ls_abs_structure_Flack   0.07(8)

loop_
_atom_type_symbol
_atom_type_description
_atom_type_scat_dispersion_real
_atom_type_scat_dispersion_imag
_atom_type_scat_source
C C 0.0033 0.0016
;
International Tables for Crystallography
(1992, Vol. C, Tables 4.2.6.8 and 6.1.1.4)
;
H H 0.0000 0.0000
;
International Tables for Crystallography
(1992, Vol. C, Table 6.1.1.4)
;
N N 0.0061 0.0033
;
International Tables for Crystallography
(1992, Vol. C, Tables 4.2.6.8 and 6.1.1.4)
;
Pd Pd -0.9988 1.0072
;
International Tables for Crystallography
(1992, Vol. C, Tables 4.2.6.8 and 6.1.1.4)
;
Cl Cl 0.1484 0.1585
;
International Tables for Crystallography
(1992, Vol. C, Tables 4.2.6.8 and 6.1.1.4)
;
O O 0.0106 0.0060
;
International Tables for Crystallography
(1992, Vol. C, Tables 4.2.6.8 and 6.1.1.4)
;

#==============================================================================
# ATOMIC COORDINATES AND THERMAL PARAMETERS

loop_
_atom_site_label
_atom_site_type_symbol
_atom_site_fract_x
_atom_site_fract_y
_atom_site_fract_z
_atom_site_U_iso_or_equiv
_atom_site_adp_type
_atom_site_occupancy
_atom_site_symmetry_multiplicity
_atom_site_calc_flag
_atom_site_refinement_flags
_atom_site_disorder_assembly
_atom_site_disorder_group
Pd1 Pd 0.71671(3) 0.26525(3) 0.46147(3) 0.0566(3) Uani 1.0 24 d . . .
Pd2 Pd 0.67276(3) 0.43440(4) 0.58576(4) 0.0761(4) Uani 1.0 24 d . . .
Cl1 Cl 0.68859(9) 0.20516(10) 0.49371(10) 0.0663(7) Uani 1.0 24 d . . .
Cl1S Cl 0.5637(15) 0.218(2) 0.4778(8) 0.244(19) Uiso 0.33(3) 24 d . . .
Cl1T Cl 0.5507(5) 0.2318(6) 0.5672(5) 0.104(7) Uiso 0.33(3) 24 d . . .
Cl2 Cl 0.67639(10) 0.31127(11) 0.50172(10) 0.0719(8) Uani 1.0 24 d . . .
Cl2S Cl 0.5642(4) 0.2497(4) 0.4762(4) 0.134(4) Uiso 0.67(3) 24 d . . .
Cl2T Cl 0.5664(8) 0.2049(8) 0.5563(7) 0.232(9) Uiso 0.67(3) 24 d . . .
Cl3 Cl 0.69663(16) 0.4723(3) 0.64318(18) 0.135(3) Uani 1.0 24 d . . .
Cl3S Cl 0.8517(4) 0.4266(4) 0.6313(4) 0.130(5) Uiso 0.59(2) 24 d . . .
Cl3T Cl 0.7935(7) 0.4116(7) 0.6940(7) 0.207(9) Uiso 0.59(2) 24 d . . .
Cl4 Cl 0.74016(11) 0.42525(13) 0.55830(14) 0.0903(12) Uani 1.0 24 d . . .
O1W O 0.6058(9) 0.4104(9) 0.6933(9) 0.139(13) Uiso 0.71(6) 24 d . . .
O2W O 0.6318(9) 0.1318(9) 0.3682(9) 0.185(15) Uiso 1.0 8 d . . .
O3W O 0.5980(6) 0.5980(6) 0.5980(6) 0.092(15) Uiso 0.66(9) 8 d . . .
O4W O 0.4782(12) 0.4188(12) 0.4900(11) 0.106(17) Uiso 0.38(6) 24 d . . .
N1 N 0.7552(3) 0.2288(3) 0.4253(4) 0.054(2) Uani 1.0 24 d . . .
N2 N 0.7436(4) 0.3142(3) 0.4278(4) 0.063(3) Uani 1.0 24 d . . .
N3 N 0.6128(4) 0.4380(4) 0.6066(4) 0.076(3) Uani 1.0 24 d . . .
N4 N 0.6474(4) 0.4007(4) 0.5380(5) 0.075(3) Uani 1.0 24 d . . .
C1 C 0.7878(4) 0.2556(4) 0.4068(4) 0.058(3) Uani 1.0 24 d . . .
C1S C 0.5875(10) 0.2387(17) 0.5248(8) 0.068(13) Uiso 0.33(3) 24 d . . .
C2 C 0.8249(5) 0.2398(6) 0.3902(4) 0.073(4) Uani 1.0 24 d . . .
C2S C 0.5867(16) 0.2496(13) 0.5282(8) 0.16(3) Uiso 0.67(3) 24 d . . .
C3 C 0.8534(7) 0.2683(8) 0.3728(6) 0.104(6) Uani 1.0 24 d . . .
C3S C 0.8015(13) 0.4455(17) 0.6501(15) 0.17(2) Uiso 0.59(2) 24 d . . .
C4 C 0.8461(7) 0.3089(6) 0.3685(5) 0.089(5) Uani 1.0 24 d . . .
C5 C 0.8087(6) 0.3263(5) 0.3835(5) 0.076(4) Uani 1.0 24 d . . .
C6 C 0.7802(5) 0.2985(5) 0.4042(4) 0.065(3) Uani 1.0 24 d . . .
C7 C 0.7101(6) 0.3408(5) 0.4001(5) 0.077(4) Uani 1.0 24 d . . .
C8 C 0.6848(4) 0.3091(4) 0.3734(5) 0.064(3) Uani 1.0 24 d . . .
C9 C 0.6483(4) 0.2941(4) 0.3881(4) 0.054(3) Uani 1.0 24 d . . .
C10 C 0.6993(4) 0.2982(5) 0.3319(5) 0.068(4) Uani 1.0 24 d . . .
C11 C 0.6216(5) 0.2674(4) 0.3646(4) 0.064(3) Uani 1.0 24 d . . .
C12 C 0.6755(4) 0.2715(4) 0.3089(4) 0.058(3) Uani 1.0 24 d . . .
C13 C 0.6353(5) 0.2560(4) 0.3234(4) 0.062(3) Uani 1.0 24 d . . .
C14 C 0.7287(4) 0.2041(4) 0.3934(4) 0.057(3) Uani 1.0 24 d . . .
C15 C 0.5867(4) 0.4065(4) 0.5851(6) 0.076(4) Uani 1.0 24 d . . .
C16 C 0.5476(5) 0.3904(6) 0.6024(7) 0.094(6) Uani 1.0 24 d . . .
C17 C 0.5256(6) 0.3606(5) 0.5808(8) 0.110(8) Uani 1.0 24 d . . .
C18 C 0.5390(6) 0.3451(6) 0.5390(11) 0.125(9) Uani 1.0 24 d . . .
C19 C 0.5805(6) 0.3612(6) 0.5246(8) 0.103(7) Uani 1.0 24 d . . .
C20 C 0.6030(5) 0.3891(5) 0.5491(7) 0.089(5) Uani 1.0 24 d . . .
C21 C 0.6506(5) 0.4191(5) 0.4936(6) 0.074(4) Uani 1.0 24 d . . .
C22 C 0.4640(4) 0.4903(5) 0.6360(4) 0.067(4) Uani 1.0 24 d . . .
C23 C 0.4966(4) 0.4998(5) 0.6660(5) 0.070(4) Uani 1.0 24 d . . .
C24 C 0.4753(4) 0.4827(4) 0.5951(4) 0.061(3) Uani 1.0 24 d . . .
C25 C 0.5385(6) 0.4981(5) 0.6517(6) 0.083(5) Uani 1.0 24 d . . .
C26 C 0.5160(5) 0.4822(5) 0.5804(5) 0.075(4) Uani 1.0 24 d . . .
C27 C 0.5484(4) 0.4883(4) 0.6119(4) 0.065(3) Uani 1.0 24 d . . .
C28 C 0.5958(4) 0.4849(5) 0.5991(6) 0.081(5) Uani 1.0 24 d . . .
H1N H 0.7686 0.2094 0.4431 0.0649 Uiso 1.0 24 calc R . .
H2 H 0.8308 0.2102 0.3906 0.0879 Uiso 1.0 24 calc R . .
H2N H 0.7543 0.3330 0.4479 0.0752 Uiso 1.0 24 calc R . .
H3 H 0.8800 0.2577 0.3633 0.1250 Uiso 1.0 24 calc R . .
H3N H 0.6125 0.4323 0.6356 0.0916 Uiso 1.0 24 calc R . .
H4 H 0.8666 0.3265 0.3551 0.1073 Uiso 1.0 24 calc R . .
H4N H 0.6623 0.3752 0.5373 0.0899 Uiso 1.0 24 calc R . .
H5 H 0.8025 0.3556 0.3800 0.0917 Uiso 1.0 24 calc R . .
H7A H 0.6908 0.3569 0.4190 0.0918 Uiso 1.0 24 calc R . .
H7B H 0.7251 0.3611 0.3815 0.0918 Uiso 1.0 24 calc R . .
H9 H 0.6399 0.3017 0.4160 0.0653 Uiso 1.0 24 calc R . .
H10 H 0.7250 0.3095 0.3209 0.0819 Uiso 1.0 24 calc R . .
H11 H 0.5954 0.2574 0.3758 0.0768 Uiso 1.0 24 calc R . .
H12 H 0.6856 0.2624 0.2820 0.0698 Uiso 1.0 24 calc R . .
H14A H 0.7083 0.1859 0.4089 0.0687 Uiso 1.0 24 calc R . .
H14B H 0.7123 0.2243 0.3758 0.0687 Uiso 1.0 24 calc R . .
H16 H 0.5373 0.4007 0.6289 0.1122 Uiso 1.0 24 calc R . .
H17 H 0.5005 0.3493 0.5932 0.1316 Uiso 1.0 24 calc R . .
H18 H 0.5223 0.3261 0.5225 0.1498 Uiso 1.0 24 calc R . .
H19 H 0.5917 0.3522 0.4981 0.1240 Uiso 1.0 24 calc R . .
H21A H 0.6806 0.4175 0.4842 0.0886 Uiso 1.0 24 calc R . .
H21B H 0.6336 0.4014 0.4740 0.0886 Uiso 1.0 24 calc R . .
H23 H 0.4901 0.5069 0.6945 0.0840 Uiso 1.0 24 calc R . .
H24 H 0.4532 0.4773 0.5753 0.0735 Uiso 1.0 24 calc R . .
H25 H 0.5607 0.5043 0.6712 0.0998 Uiso 1.0 24 calc R . .
H26 H 0.5225 0.4780 0.5513 0.0904 Uiso 1.0 24 calc R . .
H28A H 0.6128 0.5051 0.6161 0.0969 Uiso 1.0 24 calc R . .
H28B H 0.5990 0.4925 0.5688 0.0969 Uiso 1.0 24 calc R . .
H1SA H 0.6142 0.2233 0.5311 0.0815 Uiso 0.33(3) 24 calc R . .
H1SB H 0.5942 0.2692 0.5211 0.0815 Uiso 0.33(3) 24 calc R . .
H2SA H 0.6180 0.2478 0.5263 0.1913 Uiso 0.67(3) 24 calc R . .
H2SB H 0.5791 0.2761 0.5432 0.1913 Uiso 0.67(3) 24 calc R . .
H3SA H 0.8029 0.4757 0.6588 0.2067 Uiso 0.59(2) 24 calc R . .
H3SB H 0.7789 0.4420 0.6284 0.2067 Uiso 0.59(2) 24 calc R . .


loop_
_atom_site_aniso_label
_atom_site_aniso_U_11
_atom_site_aniso_U_22
_atom_site_aniso_U_33
_atom_site_aniso_U_12
_atom_site_aniso_U_13
_atom_site_aniso_U_23
Pd1 0.0527(5) 0.0569(5) 0.0602(5) 0.0052(4) -0.0074(4) -0.0151(4)
Pd2 0.0593(6) 0.0825(7) 0.0865(7) 0.0194(5) 0.0167(5) 0.0250(6)
Cl1 0.0576(15) 0.0687(17) 0.0727(18) -0.0037(13) -0.0020(13) -0.0127(14)
Cl2 0.0693(17) 0.0795(19) 0.0668(17) 0.0215(15) -0.0133(14) -0.0176(15)
Cl3 0.079(3) 0.224(8) 0.102(4) 0.013(4) -0.002(3) -0.016(4)
Cl4 0.0609(18) 0.098(3) 0.112(3) 0.0260(17) 0.0192(18) 0.042(3)
N1 0.043(5) 0.046(5) 0.073(6) 0.005(4) -0.006(4) -0.013(4)
N2 0.062(6) 0.054(5) 0.072(6) 0.004(5) -0.016(5) -0.013(5)
N3 0.065(7) 0.084(8) 0.080(7) 0.021(6) 0.023(6) 0.019(6)
N4 0.069(7) 0.054(6) 0.101(8) 0.011(5) 0.019(6) 0.023(6)
C1 0.050(6) 0.059(7) 0.066(7) -0.000(5) -0.005(5) -0.018(5)
C2 0.061(7) 0.098(10) 0.062(7) -0.006(7) 0.002(6) -0.024(7)
C3 0.091(11) 0.126(16) 0.095(12) -0.011(11) 0.005(9) -0.048(11)
C4 0.115(13) 0.084(11) 0.069(9) -0.038(10) -0.005(9) -0.006(8)
C5 0.091(10) 0.071(8) 0.067(8) -0.006(8) -0.009(7) -0.020(7)
C6 0.068(7) 0.076(8) 0.051(6) -0.019(6) -0.010(6) -0.000(5)
C7 0.107(11) 0.064(8) 0.059(7) -0.014(7) -0.023(7) -0.016(6)
C8 0.065(8) 0.058(7) 0.070(8) 0.007(6) -0.024(6) -0.020(6)
C9 0.053(6) 0.048(6) 0.062(7) 0.013(5) -0.002(5) -0.010(5)
C10 0.059(7) 0.065(8) 0.081(9) 0.005(6) -0.003(6) -0.015(7)
C11 0.065(7) 0.065(7) 0.062(7) 0.013(6) -0.011(6) -0.017(6)
C12 0.063(7) 0.064(7) 0.047(6) 0.005(6) -0.001(5) 0.002(5)
C13 0.078(8) 0.058(7) 0.050(6) 0.007(6) -0.018(6) 0.000(5)
C14 0.053(6) 0.050(6) 0.069(7) -0.001(5) -0.011(5) -0.014(5)
C15 0.054(7) 0.060(7) 0.113(11) 0.008(6) 0.028(8) 0.025(7)
C16 0.050(7) 0.099(12) 0.131(14) 0.014(8) 0.015(8) 0.032(11)
C17 0.084(11) 0.058(8) 0.19(2) -0.006(8) 0.070(13) 0.007(11)
C18 0.069(9) 0.070(10) 0.24(3) -0.009(8) 0.035(14) 0.000(13)
C19 0.081(10) 0.069(9) 0.161(18) -0.006(8) 0.041(11) -0.005(10)
C20 0.069(8) 0.064(8) 0.135(15) 0.015(7) 0.040(10) 0.005(9)
C21 0.062(7) 0.060(7) 0.100(10) 0.012(6) 0.013(7) 0.024(7)
C22 0.053(6) 0.094(9) 0.055(7) 0.004(6) 0.013(5) 0.026(6)
C23 0.059(7) 0.085(9) 0.066(7) 0.019(6) 0.003(6) 0.006(7)
C24 0.060(7) 0.065(7) 0.059(7) 0.013(6) 0.009(5) 0.006(6)
C25 0.091(10) 0.065(8) 0.094(10) 0.029(8) 0.035(9) 0.020(7)
C26 0.088(10) 0.064(8) 0.074(8) 0.015(7) 0.016(7) 0.018(7)
C27 0.064(7) 0.065(7) 0.066(7) 0.020(6) 0.002(6) 0.007(6)
C28 0.055(7) 0.066(8) 0.121(12) 0.020(6) 0.044(8) 0.028(8)

#==============================================================================
_computing_data_collection       'RAPID AUTO (Rigaku, ????)'
_computing_cell_refinement       'RAPID AUTO'
_computing_data_reduction        'RAPID AUTO'
_computing_structure_solution    'SHELXS97 (Sheldrick, 2008)'
_computing_structure_refinement  'SHELXL97 (Sheldrick, 2008)'
_computing_publication_material  'CrystalStructure 4.0 (Rigaku, 2010)'
_computing_molecular_graphics    'CrystalStructure 4.0'

#==============================================================================
# MOLECULAR GEOMETRY

_geom_special_details            
;
    ENTER SPECIAL DETAILS OF THE MOLECULAR GEOMETRY
;

loop_
_geom_bond_atom_site_label_1
_geom_bond_atom_site_label_2
_geom_bond_distance
_geom_bond_publ_flag
_geom_bond_site_symmetry_1
_geom_bond_site_symmetry_2
Pd1 Cl1 2.323(4) yes . .
Pd1 Cl2 2.307(4) yes . .
Pd1 N1 2.021(9) yes . .
Pd1 N2 2.053(10) yes . .
Pd2 Cl3 2.293(7) yes . .
Pd2 Cl4 2.310(4) yes . .
Pd2 N3 2.003(12) yes . .
Pd2 N4 2.007(13) yes . .
Cl1S C1S 1.78(5) yes . .
Cl1T C1S 1.78(3) yes . .
Cl2S C2S 1.78(4) yes . .
Cl2T C2S 1.78(5) yes . .
Cl3S C3S 1.79(5) yes . .
Cl3T C3S 1.77(6) yes . .
N1 C1 1.451(15) yes . .
N1 C14 1.520(15) yes . .
N2 C6 1.460(17) yes . .
N2 C7 1.604(19) yes . .
N3 C15 1.452(19) yes . .
N3 C28 1.589(19) yes . .
N4 C20 1.48(2) yes . .
N4 C21 1.52(2) yes . .
C1 C2 1.376(18) yes . .
C1 C6 1.373(18) yes . .
C2 C3 1.38(3) yes . .
C3 C4 1.31(3) yes . .
C4 C5 1.38(3) yes . .
C5 C6 1.41(2) yes . .
C7 C8 1.53(2) yes . .
C8 C9 1.326(17) yes . .
C8 C10 1.43(2) yes . .
C9 C11 1.402(17) yes . .
C10 C12 1.341(18) yes . .
C11 C13 1.413(18) yes . .
C12 C13 1.430(18) yes . .
C13 C14 1.520(17) yes . 8_645
C15 C16 1.44(2) yes . .
C15 C20 1.36(3) yes . .
C16 C17 1.35(3) yes . .
C17 C18 1.47(4) yes . .
C18 C19 1.47(3) yes . .
C19 C20 1.37(3) yes . .
C21 C22 1.492(18) yes . 3_555
C22 C23 1.428(18) yes . .
C22 C24 1.357(18) yes . .
C23 C25 1.39(2) yes . .
C24 C26 1.36(2) yes . .
C25 C27 1.33(2) yes . .
C26 C27 1.44(2) yes . .
C27 C28 1.549(19) yes . .
N1 H1N 0.930 no . .
N2 H2N 0.930 no . .
N3 H3N 0.930 no . .
N4 H4N 0.930 no . .
C1S H1SA 0.990 no . .
C1S H1SB 0.990 no . .
C2 H2 0.950 no . .
C2S H2SA 0.990 no . .
C2S H2SB 0.990 no . .
C3 H3 0.950 no . .
C3S H3SA 0.990 no . .
C3S H3SB 0.990 no . .
C4 H4 0.950 no . .
C5 H5 0.950 no . .
C7 H7A 0.990 no . .
C7 H7B 0.990 no . .
C9 H9 0.950 no . .
C10 H10 0.950 no . .
C11 H11 0.950 no . .
C12 H12 0.950 no . .
C14 H14A 0.990 no . .
C14 H14B 0.990 no . .
C16 H16 0.950 no . .
C17 H17 0.950 no . .
C18 H18 0.950 no . .
C19 H19 0.950 no . .
C21 H21A 0.990 no . .
C21 H21B 0.990 no . .
C23 H23 0.950 no . .
C24 H24 0.950 no . .
C25 H25 0.950 no . .
C26 H26 0.950 no . .
C28 H28A 0.990 no . .
C28 H28B 0.990 no . .

loop_
_geom_angle_atom_site_label_1
_geom_angle_atom_site_label_2
_geom_angle_atom_site_label_3
_geom_angle
_geom_angle_publ_flag
_geom_angle_site_symmetry_1
_geom_angle_site_symmetry_2
_geom_angle_site_symmetry_3
Cl1 Pd1 Cl2 93.54(12) yes . . .
Cl1 Pd1 N1 90.7(3) yes . . .
Cl1 Pd1 N2 173.9(3) yes . . .
Cl2 Pd1 N1 175.4(3) yes . . .
Cl2 Pd1 N2 92.2(3) yes . . .
N1 Pd1 N2 83.6(4) yes . . .
Cl3 Pd2 Cl4 93.37(17) yes . . .
Cl3 Pd2 N3 91.2(4) yes . . .
Cl3 Pd2 N4 175.3(4) yes . . .
Cl4 Pd2 N3 175.1(4) yes . . .
Cl4 Pd2 N4 91.1(4) yes . . .
N3 Pd2 N4 84.2(5) yes . . .
Pd1 N1 C1 108.7(7) yes . . .
Pd1 N1 C14 109.5(7) yes . . .
C1 N1 C14 114.8(10) yes . . .
Pd1 N2 C6 109.5(8) yes . . .
Pd1 N2 C7 113.7(8) yes . . .
C6 N2 C7 114.8(10) yes . . .
Pd2 N3 C15 110.0(9) yes . . .
Pd2 N3 C28 108.7(8) yes . . .
C15 N3 C28 112.0(11) yes . . .
Pd2 N4 C20 109.2(11) yes . . .
Pd2 N4 C21 117.5(9) yes . . .
C20 N4 C21 112.0(12) yes . . .
N1 C1 C2 122.9(12) yes . . .
N1 C1 C6 118.2(10) yes . . .
C2 C1 C6 118.8(12) yes . . .
Cl1S C1S Cl1T 108(3) yes . . .
C1 C2 C3 117.9(16) yes . . .
Cl2S C2S Cl2T 108(3) yes . . .
C2 C3 C4 124.1(19) yes . . .
Cl3S C3S Cl3T 101(3) yes . . .
C3 C4 C5 120.3(18) yes . . .
C4 C5 C6 116.9(15) yes . . .
N2 C6 C1 116.1(11) yes . . .
N2 C6 C5 121.8(12) yes . . .
C1 C6 C5 121.7(13) yes . . .
N2 C7 C8 107.7(10) yes . . .
C7 C8 C9 119.5(12) yes . . .
C7 C8 C10 119.6(12) yes . . .
C9 C8 C10 120.8(12) yes . . .
C8 C9 C11 123.4(12) yes . . .
C8 C10 C12 117.7(12) yes . . .
C9 C11 C13 116.9(12) yes . . .
C10 C12 C13 122.5(11) yes . . .
C11 C13 C12 118.6(11) yes . . .
C11 C13 C14 119.0(12) yes . . 8_645
C12 C13 C14 122.4(11) yes . . 8_645
N1 C14 C13 112.0(9) yes . . 5_556
N3 C15 C16 123.2(15) yes . . .
N3 C15 C20 116.8(13) yes . . .
C16 C15 C20 119.7(15) yes . . .
C15 C16 C17 119.6(19) yes . . .
C16 C17 C18 122.5(18) yes . . .
C17 C18 C19 114.6(19) yes . . .
C18 C19 C20 121(2) yes . . .
N4 C20 C15 116.8(14) yes . . .
N4 C20 C19 120.9(17) yes . . .
C15 C20 C19 122.2(16) yes . . .
N4 C21 C22 113.9(12) yes . . 3_555
C21 C22 C23 117.6(11) yes 2_555 . .
C21 C22 C24 123.7(12) yes 2_555 . .
C23 C22 C24 118.4(12) yes . . .
C22 C23 C25 117.4(13) yes . . .
C22 C24 C26 124.7(13) yes . . .
C23 C25 C27 122.3(15) yes . . .
C24 C26 C27 115.6(13) yes . . .
C25 C27 C26 121.1(14) yes . . .
C25 C27 C28 119.3(13) yes . . .
C26 C27 C28 119.6(13) yes . . .
N3 C28 C27 110.5(11) yes . . .
Pd1 N1 H1N 107.871 no . . .
C1 N1 H1N 107.873 no . . .
C14 N1 H1N 107.872 no . . .
Pd1 N2 H2N 106.063 no . . .
C6 N2 H2N 106.054 no . . .
C7 N2 H2N 106.061 no . . .
Pd2 N3 H3N 108.703 no . . .
C15 N3 H3N 108.668 no . . .
C28 N3 H3N 108.696 no . . .
Pd2 N4 H4N 105.789 no . . .
C20 N4 H4N 105.765 no . . .
C21 N4 H4N 105.781 no . . .
Cl1S C1S H1SA 110.162 no . . .
Cl1S C1S H1SB 110.151 no . . .
Cl1T C1S H1SA 110.155 no . . .
Cl1T C1S H1SB 110.155 no . . .
H1SA C1S H1SB 108.482 no . . .
C1 C2 H2 121.037 no . . .
C3 C2 H2 121.052 no . . .
Cl2S C2S H2SA 110.011 no . . .
Cl2S C2S H2SB 110.036 no . . .
Cl2T C2S H2SA 110.020 no . . .
Cl2T C2S H2SB 109.999 no . . .
H2SA C2S H2SB 108.376 no . . .
C2 C3 H3 117.918 no . . .
C4 C3 H3 117.942 no . . .
Cl3S C3S H3SA 111.645 no . . .
Cl3S C3S H3SB 111.679 no . . .
Cl3T C3S H3SA 111.651 no . . .
Cl3T C3S H3SB 111.645 no . . .
H3SA C3S H3SB 109.431 no . . .
C3 C4 H4 119.837 no . . .
C5 C4 H4 119.860 no . . .
C4 C5 H5 121.561 no . . .
C6 C5 H5 121.529 no . . .
N2 C7 H7A 110.190 no . . .
N2 C7 H7B 110.179 no . . .
C8 C7 H7A 110.168 no . . .
C8 C7 H7B 110.149 no . . .
H7A C7 H7B 108.483 no . . .
C8 C9 H9 118.289 no . . .
C11 C9 H9 118.283 no . . .
C8 C10 H10 121.183 no . . .
C12 C10 H10 121.166 no . . .
C9 C11 H11 121.584 no . . .
C13 C11 H11 121.556 no . . .
C10 C12 H12 118.703 no . . .
C13 C12 H12 118.753 no . . .
N1 C14 H14A 109.203 no . . .
N1 C14 H14B 109.208 no . . .
C13 C14 H14A 109.197 no 5_556 . .
C13 C14 H14B 109.213 no 5_556 . .
H14A C14 H14B 107.901 no . . .
C15 C16 H16 120.216 no . . .
C17 C16 H16 120.232 no . . .
C16 C17 H17 118.742 no . . .
C18 C17 H17 118.772 no . . .
C17 C18 H18 122.706 no . . .
C19 C18 H18 122.723 no . . .
C18 C19 H19 119.694 no . . .
C20 C19 H19 119.708 no . . .
N4 C21 H21A 108.773 no . . .
N4 C21 H21B 108.768 no . . .
C22 C21 H21A 108.772 no 3_555 . .
C22 C21 H21B 108.780 no 3_555 . .
H21A C21 H21B 107.666 no . . .
C22 C23 H23 121.276 no . . .
C25 C23 H23 121.285 no . . .
C22 C24 H24 117.631 no . . .
C26 C24 H24 117.632 no . . .
C23 C25 H25 118.827 no . . .
C27 C25 H25 118.837 no . . .
C24 C26 H26 122.190 no . . .
C27 C26 H26 122.181 no . . .
N3 C28 H28A 109.553 no . . .
N3 C28 H28B 109.563 no . . .
C27 C28 H28A 109.569 no . . .
C27 C28 H28B 109.554 no . . .
H28A C28 H28B 108.097 no . . .

loop_
_geom_torsion_atom_site_label_1
_geom_torsion_atom_site_label_2
_geom_torsion_atom_site_label_3
_geom_torsion_atom_site_label_4
_geom_torsion
_geom_torsion_publ_flag
_geom_torsion_site_symmetry_1
_geom_torsion_site_symmetry_2
_geom_torsion_site_symmetry_3
_geom_torsion_site_symmetry_4
Cl1 Pd1 N1 C1 -165.1(5) no . . . .
Cl1 Pd1 N1 C14 68.7(5) no . . . .
Cl2 Pd1 N2 C6 166.5(6) no . . . .
Cl2 Pd1 N2 C7 -63.7(6) no . . . .
N1 Pd1 N2 C6 -11.7(6) no . . . .
N1 Pd1 N2 C7 118.1(6) no . . . .
N2 Pd1 N1 C1 17.0(6) no . . . .
N2 Pd1 N1 C14 -109.1(6) no . . . .
Cl3 Pd2 N3 C15 -163.1(7) no . . . .
Cl3 Pd2 N3 C28 73.9(7) no . . . .
Cl4 Pd2 N4 C20 165.8(6) no . . . .
Cl4 Pd2 N4 C21 -65.4(7) no . . . .
N3 Pd2 N4 C20 -12.5(7) no . . . .
N3 Pd2 N4 C21 116.3(8) no . . . .
N4 Pd2 N3 C15 15.8(7) no . . . .
N4 Pd2 N3 C28 -107.2(7) no . . . .
Pd1 N1 C1 C2 162.0(8) no . . . .
Pd1 N1 C1 C6 -20.7(12) no . . . .
Pd1 N1 C14 C13 179.1(6) no . . . 5_556
C1 N1 C14 C13 56.5(11) no . . . 5_556
C14 N1 C1 C2 -75.0(12) no . . . .
C14 N1 C1 C6 102.3(11) no . . . .
Pd1 N2 C6 C1 3.6(12) no . . . .
Pd1 N2 C6 C5 -170.0(8) no . . . .
Pd1 N2 C7 C8 -51.7(11) no . . . .
C6 N2 C7 C8 75.5(13) no . . . .
C7 N2 C6 C1 -125.6(11) no . . . .
C7 N2 C6 C5 60.8(14) no . . . .
Pd2 N3 C15 C16 157.1(9) no . . . .
Pd2 N3 C15 C20 -16.5(14) no . . . .
Pd2 N3 C28 C27 176.1(8) no . . . .
C15 N3 C28 C27 54.4(16) no . . . .
C28 N3 C15 C16 -81.9(15) no . . . .
C28 N3 C15 C20 104.5(13) no . . . .
Pd2 N4 C20 C15 7.0(16) no . . . .
Pd2 N4 C20 C19 -170.9(11) no . . . .
Pd2 N4 C21 C22 -50.8(13) no . . . 3_555
C20 N4 C21 C22 76.7(13) no . . . 3_555
C21 N4 C20 C15 -124.8(14) no . . . .
C21 N4 C20 C19 57.3(17) no . . . .
N1 C1 C2 C3 179.1(10) no . . . .
N1 C1 C6 N2 11.5(16) no . . . .
N1 C1 C6 C5 -174.8(9) no . . . .
C2 C1 C6 N2 -171.1(10) no . . . .
C2 C1 C6 C5 2.6(18) no . . . .
C6 C1 C2 C3 1.9(17) no . . . .
C1 C2 C3 C4 -5(3) no . . . .
C2 C3 C4 C5 3(3) no . . . .
C3 C4 C5 C6 2(3) no . . . .
C4 C5 C6 N2 168.9(12) no . . . .
C4 C5 C6 C1 -4(2) no . . . .
N2 C7 C8 C9 92.9(13) no . . . .
N2 C7 C8 C10 -90.8(12) no . . . .
C7 C8 C9 C11 175.3(10) no . . . .
C7 C8 C10 C12 -177.9(11) no . . . .
C9 C8 C10 C12 -1.7(19) no . . . .
C10 C8 C9 C11 -0.9(18) no . . . .
C8 C9 C11 C13 1.0(18) no . . . .
C8 C10 C12 C13 4.1(19) no . . . .
C9 C11 C13 C12 1.3(17) no . . . .
C9 C11 C13 C14 -177.3(10) no . . . 8_645
C10 C12 C13 C11 -4.0(18) no . . . .
C10 C12 C13 C14 174.6(11) no . . . 8_645
C11 C13 C14 N1 86.2(13) no . . 8_645 8_645
C12 C13 C14 N1 -92.4(13) no . . 8_645 8_645
N3 C15 C16 C17 -178.9(13) no . . . .
N3 C15 C20 N4 6(2) no . . . .
N3 C15 C20 C19 -175.8(12) no . . . .
C16 C15 C20 N4 -167.5(13) no . . . .
C16 C15 C20 C19 10(3) no . . . .
C20 C15 C16 C17 -5(3) no . . . .
C15 C16 C17 C18 -3(3) no . . . .
C16 C17 C18 C19 6(3) no . . . .
C17 C18 C19 C20 -1(3) no . . . .
C18 C19 C20 N4 171.0(15) no . . . .
C18 C19 C20 C15 -7(3) no . . . .
N4 C21 C22 C23 85.7(14) no . . 3_555 3_555
N4 C21 C22 C24 -88.0(16) no . . 3_555 3_555
C21 C22 C23 C25 -177.7(12) no 2_555 . . .
C21 C22 C24 C26 175.6(12) no 2_555 . . .
C23 C22 C24 C26 2(2) no . . . .
C24 C22 C23 C25 -4(2) no . . . .
C22 C23 C25 C27 0(2) no . . . .
C22 C24 C26 C27 3.0(19) no . . . .
C23 C25 C27 C26 5(2) no . . . .
C23 C25 C27 C28 -176.9(12) no . . . .
C24 C26 C27 C25 -6.6(18) no . . . .
C24 C26 C27 C28 175.4(10) no . . . .
C25 C27 C28 N3 88.9(15) no . . . .
C26 C27 C28 N3 -93.1(15) no . . . .

loop_
_geom_contact_atom_site_label_1
_geom_contact_atom_site_label_2
_geom_contact_distance
_geom_contact_publ_flag
_geom_contact_site_symmetry_1
_geom_contact_site_symmetry_2
Pd1 C8 3.259(13) no . .
Pd1 C9 3.287(12) no . .
Pd2 C22 3.354(15) no . 3_555
Pd2 C23 3.350(15) no . 3_555
Cl1 C14 3.402(13) no . .
Cl2 C7 3.497(14) no . .
Cl3 C28 3.490(15) no . .
Cl4 C21 3.484(15) no . .
N1 C11 3.314(16) no . 5_556
N1 C12 3.428(16) no . 5_556
N2 C9 3.311(15) no . .
N2 C10 3.366(18) no . .
N3 C25 3.33(2) no . .
N3 C26 3.450(19) no . .
N4 C23 3.306(17) no . 3_555
N4 C24 3.357(17) no . 3_555
C1 C4 2.76(3) no . .
C1 C12 3.332(17) no . 5_556
C1 C13 2.993(17) no . 5_556
C2 C5 2.78(3) no . .
C2 C12 3.077(19) no . 5_556
C2 C13 3.05(2) no . 5_556
C2 C14 3.234(18) no . .
C3 C6 2.68(3) no . .
C5 C7 3.18(3) no . .
C6 C8 3.176(19) no . .
C6 C10 3.416(19) no . .
C6 C14 3.403(18) no . .
C8 C13 2.775(18) no . .
C9 C12 2.730(17) no . .
C10 C11 2.830(19) no . .
C15 C18 2.85(3) no . .
C15 C21 3.54(3) no . .
C15 C26 3.26(2) no . .
C15 C27 2.967(19) no . .
C16 C19 2.82(3) no . .
C16 C26 3.13(3) no . .
C16 C27 3.10(3) no . .
C16 C28 3.34(3) no . .
C17 C20 2.78(3) no . .
C19 C21 3.03(3) no . .
C20 C22 3.17(3) no . 3_555
C20 C24 3.43(3) no . 3_555
C20 C28 3.41(3) no . .
C22 C27 2.766(18) no . .
C23 C26 2.82(2) no . .
C24 C25 2.72(2) no . .
Pd1 Pd1 3.2074(14) no . 24_656
Pd2 C5 3.587(16) no . 24_656
Cl1 N1 3.192(10) no . 24_656
Cl1 C1 3.593(12) no . 24_656
Cl1 C1S 3.49(4) no . .
Cl1T Cl1T 3.39(3) no . 22_655
Cl2 N2 3.360(11) no . 24_656
Cl2 N4 3.174(12) no . .
Cl2 C1 3.557(12) no . 24_656
Cl2 C2S 3.53(5) no . .
Cl2 C6 3.289(13) no . 24_656
Cl2 C19 3.481(18) no . .
Cl2 C21 3.500(14) no . .
Cl3 C3S 3.41(4) no . .
Cl3S C7 3.476(19) no . 24_656
Cl4 N2 3.561(11) no . 24_656
Cl4 C3S 3.53(5) no . .
Cl4 C7 3.355(15) no . 24_656
O1W N3 2.87(3) no . .
O1W C15 3.46(4) no . .
O1W C16 3.46(4) no . .
O3W C28 3.56(3) no . .
O3W C28 3.56(3) no . 2_555
O3W C28 3.56(3) no . 3_555
O4W O4W 2.94(5) no . 2_555
O4W O4W 2.94(5) no . 3_555
O4W C18 3.38(5) no . .
N1 Cl1 3.192(10) no . 24_656
N2 Cl2 3.360(11) no . 24_656
N2 Cl4 3.561(11) no . 24_656
N3 O1W 2.87(3) no . .
N4 Cl2 3.174(12) no . .
C1 Cl1 3.593(12) no . 24_656
C1 Cl2 3.557(12) no . 24_656
C1S Cl1 3.49(4) no . .
C2S Cl2 3.53(5) no . .
C2S C18 3.38(5) no . .
C2S C19 3.52(5) no . .
C3S Cl3 3.41(4) no . .
C3S Cl4 3.53(5) no . .
C5 Pd2 3.587(16) no . 24_656
C6 Cl2 3.289(13) no . 24_656
C7 Cl3S 3.476(19) no . 24_656
C7 Cl4 3.355(15) no . 24_656
C15 O1W 3.46(4) no . .
C16 O1W 3.46(4) no . .
C18 O4W 3.38(5) no . .
C18 C2S 3.38(5) no . .
C19 Cl2 3.481(18) no . .
C19 C2S 3.52(5) no . .
C21 Cl2 3.500(14) no . .
C28 O3W 3.56(3) no . .
Pd1 H7A 3.2850 no . .
Pd1 H9 3.0359 no . .
Pd1 H14A 3.0105 no . .
Pd1 H14B 2.9938 no . .
Pd2 H21A 3.2524 no . .
Pd2 H23 3.1169 no . 3_555
Pd2 H28A 3.0731 no . .
Pd2 H28B 3.0058 no . .
Cl1 H1N 2.9844 no . .
Cl1 H14A 2.8097 no . .
Cl2 H2N 3.0589 no . .
Cl2 H7A 3.0108 no . .
Cl2 H9 2.9481 no . .
Cl3 H3N 2.9437 no . .
Cl3 H28A 2.9617 no . .
Cl4 H4N 2.9879 no . .
Cl4 H21A 3.0044 no . .
Cl4 H23 2.9755 no . 3_555
N1 H2 2.6844 no . .
N1 H2N 3.3580 no . .
N1 H11 3.3608 no . 5_556
N1 H12 3.5180 no . 5_556
N2 H1N 3.4288 no . .
N2 H5 2.7227 no . .
N2 H9 3.3086 no . .
N2 H10 3.4216 no . .
N2 H14B 3.4172 no . .
N3 H4N 3.3323 no . .
N3 H16 2.7438 no . .
N3 H25 3.3443 no . .
N3 H26 3.5636 no . .
N4 H3N 3.4121 no . .
N4 H19 2.6433 no . .
N4 H23 3.3314 no . 3_555
N4 H24 3.3982 no . 3_555
N4 H28B 3.4100 no . .
C1 H2N 2.9554 no . .
C1 H3 3.2124 no . .
C1 H5 3.2929 no . .
C1 H12 3.2423 no . 5_556
C1 H14A 3.3306 no . .
C1 H14B 2.7531 no . .
C2 H1N 2.6169 no . .
C2 H4 3.2246 no . .
C2 H12 3.1703 no . 5_556
C3 H5 3.1925 no . .
C4 H2 3.2210 no . .
C5 H2N 2.6658 no . .
C5 H3 3.1811 no . .
C5 H7B 2.8523 no . .
C5 H10 3.3338 no . .
C6 H1N 3.0846 no . .
C6 H2 3.2332 no . .
C6 H4 3.2510 no . .
C6 H7A 3.3954 no . .
C6 H7B 2.7211 no . .
C6 H10 3.1654 no . .
C6 H14B 3.2920 no . .
C7 H5 3.0151 no . .
C7 H9 2.5777 no . .
C7 H10 2.7234 no . .
C8 H2N 3.2971 no . .
C8 H11 3.2535 no . .
C8 H12 3.2318 no . .
C8 H14B 2.8109 no . .
C9 H2 3.5268 no . 8_645
C9 H7A 2.5789 no . .
C9 H7B 3.2178 no . .
C9 H10 3.2496 no . .
C9 H14B 3.0061 no . .
C10 H2 3.2929 no . 8_645
C10 H7A 3.3180 no . .
C10 H7B 2.6495 no . .
C10 H9 3.2468 no . .
C10 H12 3.2618 no . 5_556
C10 H14B 2.7399 no . .
C11 H1N 3.0930 no . 8_645
C11 H2 3.1142 no . 8_645
C11 H12 3.2958 no . .
C11 H14A 2.6283 no . 8_645
C11 H14B 3.1829 no . .
C11 H14B 3.2950 no . 8_645
C12 H2 2.8629 no . 8_645
C12 H11 3.3157 no . .
C12 H12 3.2195 no . 5_556
C12 H14A 3.3221 no . 8_645
C12 H14B 2.8262 no . .
C12 H14B 2.6790 no . 8_645
C13 H1N 2.7040 no . 8_645
C13 H2 2.7101 no . 8_645
C13 H9 3.2557 no . .
C13 H10 3.2921 no . .
C13 H14B 3.0978 no . .
C14 H2 3.2229 no . .
C14 H11 2.6979 no . 5_556
C14 H12 2.7411 no . 5_556
C15 H4N 2.9845 no . .
C15 H17 3.2692 no . .
C15 H19 3.2354 no . .
C15 H26 3.2086 no . .
C15 H28A 3.3563 no . .
C15 H28B 2.7849 no . .
C16 H3N 2.6482 no . .
C16 H18 3.3263 no . .
C16 H26 3.2911 no . .
C17 H19 3.3451 no . .
C18 H16 3.3285 no . .
C19 H4N 2.6451 no . .
C19 H17 3.3385 no . .
C19 H21B 2.6326 no . .
C19 H24 3.2611 no . 3_555
C20 H3N 3.0594 no . .
C20 H16 3.2759 no . .
C20 H18 3.3315 no . .
C20 H21A 3.3085 no . .
C20 H21B 2.5811 no . .
C20 H24 3.1531 no . 3_555
C20 H28B 3.3176 no . .
C21 H19 2.8119 no . .
C21 H23 2.6623 no . 3_555
C21 H24 2.6561 no . 3_555
C22 H4N 3.2707 no . 2_555
C22 H25 3.2723 no . .
C22 H26 3.2667 no . .
C22 H28B 2.8766 no . 2_555
C23 H16 3.5700 no . .
C23 H21A 2.5820 no . 2_555
C23 H21B 3.2713 no . 2_555
C23 H24 3.2458 no . .
C23 H28B 3.0307 no . 2_555
C24 H16 3.4085 no . .
C24 H21A 3.2502 no . 2_555
C24 H21B 2.6376 no . 2_555
C24 H23 3.2570 no . .
C24 H26 3.1459 no . 2_555
C24 H28B 2.7684 no . 2_555
C25 H3N 3.1594 no . .
C25 H16 3.1539 no . .
C25 H26 3.2655 no . .
C25 H28A 2.6038 no . .
C25 H28B 3.2392 no . .
C25 H28B 3.1295 no . 2_555
C26 H16 3.0602 no . .
C26 H25 3.2613 no . .
C26 H26 3.0810 no . 2_555
C26 H28A 3.3278 no . .
C26 H28B 2.6600 no . .
C26 H28B 2.8859 no . 2_555
C27 H3N 2.7806 no . .
C27 H16 2.8334 no . .
C27 H23 3.2385 no . .
C27 H24 3.2328 no . .
C27 H28B 3.1113 no . 2_555
C28 H16 3.3639 no . .
C28 H25 2.5972 no . .
C28 H26 2.7627 no . .
H1N H2 2.5638 no . .
H1N H11 2.9642 no . 5_556
H1N H14A 2.3035 no . .
H1N H14B 2.8016 no . .
H2 H3 2.3179 no . .
H2 H11 3.5903 no . 5_556
H2 H12 3.2366 no . 5_556
H2N H5 2.7176 no . .
H2N H7A 2.3227 no . .
H2N H7B 2.4499 no . .
H3 H4 2.2249 no . .
H3N H16 2.5784 no . .
H3N H25 3.0080 no . .
H3N H28A 2.3728 no . .
H3N H28B 2.8645 no . .
H4 H5 2.3512 no . .
H4N H19 2.6458 no . .
H4N H21A 2.2144 no . .
H4N H21B 2.3393 no . .
H5 H7B 2.4426 no . .
H5 H10 3.3950 no . .
H7A H9 2.3653 no . .
H7A H10 3.5960 no . .
H7B H9 3.4473 no . .
H7B H10 2.5057 no . .
H9 H11 2.3495 no . .
H9 H14B 3.5704 no . .
H10 H12 2.2897 no . .
H10 H12 3.1214 no . 5_556
H10 H14B 3.2196 no . .
H11 H14A 2.4871 no . 8_645
H11 H14B 3.5755 no . 8_645
H12 H12 2.9735 no . 5_556
H12 H12 2.9735 no . 8_645
H12 H14A 3.5752 no . 8_645
H12 H14B 3.2968 no . .
H12 H14B 2.5053 no . 8_645
H16 H17 2.2845 no . .
H16 H26 3.4818 no . .
H17 H18 2.4403 no . .
H18 H19 2.4572 no . .
H19 H21A 3.5021 no . .
H19 H21B 2.1714 no . .
H19 H24 3.2891 no . 3_555
H21A H23 2.4353 no . 3_555
H21A H24 3.5096 no . 3_555
H21B H23 3.5447 no . 3_555
H21B H24 2.4586 no . 3_555
H23 H25 2.3452 no . .
H23 H28B 3.5852 no . 2_555
H24 H26 2.3122 no . .
H24 H26 2.9652 no . 2_555
H24 H28B 3.2237 no . 2_555
H25 H28A 2.3862 no . .
H25 H28B 3.4632 no . .
H26 H26 2.8478 no . 2_555
H26 H26 2.8478 no . 3_555
H26 H28B 2.5127 no . .
H26 H28B 3.3650 no . 2_555
Pd1 H1N 3.5154 no . 24_656
Pd2 H5 2.8148 no . 24_656
Cl1 H1N 2.4095 no . 24_656
Cl1 H1SA 2.6832 no . .
Cl1 H2SA 2.7929 no . .
Cl1S H11 3.5823 no . .
Cl1S H18 3.3566 no . 22_655
Cl1T H3 3.1980 no . 24_656
Cl1T H17 3.1298 no . 22_655
Cl1T H18 3.4046 no . .
Cl1T H18 3.2544 no . 22_655
Cl2 H2N 2.7846 no . 24_656
Cl2 H4N 2.3475 no . .
Cl2 H19 2.9641 no . .
Cl2 H21A 3.3929 no . .
Cl2 H21B 3.2604 no . .
Cl2 H1SA 3.5172 no . .
Cl2 H1SB 2.9716 no . .
Cl2 H2SA 2.8227 no . .
Cl2 H2SB 3.5098 no . .
Cl2S H9 3.4581 no . .
Cl2S H11 3.3186 no . .
Cl2S H18 3.1071 no . .
Cl2S H19 3.4111 no . .
Cl2T H3 3.4685 no . 24_656
Cl2T H17 2.9519 no . 22_655
Cl2T H18 3.1463 no . 22_655
Cl3 H3SA 3.3852 no . .
Cl3 H3SB 2.8010 no . .
Cl3S H7A 3.0205 no . 24_656
Cl3S H7B 3.2064 no . 24_656
Cl3S H17 2.9663 no . 20_656
Cl3S H21B 3.4440 no . 24_656
Cl3T H3 3.1373 no . 15_545
Cl3T H7B 2.9194 no . 24_656
Cl3T H10 3.2999 no . 24_656
Cl4 H2N 2.9167 no . 24_656
Cl4 H5 3.2225 no . 24_656
Cl4 H7A 3.1427 no . 24_656
Cl4 H7B 2.9791 no . 24_656
Cl4 H21A 2.8424 no . 24_656
Cl4 H23 3.5515 no . 20_656
Cl4 H3SB 2.5778 no . .
O1W H3N 1.9562 no . .
O1W H4 3.1710 no . 24_656
O1W H16 2.9794 no . .
O1W H25 3.3553 no . .
O2W H14A 3.2172 no . .
O2W H14A 3.2172 no . 5_556
O2W H14A 3.2172 no . 8_645
O3W H28A 3.0165 no . .
O3W H28A 3.0165 no . 2_555
O3W H28A 3.0165 no . 3_555
O3W H28B 3.4466 no . .
O3W H28B 3.4466 no . 2_555
O3W H28B 3.4466 no . 3_555
O4W H18 3.3923 no . .
O4W H24 3.3521 no . .
O4W H24 3.2675 no . 3_555
O4W H26 3.0263 no . .
N4 H5 3.3415 no . 24_656
C1S H18 3.4349 no . .
C2 H1SA 3.1787 no . 24_656
C2 H2SA 3.1955 no . 24_656
C2S H3 3.5862 no . 24_656
C2S H18 3.1533 no . .
C2S H19 3.3694 no . .
C3 H1SA 3.4971 no . 24_656
C3 H2SA 3.3660 no . 24_656
C3 H2SB 3.4021 no . 24_656
C3S H7A 3.5454 no . 24_656
C3S H7B 2.9590 no . 24_656
C5 H4N 3.0696 no . 24_656
C6 H4N 3.5371 no . 24_656
C7 H3SB 3.3300 no . 24_656
C15 H4 3.4704 no . 24_656
C17 H2SB 3.3657 no . .
C18 H1SB 3.0089 no . .
C18 H2SB 2.5152 no . .
C19 H1SB 2.9339 no . .
C19 H2SB 2.7438 no . .
C21 H7A 3.3102 no . .
H1N Pd1 3.5154 no . 24_656
H1N Cl1 2.4095 no . 24_656
H2 H1SA 3.0413 no . 24_656
H2 H2SA 3.2922 no . 24_656
H2N Cl2 2.7846 no . 24_656
H2N Cl4 2.9167 no . 24_656
H2N H2N 3.2915 no . 24_656
H2N H4N 2.9802 no . 24_656
H3 Cl1T 3.1980 no . 24_656
H3 Cl2T 3.4685 no . 24_656
H3 Cl3T 3.1373 no . 14_544
H3 C2S 3.5862 no . 24_656
H3 H1SA 3.5055 no . 24_656
H3 H2SA 3.4926 no . 24_656
H3 H2SB 3.2663 no . 24_656
H3N O1W 1.9562 no . .
H3N H4 3.4095 no . 24_656
H4 O1W 3.1710 no . 24_656
H4 C15 3.4704 no . 24_656
H4 H3N 3.4095 no . 24_656
H4N Cl2 2.3475 no . .
H4N C5 3.0696 no . 24_656
H4N C6 3.5371 no . 24_656
H4N H2N 2.9802 no . 24_656
H4N H5 2.8953 no . 24_656
H5 Pd2 2.8148 no . 24_656
H5 Cl4 3.2225 no . 24_656
H5 N4 3.3415 no . 24_656
H5 H4N 2.8953 no . 24_656
H7A Cl3S 3.0205 no . 24_656
H7A Cl4 3.1427 no . 24_656
H7A C3S 3.5454 no . 24_656
H7A C21 3.3102 no . .
H7A H21A 2.8220 no . .
H7A H21B 2.8669 no . .
H7A H3SB 3.2114 no . 24_656
H7B Cl3S 3.2064 no . 24_656
H7B Cl3T 2.9194 no . 24_656
H7B Cl4 2.9791 no . 24_656
H7B C3S 2.9590 no . 24_656
H7B H3SB 2.5692 no . 24_656
H9 Cl2S 3.4581 no . .
H9 H19 3.3932 no . .
H10 Cl3T 3.2999 no . 24_656
H11 Cl1S 3.5823 no . .
H11 Cl2S 3.3186 no . .
H14A O2W 3.2172 no . .
H16 O1W 2.9794 no . .
H16 H3SA 3.4476 no . 17_566
H17 Cl1T 3.1298 no . 22_655
H17 Cl2T 2.9519 no . 22_655
H17 Cl3S 2.9663 no . 17_566
H17 H3SA 3.3746 no . 17_566
H18 Cl1S 3.3566 no . 22_655
H18 Cl1T 3.4046 no . .
H18 Cl1T 3.2544 no . 22_655
H18 Cl2S 3.1071 no . .
H18 Cl2T 3.1463 no . 22_655
H18 O4W 3.3923 no . .
H18 C1S 3.4349 no . .
H18 C2S 3.1533 no . .
H18 H1SB 2.8884 no . .
H18 H2SB 2.4699 no . .
H19 Cl2 2.9641 no . .
H19 Cl2S 3.4111 no . .
H19 C2S 3.3694 no . .
H19 H9 3.3932 no . .
H19 H1SB 2.7140 no . .
H19 H2SA 3.5026 no . .
H19 H2SB 2.8126 no . .
H21A Cl2 3.3929 no . .
H21A Cl4 2.8424 no . 24_656
H21A H7A 2.8220 no . .
H21B Cl2 3.2604 no . .
H21B Cl3S 3.4440 no . 24_656
H21B H7A 2.8669 no . .
H23 Cl4 3.5515 no . 17_566
H23 H23 3.5203 no . 16_566
H24 O4W 3.3521 no . .
H24 O4W 3.2675 no . 2_555
H25 O1W 3.3553 no . .
H26 O4W 3.0263 no . .
H28A O3W 3.0165 no . .
H28B O3W 3.4466 no . .
H1SA Cl1 2.6832 no . .
H1SA Cl2 3.5172 no . .
H1SA C2 3.1787 no . 24_656
H1SA C3 3.4971 no . 24_656
H1SA H2 3.0413 no . 24_656
H1SA H3 3.5055 no . 24_656
H1SB Cl2 2.9716 no . .
H1SB C18 3.0089 no . .
H1SB C19 2.9339 no . .
H1SB H18 2.8884 no . .
H1SB H19 2.7140 no . .
H2SA Cl1 2.7929 no . .
H2SA Cl2 2.8227 no . .
H2SA C2 3.1955 no . 24_656
H2SA C3 3.3660 no . 24_656
H2SA H2 3.2922 no . 24_656
H2SA H3 3.4926 no . 24_656
H2SA H19 3.5026 no . .
H2SB Cl2 3.5098 no . .
H2SB C3 3.4021 no . 24_656
H2SB C17 3.3657 no . .
H2SB C18 2.5152 no . .
H2SB C19 2.7438 no . .
H2SB H3 3.2663 no . 24_656
H2SB H18 2.4699 no . .
H2SB H19 2.8126 no . .
H3SA Cl3 3.3852 no . .
H3SA H16 3.4476 no . 20_656
H3SA H17 3.3746 no . 20_656
H3SB Cl3 2.8010 no . .
H3SB Cl4 2.5778 no . .
H3SB C7 3.3300 no . 24_656
H3SB H7A 3.2114 no . 24_656
H3SB H7B 2.5692 no . 24_656

#==============================================================================
loop_
_geom_hbond_atom_site_label_D
_geom_hbond_atom_site_label_H
_geom_hbond_atom_site_label_A
_geom_hbond_site_symmetry_D
_geom_hbond_site_symmetry_H
_geom_hbond_site_symmetry_A
_geom_hbond_distance_DA
_geom_hbond_distance_DH
_geom_hbond_distance_HA
_geom_hbond_angle_DHA
_geom_hbond_publ_flag
N1 H1N Cl1 . . 24_656 3.192(10) 0.930 2.410 141.8 no
N3 H3N O1W . . . 2.87(3) 0.930 1.956 168.8 no
N4 H4N Cl2 . . . 3.174(12) 0.930 2.347 147.8 no

#==============================================================================
# Additional structures and associated data_? identifiers
# should be added at this point if there is more than one 
# structure analysis in the CIF.

#==============================================================================
#     End of CIF
#==============================================================================


####################################################################### 
# 
# This file contains crystal structure data downloaded from the 
# Cambridge Structural Database (CSD) hosted by the Cambridge 
# Crystallographic Data Centre (CCDC).
# 
# Full information about CCDC data access policies and citation 
# guidelines are available at http://www.ccdc.cam.ac.uk/access/V1 
# 
# Audit and citation data items may have been added by the CCDC. 
# Please retain this information to preserve the provenance of 
# this file and to allow appropriate attribution of the data. 
# 
#######################################################################

data_M-MMF-2
_database_code_depnum_ccdc_archive 'CCDC 989063'
_audit_update_record             
;
2014-02-27 deposited with the CCDC.
2015-12-23 downloaded from the CCDC.
;

#==============================================================================
# CHEMICAL DATA

_chemical_formula_sum            'C88.81 H104.70 Cl21.61 N12 O5.54 Pd6'
_chemical_formula_moiety         
'2(C42 H42 N6 Pd3 Cl6), 4.81(C H2 Cl2), 5.52(H2 O)'
_chemical_formula_weight         2833.48
_chemical_melting_point          ?
_chemical_absolute_configuration ad

#==============================================================================
# CRYSTAL DATA
_symmetry_cell_setting           cubic
_symmetry_space_group_name_H-M   'I 21 3'
_symmetry_space_group_name_Hall  'I 2b 2c 3'
_symmetry_Int_Tables_number      199
loop_
_symmetry_equiv_pos_site_id
_symmetry_equiv_pos_as_xyz
1 +X,+Y,+Z
2 +Y,+Z,+X
3 +Z,+X,+Y
4 1/2+X,1/2-Y,-Z
5 1/2+Y,1/2-Z,-X
6 1/2+Z,1/2-X,-Y
7 -Y,1/2+Z,1/2-X
8 -Z,1/2+X,1/2-Y
9 1/2-Z,-X,1/2+Y
10 1/2-X,-Y,1/2+Z
11 1/2-Y,-Z,1/2+X
12 -X,1/2+Y,1/2-Z
13 1/2+X,1/2+Y,1/2+Z
14 1/2+Y,1/2+Z,1/2+X
15 1/2+Z,1/2+X,1/2+Y
16 +X,-Y,1/2-Z
17 +Y,-Z,1/2-X
18 +Z,-X,1/2-Y
19 1/2-Y,+Z,-X
20 1/2-Z,+X,-Y
21 -Z,1/2-X,+Y
22 -X,1/2-Y,+Z
23 -Y,1/2-Z,+X
24 1/2-X,+Y,-Z
#------------------------------------------------------------------------------
_cell_length_a                   31.3834(10)
_cell_length_b                   31.3834(10)
_cell_length_c                   31.3834(10)
_cell_angle_alpha                90.0000
_cell_angle_beta                 90.0000
_cell_angle_gamma                90.0000
_cell_volume                     30909.9(17)
_cell_formula_units_Z            8
_cell_measurement_reflns_used    92359
_cell_measurement_theta_min      3.04
_cell_measurement_theta_max      27.53
_cell_measurement_temperature    95
#------------------------------------------------------------------------------
_exptl_crystal_description       block
_exptl_crystal_colour            yellow
_exptl_crystal_size_max          0.320
_exptl_crystal_size_mid          0.260
_exptl_crystal_size_min          0.250
_exptl_crystal_density_diffrn    1.218
_exptl_crystal_density_meas      ?
_exptl_crystal_density_method    'not measured'
_exptl_crystal_F_000             11274.00
_exptl_absorpt_coefficient_mu    1.095
_exptl_absorpt_correction_type   multi-scan
_exptl_absorpt_process_details   'ABSCOR (Rigaku, 1995)'
_exptl_absorpt_correction_T_min  0.483
_exptl_absorpt_correction_T_max  0.761

#==============================================================================
# EXPERIMENTAL DATA

_diffrn_ambient_temperature      95
_diffrn_radiation_type           'Mo K\a'
_diffrn_radiation_wavelength     0.71075
_diffrn_measurement_device_type  'Rigaku R-AXIS RAPID'
_diffrn_measurement_method       \w
_diffrn_detector_area_resol_mean 10.000
_diffrn_reflns_number            142621
_diffrn_reflns_av_R_equivalents  ?
_diffrn_reflns_theta_max         27.46
_diffrn_reflns_theta_full        27.45
_diffrn_measured_fraction_theta_max 0.954
_diffrn_measured_fraction_theta_full 0.954
_diffrn_reflns_limit_h_min       -40
_diffrn_reflns_limit_h_max       40
_diffrn_reflns_limit_k_min       -40
_diffrn_reflns_limit_k_max       40
_diffrn_reflns_limit_l_min       -39
_diffrn_reflns_limit_l_max       40
_diffrn_standards_number         0
_diffrn_standards_interval_count .
_diffrn_standards_decay_%        ?

#==============================================================================
# REFINEMENT DATA

_refine_special_details          
;
    Refinement was performed using all reflections. The weighted 
    R-factor (wR) and goodness of fit (S) are based on F^2^.
    R-factor (gt) are based on F. The threshold expression of
    F^2^ > 2.0 sigma(F^2^) is used only for calculating R-factor (gt).
The crystal structure was solved as twin by inversion and rotation 
with twin laws (-100 0-10 00-1) and (0-10 -100 00-1), respectively.
The restraints (DFIX and DANG) were applied to CH2Cl2 solvents.
All of the non-hydrogen atoms of the Pd complexes were refined anisotropically,
while those of solvents were refined isotropically. Hydrogen atoms were placed 
at calculated positions and refined as a riding model. Hydrogen atoms of water 
molecules were not located. 
;
_reflns_number_total             11829
_reflns_number_gt                10202
_reflns_threshold_expression     F^2^>2.0\s(F^2^)
_refine_ls_structure_factor_coef Fsqd
_refine_ls_R_factor_gt           0.0840
_refine_ls_wR_factor_ref         0.2381
_refine_ls_number_restraints     9
_refine_ls_hydrogen_treatment    constr
_refine_ls_number_reflns         11829
_refine_ls_number_parameters     397
_refine_ls_goodness_of_fit_ref   1.037
_refine_ls_weighting_scheme      calc
_refine_ls_weighting_details     
'w = 1/[\s^2^(Fo^2^)+(0.1896P)^2^+8.0152P] where P=(Fo^2^+2Fc^2^)/3'
_atom_sites_solution_hydrogens   geom
_atom_sites_solution_primary     direct
_atom_sites_solution_secondary   difmap
_refine_ls_shift/su_max          0.001
_refine_diff_density_max         2.020
_refine_diff_density_min         -0.880
_refine_ls_extinction_method     none
_refine_ls_extinction_coef       ?
_refine_ls_abs_structure_details 
'Flack, H. D. (1983), Acta Cryst. A39, 876-881.  5594 Friedel Pairs'
_refine_ls_abs_structure_Flack   0.06(7)

loop_
_atom_type_symbol
_atom_type_description
_atom_type_scat_dispersion_real
_atom_type_scat_dispersion_imag
_atom_type_scat_source
C C 0.0033 0.0016
;
International Tables for Crystallography
(1992, Vol. C, Tables 4.2.6.8 and 6.1.1.4)
;
H H 0.0000 0.0000
;
International Tables for Crystallography
(1992, Vol. C, Table 6.1.1.4)
;
N N 0.0061 0.0033
;
International Tables for Crystallography
(1992, Vol. C, Tables 4.2.6.8 and 6.1.1.4)
;
Pd Pd -0.9988 1.0072
;
International Tables for Crystallography
(1992, Vol. C, Tables 4.2.6.8 and 6.1.1.4)
;
Cl Cl 0.1484 0.1585
;
International Tables for Crystallography
(1992, Vol. C, Tables 4.2.6.8 and 6.1.1.4)
;
O O 0.0106 0.0060
;
International Tables for Crystallography
(1992, Vol. C, Tables 4.2.6.8 and 6.1.1.4)
;

#==============================================================================
# ATOMIC COORDINATES AND THERMAL PARAMETERS

loop_
_atom_site_label
_atom_site_type_symbol
_atom_site_fract_x
_atom_site_fract_y
_atom_site_fract_z
_atom_site_U_iso_or_equiv
_atom_site_adp_type
_atom_site_occupancy
_atom_site_symmetry_multiplicity
_atom_site_calc_flag
_atom_site_refinement_flags
_atom_site_disorder_assembly
_atom_site_disorder_group
Pd1 Pd 0.71154(2) 0.48461(2) 0.53328(2) 0.05183(18) Uani 1.0 24 d . . .
Pd2 Pd 0.83562(3) 0.31555(3) 0.57710(2) 0.0712(3) Uani 1.0 24 d . . .
Cl1 Cl 0.75169(8) 0.43848(8) 0.57376(8) 0.0672(6) Uani 1.0 24 d . . .
Cl1S Cl 0.8163(4) 0.5194(5) 0.6988(4) 0.116(6) Uiso 0.40(3) 24 d . . .
Cl1T Cl 0.7252(4) 0.4999(5) 0.6847(5) 0.103(5) Uiso 0.40(3) 24 d . . .
Cl2 Cl 0.74376(8) 0.54503(8) 0.56141(7) 0.0622(5) Uani 1.0 24 d . . .
Cl2S Cl 0.8040(7) 0.5448(8) 0.6824(8) 0.217(9) Uiso 0.60(3) 24 d . . .
Cl2T Cl 0.7277(11) 0.5042(14) 0.6864(14) 0.29(2) Uiso 0.60(3) 24 d . . .
Cl3 Cl 0.80847(11) 0.32452(10) 0.50964(8) 0.0828(9) Uani 1.0 24 d . . .
Cl3S Cl 0.6166(4) 0.3253(4) 0.6018(4) 0.128(4) Uiso 0.602(19) 24 d . . .
Cl3T Cl 0.5546(7) 0.3380(8) 0.5424(7) 0.226(9) Uiso 0.602(19) 24 d . . .
Cl4 Cl 0.89294(15) 0.2773(3) 0.55310(13) 0.131(2) Uani 1.0 24 d . . .
O1W O 0.9423(7) 0.3389(7) 0.6435(7) 0.133(10) Uiso 0.76(6) 24 d . . .
O2W O 0.6176(8) 0.6176(8) 0.6176(8) 0.171(13) Uiso 1.0 8 d . . .
O3W O 0.5124(8) 0.4609(8) 0.4460(8) 0.108(11) Uiso 0.52(6) 24 d . . .
O4W O 0.8483(5) 0.1517(5) 0.6517(5) 0.091(11) Uiso 0.68(8) 8 d . . .
N1 N 0.6778(3) 0.4355(3) 0.5075(3) 0.0565(16) Uani 1.0 24 d . . .
N2 N 0.6747(3) 0.5217(2) 0.4945(2) 0.0495(15) Uani 1.0 24 d . . .
N3 N 0.7872(4) 0.3493(3) 0.6032(3) 0.067(2) Uani 1.0 24 d . . .
N4 N 0.8569(4) 0.3110(4) 0.6385(3) 0.073(3) Uani 1.0 24 d . . .
C1 C 0.6541(3) 0.4513(3) 0.4700(3) 0.0562(19) Uani 1.0 24 d . . .
C1S C 0.7754(6) 0.5106(11) 0.6611(7) 0.063(7) Uiso 0.40(3) 24 d . . .
C2 C 0.6334(4) 0.4235(4) 0.4410(4) 0.072(3) Uani 1.0 24 d . . .
C2S C 0.7799(12) 0.4966(12) 0.6641(18) 0.15(2) Uiso 0.60(3) 24 d . . .
C3 C 0.6186(5) 0.4416(5) 0.4044(5) 0.086(4) Uani 1.0 24 d . . .
C3S C 0.6000(14) 0.3057(17) 0.5507(12) 0.18(2) Uiso 0.602(19) 24 d . . .
C4 C 0.6232(4) 0.4827(6) 0.3945(4) 0.084(4) Uani 1.0 24 d . . .
C5 C 0.6410(4) 0.5111(4) 0.4244(4) 0.069(3) Uani 1.0 24 d . . .
C6 C 0.6558(3) 0.4945(4) 0.4615(3) 0.058(2) Uani 1.0 24 d . . .
C7 C 0.6432(3) 0.5458(3) 0.5211(3) 0.0539(19) Uani 1.0 24 d . . .
C8 C 0.6144(3) 0.5734(3) 0.4950(3) 0.057(2) Uani 1.0 24 d . . .
C9 C 0.6281(3) 0.6145(3) 0.4824(3) 0.0577(19) Uani 1.0 24 d . . .
C10 C 0.5749(3) 0.5587(3) 0.4797(3) 0.0558(18) Uani 1.0 24 d . . .
C11 C 0.6023(3) 0.6385(4) 0.4562(3) 0.058(2) Uani 1.0 24 d . . .
C12 C 0.5512(3) 0.5819(4) 0.4519(3) 0.059(2) Uani 1.0 24 d . . .
C13 C 0.5645(3) 0.6234(4) 0.4397(3) 0.058(2) Uani 1.0 24 d . . .
C14 C 0.6501(4) 0.4102(4) 0.5394(4) 0.070(3) Uani 1.0 24 d . . .
C15 C 0.7986(5) 0.3617(4) 0.6476(4) 0.080(4) Uani 1.0 24 d . . .
C16 C 0.7755(7) 0.3887(5) 0.6704(5) 0.104(6) Uani 1.0 24 d . . .
C17 C 0.7879(8) 0.4036(5) 0.7108(5) 0.109(6) Uani 1.0 24 d . . .
C18 C 0.8303(7) 0.3896(4) 0.7244(4) 0.101(6) Uani 1.0 24 d . . .
C19 C 0.8529(5) 0.3591(5) 0.7025(4) 0.082(4) Uani 1.0 24 d . . .
C20 C 0.8355(5) 0.3436(4) 0.6635(4) 0.073(3) Uani 1.0 24 d . . .
C21 C 0.8491(5) 0.2655(4) 0.6547(4) 0.073(3) Uani 1.0 24 d . . .
C22 C 0.8615(4) 0.2615(4) 0.7008(3) 0.061(3) Uani 1.0 24 d . . .
C23 C 0.9028(4) 0.2514(4) 0.7104(4) 0.071(3) Uani 1.0 24 d . . .
C24 C 0.8302(4) 0.2682(4) 0.7333(4) 0.065(3) Uani 1.0 24 d . . .
C25 C 0.9163(4) 0.2504(4) 0.7530(4) 0.067(3) Uani 1.0 24 d . . .
C26 C 0.8448(4) 0.2676(4) 0.7750(4) 0.065(3) Uani 1.0 24 d . . .
C27 C 0.8865(4) 0.2595(4) 0.7857(4) 0.065(3) Uani 1.0 24 d . . .
C28 C 0.7420(4) 0.3315(4) 0.5991(4) 0.069(3) Uani 1.0 24 d . . .
H1N H 0.6978 0.4163 0.4971 0.0678 Uiso 1.0 24 calc R . .
H2 H 0.6301 0.3939 0.4468 0.0867 Uiso 1.0 24 calc R . .
H2N H 0.6924 0.5414 0.4811 0.0594 Uiso 1.0 24 calc R . .
H3 H 0.6040 0.4238 0.3847 0.1027 Uiso 1.0 24 calc R . .
H3Sa H 0.6220 0.3105 0.5286 0.2120 Uiso 0.602(19) 24 calc R . .
H3Sb H 0.5926 0.2751 0.5517 0.2120 Uiso 0.602(19) 24 calc R . .
H3N H 0.7867 0.3748 0.5881 0.0801 Uiso 1.0 24 calc R . .
H4 H 0.6145 0.4929 0.3674 0.1006 Uiso 1.0 24 calc R . .
H4N H 0.8861 0.3163 0.6389 0.0881 Uiso 1.0 24 calc R . .
H5 H 0.6427 0.5408 0.4188 0.0829 Uiso 1.0 24 calc R . .
H7A H 0.6258 0.5253 0.5376 0.0647 Uiso 1.0 24 calc R . .
H7B H 0.6589 0.5639 0.5417 0.0647 Uiso 1.0 24 calc R . .
H9 H 0.6547 0.6253 0.4919 0.0692 Uiso 1.0 24 calc R . .
H10 H 0.5645 0.5319 0.4891 0.0670 Uiso 1.0 24 calc R . .
H11 H 0.6110 0.6667 0.4493 0.0700 Uiso 1.0 24 calc R . .
H12 H 0.5256 0.5703 0.4405 0.0703 Uiso 1.0 24 calc R . .
H14A H 0.6317 0.3899 0.5238 0.0839 Uiso 1.0 24 calc R . .
H14B H 0.6687 0.3937 0.5588 0.0839 Uiso 1.0 24 calc R . .
H16 H 0.7492 0.3984 0.6589 0.1253 Uiso 1.0 24 calc R . .
H17 H 0.7702 0.4213 0.7279 0.1308 Uiso 1.0 24 calc R . .
H18 H 0.8426 0.4020 0.7492 0.1214 Uiso 1.0 24 calc R . .
H19 H 0.8793 0.3486 0.7130 0.0987 Uiso 1.0 24 calc R . .
H21A H 0.8186 0.2582 0.6513 0.0879 Uiso 1.0 24 calc R . .
H21B H 0.8660 0.2451 0.6374 0.0879 Uiso 1.0 24 calc R . .
H23 H 0.9223 0.2451 0.6882 0.0846 Uiso 1.0 24 calc R . .
H24 H 0.8011 0.2729 0.7266 0.0777 Uiso 1.0 24 calc R . .
H25 H 0.9450 0.2436 0.7598 0.0807 Uiso 1.0 24 calc R . .
H26 H 0.8250 0.2730 0.7973 0.0777 Uiso 1.0 24 calc R . .
H28A H 0.7223 0.3487 0.6167 0.0832 Uiso 1.0 24 calc R . .
H28B H 0.7326 0.3334 0.5691 0.0832 Uiso 1.0 24 calc R . .
H1SA H 0.7834 0.4863 0.6427 0.0752 Uiso 0.40(3) 24 calc R . .
H1SB H 0.7728 0.5361 0.6427 0.0752 Uiso 0.40(3) 24 calc R . .
H2SA H 0.7941 0.4710 0.6759 0.1857 Uiso 0.60(3) 24 calc R . .
H2SB H 0.7792 0.4949 0.6327 0.1857 Uiso 0.60(3) 24 calc R . .


loop_
_atom_site_aniso_label
_atom_site_aniso_U_11
_atom_site_aniso_U_22
_atom_site_aniso_U_33
_atom_site_aniso_U_12
_atom_site_aniso_U_13
_atom_site_aniso_U_23
Pd1 0.0543(4) 0.0535(4) 0.0478(3) 0.0162(3) 0.0083(3) 0.0063(3)
Pd2 0.0833(5) 0.0766(5) 0.0536(4) -0.0253(4) -0.0163(4) 0.0186(4)
Cl1 0.0623(12) 0.0748(13) 0.0643(12) 0.0243(11) 0.0118(10) 0.0257(11)
Cl2 0.0684(13) 0.0668(12) 0.0516(10) 0.0130(10) 0.0033(9) -0.0046(9)
Cl3 0.109(2) 0.0869(17) 0.0522(12) -0.0395(16) -0.0217(12) 0.0248(12)
Cl4 0.098(3) 0.219(7) 0.075(2) 0.019(3) 0.0041(18) 0.012(3)
N1 0.058(4) 0.054(4) 0.057(4) 0.017(3) 0.014(3) 0.004(3)
N2 0.064(4) 0.042(3) 0.043(3) 0.010(3) 0.011(3) -0.000(3)
N3 0.100(6) 0.051(4) 0.049(4) -0.013(4) -0.024(4) 0.007(3)
N4 0.079(6) 0.082(6) 0.060(5) -0.013(5) -0.022(4) 0.021(5)
C1 0.046(4) 0.063(5) 0.060(5) 0.005(4) 0.011(4) -0.010(4)
C2 0.072(6) 0.069(6) 0.075(7) 0.015(5) 0.010(5) -0.007(5)
C3 0.078(7) 0.093(9) 0.085(8) 0.011(7) -0.003(6) -0.037(7)
C4 0.072(7) 0.114(10) 0.065(6) 0.033(7) -0.009(5) -0.006(7)
C5 0.063(5) 0.088(7) 0.056(5) 0.026(5) 0.003(4) -0.006(5)
C6 0.056(5) 0.066(5) 0.053(5) 0.016(4) 0.002(4) -0.009(4)
C7 0.063(5) 0.056(5) 0.042(4) 0.019(4) 0.012(4) 0.004(4)
C8 0.063(5) 0.050(4) 0.059(5) 0.012(4) 0.011(4) 0.008(4)
C9 0.056(5) 0.058(5) 0.059(5) 0.009(4) 0.002(4) 0.009(4)
C10 0.056(5) 0.051(4) 0.060(5) 0.009(4) 0.005(4) -0.002(4)
C11 0.057(5) 0.063(5) 0.055(5) 0.014(4) 0.010(4) 0.007(4)
C12 0.048(4) 0.070(6) 0.057(5) 0.008(4) -0.003(4) 0.009(4)
C13 0.061(5) 0.066(5) 0.047(4) 0.019(4) 0.007(4) 0.009(4)
C14 0.066(6) 0.057(5) 0.087(7) 0.017(5) 0.025(5) 0.008(5)
C15 0.126(11) 0.061(6) 0.054(5) -0.019(6) -0.033(6) 0.004(5)
C16 0.170(16) 0.065(7) 0.079(8) 0.014(8) -0.049(10) -0.001(6)
C17 0.186(18) 0.070(7) 0.071(7) 0.012(9) -0.018(10) 0.004(6)
C18 0.176(16) 0.065(6) 0.063(6) -0.010(8) -0.053(9) -0.009(5)
C19 0.113(9) 0.087(8) 0.047(5) -0.028(7) -0.023(6) 0.009(5)
C20 0.096(8) 0.063(6) 0.060(6) -0.017(6) -0.028(6) 0.019(5)
C21 0.100(8) 0.067(6) 0.053(5) -0.020(6) -0.031(5) 0.014(4)
C22 0.063(5) 0.068(6) 0.051(5) -0.008(5) -0.005(4) 0.020(4)
C23 0.084(7) 0.069(6) 0.058(5) -0.010(5) -0.020(5) 0.015(5)
C24 0.066(6) 0.068(6) 0.061(5) -0.022(5) -0.022(5) 0.008(4)
C25 0.057(5) 0.086(7) 0.059(5) -0.005(5) -0.009(4) 0.016(5)
C26 0.062(5) 0.067(6) 0.065(6) -0.009(5) -0.005(5) 0.015(5)
C27 0.058(5) 0.076(6) 0.061(5) -0.021(5) -0.007(4) 0.011(5)
C28 0.097(8) 0.054(5) 0.058(5) -0.005(5) -0.022(5) 0.011(4)

#==============================================================================
_computing_data_collection       'RAPID AUTO (Rigaku, ????)'
_computing_cell_refinement       'RAPID AUTO'
_computing_data_reduction        'RAPID AUTO'
_computing_structure_solution    'SHELXS97 (Sheldrick, 2008)'
_computing_structure_refinement  'SHELXL97 (Sheldrick, 2008)'
_computing_publication_material  'CrystalStructure 4.0 (Rigaku, 2010)'
_computing_molecular_graphics    'CrystalStructure 4.0'

#==============================================================================
# MOLECULAR GEOMETRY

_geom_special_details            
;
    ENTER SPECIAL DETAILS OF THE MOLECULAR GEOMETRY
;

loop_
_geom_bond_atom_site_label_1
_geom_bond_atom_site_label_2
_geom_bond_distance
_geom_bond_publ_flag
_geom_bond_site_symmetry_1
_geom_bond_site_symmetry_2
Pd1 Cl1 2.302(3) yes . .
Pd1 Cl2 2.323(3) yes . .
Pd1 N1 2.039(8) yes . .
Pd1 N2 2.044(7) yes . .
Pd2 Cl3 2.299(3) yes . .
Pd2 Cl4 2.290(6) yes . .
Pd2 N3 2.024(10) yes . .
Pd2 N4 2.046(9) yes . .
Cl1S C1S 1.77(3) yes . .
Cl1T C1S 1.77(3) yes . .
Cl2S C2S 1.79(5) yes . .
Cl2T C2S 1.80(6) yes . .
Cl3S C3S 1.79(4) yes . .
Cl3T C3S 1.77(6) yes . .
N1 C1 1.479(12) yes . .
N1 C14 1.544(14) yes . .
N2 C6 1.468(12) yes . .
N2 C7 1.498(11) yes . .
N3 C15 1.490(14) yes . .
N3 C28 1.530(16) yes . .
N4 C20 1.455(15) yes . .
N4 C21 1.535(15) yes . .
C1 C2 1.418(16) yes . .
C1 C6 1.383(14) yes . .
C2 C3 1.364(19) yes . .
C3 C4 1.34(3) yes . .
C4 C5 1.408(18) yes . .
C5 C6 1.356(14) yes . .
C7 C8 1.495(13) yes . .
C8 C9 1.416(14) yes . .
C8 C10 1.407(14) yes . .
C9 C11 1.377(14) yes . .
C10 C12 1.359(14) yes . .
C11 C13 1.380(14) yes . .
C12 C13 1.421(15) yes . .
C13 C14 1.477(15) yes . 3_555
C15 C16 1.33(2) yes . .
C15 C20 1.383(19) yes . .
C16 C17 1.41(3) yes . .
C17 C18 1.47(3) yes . .
C18 C19 1.38(2) yes . .
C19 C20 1.425(16) yes . .
C21 C22 1.503(14) yes . .
C22 C23 1.368(16) yes . .
C22 C24 1.431(14) yes . .
C23 C25 1.402(15) yes . .
C24 C26 1.388(15) yes . .
C25 C27 1.418(15) yes . .
C26 C27 1.376(15) yes . .
C27 C28 1.506(15) yes . 9_665
N1 H1N 0.930 no . .
N2 H2N 0.930 no . .
N3 H3N 0.930 no . .
N4 H4N 0.930 no . .
C1S H1SA 0.990 no . .
C1S H1SB 0.990 no . .
C2 H2 0.950 no . .
C2S H2SA 0.990 no . .
C2S H2SB 0.990 no . .
C3 H3 0.950 no . .
C3S H3Sa 0.990 no . .
C3S H3Sb 0.990 no . .
C4 H4 0.950 no . .
C5 H5 0.950 no . .
C7 H7A 0.990 no . .
C7 H7B 0.990 no . .
C9 H9 0.950 no . .
C10 H10 0.950 no . .
C11 H11 0.950 no . .
C12 H12 0.950 no . .
C14 H14A 0.990 no . .
C14 H14B 0.990 no . .
C16 H16 0.950 no . .
C17 H17 0.950 no . .
C18 H18 0.950 no . .
C19 H19 0.950 no . .
C21 H21A 0.990 no . .
C21 H21B 0.990 no . .
C23 H23 0.950 no . .
C24 H24 0.950 no . .
C25 H25 0.950 no . .
C26 H26 0.950 no . .
C28 H28A 0.990 no . .
C28 H28B 0.990 no . .

loop_
_geom_angle_atom_site_label_1
_geom_angle_atom_site_label_2
_geom_angle_atom_site_label_3
_geom_angle
_geom_angle_publ_flag
_geom_angle_site_symmetry_1
_geom_angle_site_symmetry_2
_geom_angle_site_symmetry_3
Cl1 Pd1 Cl2 93.75(9) yes . . .
Cl1 Pd1 N1 91.6(3) yes . . .
Cl1 Pd1 N2 175.7(2) yes . . .
Cl2 Pd1 N1 174.0(3) yes . . .
Cl2 Pd1 N2 90.4(2) yes . . .
N1 Pd1 N2 84.3(3) yes . . .
Cl3 Pd2 Cl4 93.01(14) yes . . .
Cl3 Pd2 N3 91.7(3) yes . . .
Cl3 Pd2 N4 175.9(3) yes . . .
Cl4 Pd2 N3 175.2(3) yes . . .
Cl4 Pd2 N4 90.9(3) yes . . .
N3 Pd2 N4 84.3(4) yes . . .
Pd1 N1 C1 108.8(6) yes . . .
Pd1 N1 C14 115.1(6) yes . . .
C1 N1 C14 114.0(8) yes . . .
Pd1 N2 C6 108.5(6) yes . . .
Pd1 N2 C7 109.1(5) yes . . .
C6 N2 C7 115.0(7) yes . . .
Pd2 N3 C15 109.5(8) yes . . .
Pd2 N3 C28 118.1(6) yes . . .
C15 N3 C28 113.4(9) yes . . .
Pd2 N4 C20 107.8(8) yes . . .
Pd2 N4 C21 108.9(7) yes . . .
C20 N4 C21 113.8(9) yes . . .
N1 C1 C2 122.3(9) yes . . .
N1 C1 C6 117.6(8) yes . . .
C2 C1 C6 119.8(9) yes . . .
Cl1S C1S Cl1T 113.2(13) yes . . .
C1 C2 C3 116.1(12) yes . . .
Cl2S C2S Cl2T 99(3) yes . . .
C2 C3 C4 124.2(14) yes . . .
Cl3S C3S Cl3T 100(3) yes . . .
C3 C4 C5 120.0(12) yes . . .
C4 C5 C6 117.7(12) yes . . .
N2 C6 C1 116.8(8) yes . . .
N2 C6 C5 121.3(10) yes . . .
C1 C6 C5 121.9(10) yes . . .
N2 C7 C8 112.6(7) yes . . .
C7 C8 C9 119.7(9) yes . . .
C7 C8 C10 122.1(8) yes . . .
C9 C8 C10 118.0(9) yes . . .
C8 C9 C11 119.2(9) yes . . .
C8 C10 C12 121.9(9) yes . . .
C9 C11 C13 122.7(10) yes . . .
C10 C12 C13 120.1(9) yes . . .
C11 C13 C12 117.9(9) yes . . .
C11 C13 C14 119.9(10) yes . . 3_555
C12 C13 C14 122.2(9) yes . . 3_555
N1 C14 C13 110.0(8) yes . . 2_555
N3 C15 C16 122.7(14) yes . . .
N3 C15 C20 115.6(11) yes . . .
C16 C15 C20 121.7(13) yes . . .
C15 C16 C17 123.2(19) yes . . .
C16 C17 C18 114.5(16) yes . . .
C17 C18 C19 122.0(13) yes . . .
C18 C19 C20 118.1(14) yes . . .
N4 C20 C15 118.8(10) yes . . .
N4 C20 C19 121.7(12) yes . . .
C15 C20 C19 119.4(11) yes . . .
N4 C21 C22 110.7(9) yes . . .
C21 C22 C23 118.5(10) yes . . .
C21 C22 C24 119.8(10) yes . . .
C23 C22 C24 121.7(9) yes . . .
C22 C23 C25 120.3(10) yes . . .
C22 C24 C26 116.4(10) yes . . .
C23 C25 C27 119.0(10) yes . . .
C24 C26 C27 123.1(10) yes . . .
C25 C27 C26 119.3(10) yes . . .
C25 C27 C28 119.2(9) yes . . 9_665
C26 C27 C28 121.5(10) yes . . 9_665
N3 C28 C27 110.7(9) yes . . 7_646
Pd1 N1 H1N 106.070 no . . .
C1 N1 H1N 106.081 no . . .
C14 N1 H1N 106.076 no . . .
Pd1 N2 H2N 108.027 no . . .
C6 N2 H2N 108.041 no . . .
C7 N2 H2N 108.015 no . . .
Pd2 N3 H3N 104.819 no . . .
C15 N3 H3N 104.810 no . . .
C28 N3 H3N 104.817 no . . .
Pd2 N4 H4N 108.723 no . . .
C20 N4 H4N 108.720 no . . .
C21 N4 H4N 108.719 no . . .
Cl1S C1S H1SA 108.924 no . . .
Cl1S C1S H1SB 108.920 no . . .
Cl1T C1S H1SA 108.943 no . . .
Cl1T C1S H1SB 108.934 no . . .
H1SA C1S H1SB 107.739 no . . .
C1 C2 H2 121.964 no . . .
C3 C2 H2 121.952 no . . .
Cl2S C2S H2SA 112.071 no . . .
Cl2S C2S H2SB 112.044 no . . .
Cl2T C2S H2SA 112.054 no . . .
Cl2T C2S H2SB 112.046 no . . .
H2SA C2S H2SB 109.708 no . . .
C2 C3 H3 117.931 no . . .
C4 C3 H3 117.916 no . . .
Cl3S C3S H3Sa 111.808 no . . .
Cl3S C3S H3Sb 111.792 no . . .
Cl3T C3S H3Sa 111.811 no . . .
Cl3T C3S H3Sb 111.825 no . . .
H3Sa C3S H3Sb 109.548 no . . .
C3 C4 H4 120.013 no . . .
C5 C4 H4 120.023 no . . .
C4 C5 H5 121.158 no . . .
C6 C5 H5 121.166 no . . .
N2 C7 H7A 109.073 no . . .
N2 C7 H7B 109.087 no . . .
C8 C7 H7A 109.055 no . . .
C8 C7 H7B 109.048 no . . .
H7A C7 H7B 107.841 no . . .
C8 C9 H9 120.402 no . . .
C11 C9 H9 120.394 no . . .
C8 C10 H10 119.050 no . . .
C12 C10 H10 119.046 no . . .
C9 C11 H11 118.651 no . . .
C13 C11 H11 118.635 no . . .
C10 C12 H12 119.972 no . . .
C13 C12 H12 119.967 no . . .
N1 C14 H14A 109.664 no . . .
N1 C14 H14B 109.652 no . . .
C13 C14 H14A 109.667 no 2_555 . .
C13 C14 H14B 109.666 no 2_555 . .
H14A C14 H14B 108.159 no . . .
C15 C16 H16 118.368 no . . .
C17 C16 H16 118.402 no . . .
C16 C17 H17 122.766 no . . .
C18 C17 H17 122.771 no . . .
C17 C18 H18 119.005 no . . .
C19 C18 H18 118.983 no . . .
C18 C19 H19 120.988 no . . .
C20 C19 H19 120.957 no . . .
N4 C21 H21A 109.500 no . . .
N4 C21 H21B 109.500 no . . .
C22 C21 H21A 109.502 no . . .
C22 C21 H21B 109.503 no . . .
H21A C21 H21B 108.073 no . . .
C22 C23 H23 119.872 no . . .
C25 C23 H23 119.855 no . . .
C22 C24 H24 121.778 no . . .
C26 C24 H24 121.780 no . . .
C23 C25 H25 120.498 no . . .
C27 C25 H25 120.494 no . . .
C24 C26 H26 118.458 no . . .
C27 C26 H26 118.453 no . . .
N3 C28 H28A 109.528 no . . .
N3 C28 H28B 109.522 no . . .
C27 C28 H28A 109.518 no 7_646 . .
C27 C28 H28B 109.505 no 7_646 . .
H28A C28 H28B 108.062 no . . .

loop_
_geom_torsion_atom_site_label_1
_geom_torsion_atom_site_label_2
_geom_torsion_atom_site_label_3
_geom_torsion_atom_site_label_4
_geom_torsion
_geom_torsion_publ_flag
_geom_torsion_site_symmetry_1
_geom_torsion_site_symmetry_2
_geom_torsion_site_symmetry_3
_geom_torsion_site_symmetry_4
Cl1 Pd1 N1 C1 -165.8(4) no . . . .
Cl1 Pd1 N1 C14 64.8(5) no . . . .
Cl2 Pd1 N2 C6 165.2(4) no . . . .
Cl2 Pd1 N2 C7 -68.9(4) no . . . .
N1 Pd1 N2 C6 -17.8(4) no . . . .
N1 Pd1 N2 C7 108.2(5) no . . . .
N2 Pd1 N1 C1 12.8(5) no . . . .
N2 Pd1 N1 C14 -116.5(5) no . . . .
Cl3 Pd2 N3 C15 -164.4(5) no . . . .
Cl3 Pd2 N3 C28 63.8(5) no . . . .
Cl4 Pd2 N4 C20 161.9(6) no . . . .
Cl4 Pd2 N4 C21 -74.2(6) no . . . .
N3 Pd2 N4 C20 -17.7(6) no . . . .
N3 Pd2 N4 C21 106.3(6) no . . . .
N4 Pd2 N3 C15 14.5(5) no . . . .
N4 Pd2 N3 C28 -117.3(6) no . . . .
Pd1 N1 C1 C2 169.1(6) no . . . .
Pd1 N1 C1 C6 -5.1(9) no . . . .
Pd1 N1 C14 C13 51.0(9) no . . . 2_555
C1 N1 C14 C13 -75.7(10) no . . . 2_555
C14 N1 C1 C2 -61.0(11) no . . . .
C14 N1 C1 C6 124.8(8) no . . . .
Pd1 N2 C6 C1 20.3(9) no . . . .
Pd1 N2 C6 C5 -159.4(6) no . . . .
Pd1 N2 C7 C8 -179.1(5) no . . . .
C6 N2 C7 C8 -57.0(9) no . . . .
C7 N2 C6 C1 -102.2(8) no . . . .
C7 N2 C6 C5 78.1(10) no . . . .
Pd2 N3 C15 C16 170.9(9) no . . . .
Pd2 N3 C15 C20 -8.4(11) no . . . .
Pd2 N3 C28 C27 50.9(9) no . . . 7_646
C15 N3 C28 C27 -79.2(10) no . . . 7_646
C28 N3 C15 C16 -54.9(13) no . . . .
C28 N3 C15 C20 125.9(10) no . . . .
Pd2 N4 C20 C15 18.6(12) no . . . .
Pd2 N4 C20 C19 -157.8(7) no . . . .
Pd2 N4 C21 C22 -176.0(7) no . . . .
C20 N4 C21 C22 -55.6(13) no . . . .
C21 N4 C20 C15 -102.4(11) no . . . .
C21 N4 C20 C19 81.3(13) no . . . .
N1 C1 C2 C3 -170.0(8) no . . . .
N1 C1 C6 N2 -10.4(12) no . . . .
N1 C1 C6 C5 169.2(7) no . . . .
C2 C1 C6 N2 175.3(8) no . . . .
C2 C1 C6 C5 -5.0(14) no . . . .
C6 C1 C2 C3 4.0(14) no . . . .
C1 C2 C3 C4 1.4(19) no . . . .
C2 C3 C4 C5 -6(2) no . . . .
C3 C4 C5 C6 4.7(17) no . . . .
C4 C5 C6 N2 -179.7(9) no . . . .
C4 C5 C6 C1 0.7(15) no . . . .
N2 C7 C8 C9 -83.7(10) no . . . .
N2 C7 C8 C10 91.5(10) no . . . .
C7 C8 C9 C11 176.1(8) no . . . .
C7 C8 C10 C12 -171.9(8) no . . . .
C9 C8 C10 C12 3.4(14) no . . . .
C10 C8 C9 C11 0.7(13) no . . . .
C8 C9 C11 C13 -3.7(14) no . . . .
C8 C10 C12 C13 -4.5(14) no . . . .
C9 C11 C13 C12 2.6(14) no . . . .
C9 C11 C13 C14 -177.0(8) no . . . 3_555
C10 C12 C13 C11 1.5(14) no . . . .
C10 C12 C13 C14 -178.9(8) no . . . 3_555
C11 C13 C14 N1 -90.1(11) no . . 3_555 3_555
C12 C13 C14 N1 90.3(11) no . . 3_555 3_555
N3 C15 C16 C17 -174.1(11) no . . . .
N3 C15 C20 N4 -7.2(16) no . . . .
N3 C15 C20 C19 169.3(9) no . . . .
C16 C15 C20 N4 173.6(12) no . . . .
C16 C15 C20 C19 -10.0(19) no . . . .
C20 C15 C16 C17 5(3) no . . . .
C15 C16 C17 C18 5(3) no . . . .
C16 C17 C18 C19 -10(2) no . . . .
C17 C18 C19 C20 5(2) no . . . .
C18 C19 C20 N4 -179.1(11) no . . . .
C18 C19 C20 C15 4.6(18) no . . . .
N4 C21 C22 C23 -87.7(12) no . . . .
N4 C21 C22 C24 92.2(12) no . . . .
C21 C22 C23 C25 175.5(9) no . . . .
C21 C22 C24 C26 -174.7(9) no . . . .
C23 C22 C24 C26 5.2(15) no . . . .
C24 C22 C23 C25 -4.4(16) no . . . .
C22 C23 C25 C27 0.5(17) no . . . .
C22 C24 C26 C27 -2.2(15) no . . . .
C23 C25 C27 C26 2.5(17) no . . . .
C23 C25 C27 C28 179.4(10) no . . . 9_665
C24 C26 C27 C25 -1.6(16) no . . . .
C24 C26 C27 C28 -178.4(9) no . . . 9_665
C25 C27 C28 N3 -87.1(12) no . . 9_665 9_665
C26 C27 C28 N3 89.7(12) no . . 9_665 9_665

loop_
_geom_contact_atom_site_label_1
_geom_contact_atom_site_label_2
_geom_contact_distance
_geom_contact_publ_flag
_geom_contact_site_symmetry_1
_geom_contact_site_symmetry_2
Pd1 C11 3.278(10) no . 2_555
Pd1 C13 3.256(10) no . 2_555
Pd2 C25 3.343(12) no . 7_646
Pd2 C27 3.332(11) no . 7_646
Cl1 C14 3.480(12) no . .
Cl2 C7 3.399(10) no . .
Cl3 C28 3.505(12) no . .
Cl4 C21 3.492(12) no . .
N1 C11 3.286(13) no . 2_555
N1 C12 3.346(13) no . 2_555
N2 C9 3.279(12) no . .
N2 C10 3.371(12) no . .
N3 C25 3.301(14) no . 7_646
N3 C26 3.325(14) no . 7_646
N4 C23 3.264(15) no . .
N4 C24 3.368(14) no . .
C1 C4 2.743(16) no . .
C1 C7 3.390(13) no . .
C1 C12 3.409(14) no . 2_555
C1 C13 3.139(14) no . 2_555
C2 C5 2.808(18) no . .
C2 C14 3.161(18) no . .
C3 C6 2.707(18) no . .
C5 C7 3.227(14) no . .
C5 C8 3.072(15) no . .
C5 C10 3.092(15) no . .
C6 C8 2.987(14) no . .
C6 C10 3.292(13) no . .
C8 C13 2.816(14) no . .
C9 C12 2.792(14) no . .
C10 C11 2.748(14) no . .
C15 C18 2.752(18) no . .
C15 C21 3.418(17) no . .
C15 C26 3.432(17) no . 7_646
C15 C27 3.189(17) no . 7_646
C16 C19 2.79(3) no . .
C16 C28 3.054(19) no . .
C17 C20 2.83(3) no . .
C19 C21 3.302(17) no . .
C19 C22 3.076(17) no . .
C19 C24 3.094(17) no . .
C20 C22 2.947(15) no . .
C20 C24 3.229(15) no . .
C20 C28 3.584(18) no . .
C22 C27 2.780(14) no . .
C23 C26 2.771(16) no . .
C24 C25 2.828(15) no . .
Pd1 Pd1 3.1923(9) no . 24_656
Pd2 C2 3.569(13) no . 24_656
Cl1 N1 3.380(8) no . 24_656
Cl1 N3 3.152(9) no . .
Cl1 C1 3.286(9) no . 24_656
Cl1 C2S 3.49(5) no . .
Cl1 C6 3.570(10) no . 24_656
Cl1 C16 3.492(15) no . .
Cl1 C28 3.465(11) no . .
Cl1S Cl1S 3.439(19) no . 16_566
Cl2 N2 3.188(8) no . 24_656
Cl2 C1S 3.45(3) no . .
Cl3 N1 3.549(9) no . 24_656
Cl3 C3S 3.49(5) no . 24_656
Cl3 C14 3.360(12) no . 24_656
Cl3S C14 3.467(15) no . .
Cl4 C3S 3.38(4) no . 24_656
O1W N4 2.82(3) no . .
O1W C19 3.42(3) no . .
O1W C20 3.41(3) no . .
O3W O3W 2.68(4) no . 2_555
O3W O3W 2.68(4) no . 3_555
O4W C21 3.571(19) no . .
O4W C21 3.571(19) no . 7_646
O4W C21 3.571(19) no . 9_665
N1 Cl1 3.380(8) no . 24_656
N1 Cl3 3.549(9) no . 24_656
N2 Cl2 3.188(8) no . 24_656
N3 Cl1 3.152(9) no . .
N4 O1W 2.82(3) no . .
C1 Cl1 3.286(9) no . 24_656
C1S Cl2 3.45(3) no . .
C2 Pd2 3.569(13) no . 24_656
C2S Cl1 3.49(5) no . .
C2S C4 3.58(5) no . 24_656
C2S C16 3.40(4) no . .
C2S C17 3.27(5) no . .
C3S Cl3 3.49(5) no . 24_656
C3S Cl4 3.38(4) no . 24_656
C4 C2S 3.58(5) no . 24_656
C6 Cl1 3.570(10) no . 24_656
C14 Cl3 3.360(12) no . 24_656
C14 Cl3S 3.467(15) no . .
C16 Cl1 3.492(15) no . .
C16 C2S 3.40(4) no . .
C17 C2S 3.27(5) no . .
C19 O1W 3.42(3) no . .
C20 O1W 3.41(3) no . .
C21 O4W 3.571(19) no . .
C28 Cl1 3.465(11) no . .
Pd1 H7A 2.9819 no . .
Pd1 H7B 2.9992 no . .
Pd1 H11 3.0258 no . 2_555
Pd1 H14B 3.2554 no . .
Pd2 H21A 2.9911 no . .
Pd2 H21B 3.0627 no . .
Pd2 H25 3.1179 no . 7_646
Pd2 H28B 3.2925 no . .
Cl1 H1N 3.0218 no . .
Cl1 H11 2.9320 no . 2_555
Cl1 H14B 2.9966 no . .
Cl2 H2N 2.9940 no . .
Cl2 H7B 2.7980 no . .
Cl3 H3N 3.0016 no . .
Cl3 H25 2.9696 no . 7_646
Cl3 H28B 3.0391 no . .
Cl4 H4N 2.9649 no . .
Cl4 H21B 2.9571 no . .
N1 H2 2.7522 no . .
N1 H2N 3.4580 no . .
N1 H7A 3.3917 no . .
N1 H11 3.2933 no . 2_555
N1 H12 3.4242 no . 2_555
N2 H1N 3.3891 no . .
N2 H5 2.6481 no . .
N2 H9 3.3118 no . .
N2 H10 3.4752 no . .
N3 H4N 3.4583 no . .
N3 H16 2.6182 no . .
N3 H21A 3.3788 no . .
N3 H25 3.3327 no . 7_646
N3 H26 3.3633 no . 7_646
N4 H3N 3.3727 no . .
N4 H19 2.7116 no . .
N4 H23 3.3038 no . .
N4 H24 3.4857 no . .
C1 H2N 3.0931 no . .
C1 H3 3.2219 no . .
C1 H5 3.2556 no . .
C1 H7A 3.2684 no . .
C1 H12 3.1738 no . 2_555
C1 H14A 2.6563 no . .
C1 H14B 3.3550 no . .
C2 H1N 2.6899 no . .
C2 H4 3.2304 no . .
C2 H12 3.3554 no . 2_555
C2 H14A 2.8042 no . .
C3 H5 3.2344 no . .
C4 H2 3.2398 no . .
C5 H2N 2.5830 no . .
C5 H3 3.2246 no . .
C5 H10 3.2116 no . .
C6 H1N 3.0021 no . .
C6 H2 3.2897 no . .
C6 H4 3.2260 no . .
C6 H7A 2.7432 no . .
C6 H7B 3.3312 no . .
C6 H10 3.2142 no . .
C7 H5 3.2164 no . .
C7 H9 2.6829 no . .
C7 H10 2.7020 no . .
C8 H2N 2.6797 no . .
C8 H5 2.7501 no . .
C8 H7A 3.0701 no . 3_555
C8 H11 3.2634 no . .
C8 H12 3.2715 no . .
C9 H2N 3.0536 no . .
C9 H5 3.0897 no . .
C9 H7A 3.2908 no . .
C9 H7A 3.1644 no . 3_555
C9 H7B 2.6300 no . .
C9 H10 3.2775 no . .
C10 H5 2.9152 no . .
C10 H7A 2.6350 no . .
C10 H7A 2.8019 no . 3_555
C10 H7B 3.2794 no . .
C10 H9 3.2845 no . .
C10 H10 3.1556 no . 3_555
C11 H5 3.5204 no . .
C11 H7A 2.9985 no . 3_555
C11 H12 3.2599 no . .
C11 H14A 3.2335 no . 3_555
C11 H14B 2.5730 no . 3_555
C12 H5 3.3149 no . .
C12 H7A 2.7193 no . 3_555
C12 H10 3.2229 no . 3_555
C12 H11 3.2579 no . .
C12 H14A 2.6397 no . 3_555
C12 H14B 3.2902 no . 3_555
C13 H1N 3.2365 no . 3_555
C13 H7A 2.8170 no . 3_555
C13 H9 3.2703 no . .
C13 H10 3.2632 no . .
C14 H2 3.0194 no . .
C14 H11 2.6104 no . 2_555
C14 H12 2.7152 no . 2_555
C15 H4N 3.1051 no . .
C15 H17 3.2632 no . .
C15 H19 3.2850 no . .
C15 H21A 3.3102 no . .
C15 H26 3.1441 no . 7_646
C15 H28A 2.6172 no . .
C15 H28B 3.3399 no . .
C16 H3N 2.6439 no . .
C16 H18 3.2758 no . .
C16 H26 3.2500 no . 7_646
C16 H28A 2.6834 no . .
C17 H19 3.3492 no . .
C18 H16 3.2846 no . .
C19 H4N 2.6216 no . .
C19 H17 3.3449 no . .
C19 H24 3.2463 no . .
C20 H3N 2.9835 no . .
C20 H16 3.2119 no . .
C20 H18 3.2618 no . .
C20 H21A 2.7604 no . .
C20 H21B 3.3379 no . .
C20 H24 3.1667 no . .
C21 H19 3.3263 no . .
C21 H23 2.6079 no . .
C21 H24 2.7257 no . .
C22 H4N 2.7068 no . .
C22 H19 2.8189 no . .
C22 H21A 3.1174 no . 9_665
C22 H25 3.2596 no . .
C22 H26 3.2585 no . .
C23 H4N 3.0755 no . .
C23 H19 3.1404 no . .
C23 H21A 3.2359 no . .
C23 H21A 3.1539 no . 9_665
C23 H21B 2.5731 no . .
C23 H24 3.3021 no . .
C24 H19 3.0240 no . .
C24 H21A 2.6180 no . .
C24 H21A 2.8933 no . 9_665
C24 H21B 3.2912 no . .
C24 H23 3.2996 no . .
C24 H24 3.0756 no . 9_665
C25 H19 3.5270 no . .
C25 H21A 3.0341 no . 9_665
C25 H26 3.2636 no . .
C25 H28A 3.2918 no . 9_665
C25 H28B 2.6212 no . 9_665
C26 H19 3.3809 no . .
C26 H21A 2.7585 no . 9_665
C26 H24 3.1099 no . 9_665
C26 H25 3.2701 no . .
C26 H28A 2.6277 no . 9_665
C26 H28B 3.2656 no . 9_665
C27 H3N 3.2487 no . 9_665
C27 H21A 2.8570 no . 9_665
C27 H23 3.2902 no . .
C27 H24 3.2874 no . .
C28 H16 2.8248 no . .
C28 H25 2.6803 no . 7_646
C28 H26 2.6536 no . 7_646
H1N H2 2.7400 no . .
H1N H14A 2.3860 no . .
H1N H14B 2.2568 no . .
H2 H3 2.3123 no . .
H2 H12 3.4328 no . 2_555
H2 H14A 2.4219 no . .
H2N H5 2.5026 no . .
H2N H7A 2.7851 no . .
H2N H7B 2.2845 no . .
H2N H9 2.9056 no . .
H3 H4 2.2566 no . .
H3N H16 2.6220 no . .
H3N H28A 2.3598 no . .
H3N H28B 2.2195 no . .
H4 H5 2.3761 no . .
H4N H19 2.5467 no . .
H4N H21A 2.8221 no . .
H4N H21B 2.3218 no . .
H4N H23 2.9460 no . .
H5 H9 3.5279 no . .
H5 H10 3.3110 no . .
H7A H9 3.5682 no . .
H7A H10 2.4596 no . .
H7A H10 3.2703 no . 2_555
H7A H11 3.5563 no . 2_555
H7A H12 3.2028 no . 2_555
H7B H9 2.4864 no . .
H7B H10 3.5356 no . .
H9 H11 2.3139 no . .
H10 H10 2.9071 no . 2_555
H10 H10 2.9071 no . 3_555
H10 H12 2.2957 no . .
H10 H12 3.0920 no . 2_555
H11 H14A 3.4872 no . 3_555
H11 H14B 2.3935 no . 3_555
H12 H14A 2.4991 no . 3_555
H12 H14B 3.5769 no . 3_555
H16 H17 2.3743 no . .
H16 H26 3.2880 no . 7_646
H16 H28A 2.2134 no . .
H16 H28B 3.5174 no . .
H17 H18 2.4461 no . .
H18 H19 2.3278 no . .
H19 H24 3.4438 no . .
H21A H23 3.4811 no . .
H21A H24 2.4714 no . .
H21A H24 3.3856 no . 7_646
H21A H25 3.5976 no . 7_646
H21A H26 3.2123 no . 7_646
H21B H23 2.3815 no . .
H21B H24 3.5703 no . .
H23 H25 2.3570 no . .
H24 H24 2.8729 no . 7_646
H24 H24 2.8729 no . 9_665
H24 H26 2.3412 no . .
H24 H26 2.9349 no . 7_646
H25 H28A 3.5617 no . 9_665
H25 H28B 2.4689 no . 9_665
H26 H28A 2.4432 no . 9_665
H26 H28B 3.5162 no . 9_665
Pd1 H2N 3.5325 no . 24_656
Pd2 H2 2.7878 no . 24_656
Pd2 H3Sa 3.5772 no . 24_656
Cl1 H1N 2.8180 no . 24_656
Cl1 H3N 2.3259 no . .
Cl1 H16 2.9537 no . .
Cl1 H28A 3.2575 no . .
Cl1 H28B 3.3546 no . .
Cl1 H1SA 2.8146 no . .
Cl1 H2SB 2.7005 no . .
Cl1S H4 3.1179 no . 24_656
Cl1S H17 3.5219 no . .
Cl1S H17 3.2955 no . 16_566
Cl1S H18 3.0713 no . 16_566
Cl1T H9 3.2835 no . 2_555
Cl1T H11 3.3561 no . 2_555
Cl1T H16 3.3731 no . .
Cl1T H17 3.1470 no . .
Cl2 H2N 2.4111 no . 24_656
Cl2 H1SA 3.3850 no . .
Cl2 H1SB 2.7220 no . .
Cl2 H2SB 2.9514 no . .
Cl2S H4 3.4134 no . 24_656
Cl2S H5 3.5913 no . 24_656
Cl2S H17 3.1918 no . 16_566
Cl2S H18 2.9770 no . 16_566
Cl2T H9 3.3838 no . 2_555
Cl2T H11 3.4983 no . 2_555
Cl2T H16 3.4978 no . .
Cl2T H17 3.2003 no . .
Cl3 H1N 2.8945 no . 24_656
Cl3 H2 3.2153 no . 24_656
Cl3 H3Sa 2.5294 no . 24_656
Cl3 H14A 2.9726 no . 24_656
Cl3 H14B 3.1369 no . 24_656
Cl3 H25 3.5193 no . 14_544
Cl3 H28B 2.8000 no . 24_656
Cl3S H14A 3.2117 no . .
Cl3S H14B 3.0144 no . .
Cl3S H18 3.0164 no . 7_646
Cl3S H28A 3.4281 no . .
Cl3T H4 3.1178 no . 2_555
Cl3T H12 3.2971 no . 2_555
Cl3T H14A 2.9747 no . .
Cl4 H3Sa 2.8065 no . 24_656
Cl4 H3Sb 3.3226 no . 24_656
O1W H3 3.1623 no . 24_656
O1W H4N 1.9051 no . .
O1W H19 2.9587 no . .
O1W H23 3.3197 no . .
O2W H7B 3.1914 no . .
O2W H7B 3.1914 no . 2_555
O2W H7B 3.1914 no . 3_555
O3W H10 3.0773 no . .
O3W H12 3.4611 no . .
O3W H12 3.1548 no . 2_555
O4W H21A 3.4705 no . .
O4W H21A 3.4705 no . 7_646
O4W H21A 3.4705 no . 9_665
O4W H21B 3.0167 no . .
O4W H21B 3.0167 no . 7_646
O4W H21B 3.0167 no . 9_665
N3 H2 3.3407 no . 24_656
C1 H3N 3.5421 no . 24_656
C1S H17 3.5028 no . .
C2 H3N 3.0753 no . 24_656
C2S H4 3.4633 no . 24_656
C2S H16 3.2328 no . .
C2S H17 3.1094 no . .
C3S H14A 2.9461 no . .
C3S H14B 3.5116 no . .
C4 H1SA 3.1572 no . 24_656
C4 H2SA 3.4281 no . 24_656
C4 H2SB 3.2036 no . 24_656
C5 H1SA 3.2655 no . 24_656
C5 H1SB 3.5166 no . 24_656
C5 H2SB 3.1205 no . 24_656
C6 H2SB 3.5907 no . 24_656
C14 H3Sa 3.2684 no . .
C15 H2SA 3.5469 no . .
C16 H1SA 3.1931 no . .
C16 H2SA 2.6552 no . .
C16 H2SB 3.5387 no . .
C17 H1SA 3.3633 no . .
C17 H2SA 2.3901 no . .
C18 H2SA 3.1841 no . .
C20 H3 3.4952 no . 24_656
C28 H14B 3.2706 no . .
H1N Cl1 2.8180 no . 24_656
H1N Cl3 2.8945 no . 24_656
H1N H1N 3.2802 no . 24_656
H1N H3N 3.0133 no . 24_656
H2 Pd2 2.7878 no . 24_656
H2 Cl3 3.2153 no . 24_656
H2 N3 3.3407 no . 24_656
H2 H3N 2.8943 no . 24_656
H2N Pd1 3.5325 no . 24_656
H2N Cl2 2.4111 no . 24_656
H3 O1W 3.1623 no . 24_656
H3 C20 3.4952 no . 24_656
H3 H4N 3.4698 no . 24_656
H3Sa Pd2 3.5772 no . 24_656
H3Sa Cl3 2.5294 no . 24_656
H3Sa Cl4 2.8065 no . 24_656
H3Sa C14 3.2684 no . .
H3Sa H14A 2.5147 no . .
H3Sa H14B 3.1406 no . .
H3Sb Cl4 3.3226 no . 24_656
H3Sb H18 3.4177 no . 7_646
H3Sb H19 3.4481 no . 7_646
H3N Cl1 2.3259 no . .
H3N C1 3.5421 no . 24_656
H3N C2 3.0753 no . 24_656
H3N H1N 3.0133 no . 24_656
H3N H2 2.8943 no . 24_656
H4 Cl1S 3.1179 no . 24_656
H4 Cl2S 3.4134 no . 24_656
H4 Cl3T 3.1178 no . 3_555
H4 C2S 3.4633 no . 24_656
H4 H1SA 3.2274 no . 24_656
H4 H2SA 3.2474 no . 24_656
H4 H2SB 3.3392 no . 24_656
H4N O1W 1.9051 no . .
H4N H3 3.4698 no . 24_656
H5 Cl2S 3.5913 no . 24_656
H5 H1SA 3.4685 no . 24_656
H5 H1SB 3.2839 no . 24_656
H5 H2SB 3.2708 no . 24_656
H7B O2W 3.1914 no . .
H9 Cl1T 3.2835 no . 3_555
H9 Cl2T 3.3838 no . 3_555
H10 O3W 3.0773 no . .
H11 Cl1T 3.3561 no . 3_555
H11 Cl2T 3.4983 no . 3_555
H11 H16 3.3939 no . 3_555
H12 Cl3T 3.2971 no . 3_555
H12 O3W 3.4611 no . .
H12 O3W 3.1548 no . 3_555
H14A Cl3 2.9726 no . 24_656
H14A Cl3S 3.2117 no . .
H14A Cl3T 2.9747 no . .
H14A C3S 2.9461 no . .
H14A H3Sa 2.5147 no . .
H14B Cl3 3.1369 no . 24_656
H14B Cl3S 3.0144 no . .
H14B C3S 3.5116 no . .
H14B C28 3.2706 no . .
H14B H3Sa 3.1406 no . .
H14B H28A 2.8488 no . .
H14B H28B 2.7734 no . .
H16 Cl1 2.9537 no . .
H16 Cl1T 3.3731 no . .
H16 Cl2T 3.4978 no . .
H16 C2S 3.2328 no . .
H16 H11 3.3939 no . 2_555
H16 H1SA 3.0026 no . .
H16 H2SA 2.7327 no . .
H16 H2SB 3.2757 no . .
H17 Cl1S 3.5219 no . .
H17 Cl1S 3.2955 no . 16_566
H17 Cl1T 3.1470 no . .
H17 Cl2S 3.1918 no . 16_566
H17 Cl2T 3.2003 no . .
H17 C1S 3.5028 no . .
H17 C2S 3.1094 no . .
H17 H1SA 3.3861 no . .
H17 H2SA 2.3782 no . .
H18 Cl1S 3.0713 no . 16_566
H18 Cl2S 2.9770 no . 16_566
H18 Cl3S 3.0164 no . 9_665
H18 H3Sb 3.4177 no . 9_665
H18 H2SA 3.5074 no . .
H19 O1W 2.9587 no . .
H19 H3Sb 3.4481 no . 9_665
H21A O4W 3.4705 no . .
H21B O4W 3.0167 no . .
H23 O1W 3.3197 no . .
H25 Cl3 3.5193 no . 15_545
H25 H25 3.4744 no . 22_755
H28A Cl1 3.2575 no . .
H28A Cl3S 3.4281 no . .
H28A H14B 2.8488 no . .
H28B Cl1 3.3546 no . .
H28B Cl3 2.8000 no . 24_656
H28B H14B 2.7734 no . .
H1SA Cl1 2.8146 no . .
H1SA Cl2 3.3850 no . .
H1SA C4 3.1572 no . 24_656
H1SA C5 3.2655 no . 24_656
H1SA C16 3.1931 no . .
H1SA C17 3.3633 no . .
H1SA H4 3.2274 no . 24_656
H1SA H5 3.4685 no . 24_656
H1SA H16 3.0026 no . .
H1SA H17 3.3861 no . .
H1SB Cl2 2.7220 no . .
H1SB C5 3.5166 no . 24_656
H1SB H5 3.2839 no . 24_656
H2SA C4 3.4281 no . 24_656
H2SA C15 3.5469 no . .
H2SA C16 2.6552 no . .
H2SA C17 2.3901 no . .
H2SA C18 3.1841 no . .
H2SA H4 3.2474 no . 24_656
H2SA H16 2.7327 no . .
H2SA H17 2.3782 no . .
H2SA H18 3.5074 no . .
H2SB Cl1 2.7005 no . .
H2SB Cl2 2.9514 no . .
H2SB C4 3.2036 no . 24_656
H2SB C5 3.1205 no . 24_656
H2SB C6 3.5907 no . 24_656
H2SB C16 3.5387 no . .
H2SB H4 3.3392 no . 24_656
H2SB H5 3.2708 no . 24_656
H2SB H16 3.2757 no . .

#==============================================================================
loop_
_geom_hbond_atom_site_label_D
_geom_hbond_atom_site_label_H
_geom_hbond_atom_site_label_A
_geom_hbond_site_symmetry_D
_geom_hbond_site_symmetry_H
_geom_hbond_site_symmetry_A
_geom_hbond_distance_DA
_geom_hbond_distance_DH
_geom_hbond_distance_HA
_geom_hbond_angle_DHA
_geom_hbond_publ_flag
N2 H2N Cl2 . . 24_656 3.188(8) 0.930 2.411 141.0 no
N3 H3N Cl1 . . . 3.152(9) 0.930 2.326 147.8 no
N4 H4N O1W . . . 2.82(3) 0.930 1.905 167.9 no

#==============================================================================
# Additional structures and associated data_? identifiers
# should be added at this point if there is more than one 
# structure analysis in the CIF.

#==============================================================================
#     End of CIF
#==============================================================================


####################################################################### 
# 
# This file contains crystal structure data downloaded from the 
# Cambridge Structural Database (CSD) hosted by the Cambridge 
# Crystallographic Data Centre (CCDC).
# 
# Full information about CCDC data access policies and citation 
# guidelines are available at http://www.ccdc.cam.ac.uk/access/V1 
# 
# Audit and citation data items may have been added by the CCDC. 
# Please retain this information to preserve the provenance of 
# this file and to allow appropriate attribution of the data. 
# 
#######################################################################

data_P-MMF-2-ribonolactone
_database_code_depnum_ccdc_archive 'CCDC 989064'
_audit_update_record             
;
2014-02-27 deposited with the CCDC.
2015-12-23 downloaded from the CCDC.
;

#==============================================================================
# CHEMICAL DATA

_chemical_formula_sum            'C88.28 H102.34 Cl20.56 N12 O4.89 Pd6'
_chemical_formula_moiety         
'2(C42 H42 N6 Pd3 Cl6), 4.28(C H2 Cl2), 4.89(H2 O)'
_chemical_formula_weight         2777.11
_chemical_melting_point          ?
_chemical_absolute_configuration ad

#==============================================================================
# CRYSTAL DATA
_symmetry_cell_setting           cubic
_symmetry_space_group_name_H-M   'I 21 3'
_symmetry_space_group_name_Hall  'I 2b 2c 3'
_symmetry_Int_Tables_number      199
loop_
_symmetry_equiv_pos_site_id
_symmetry_equiv_pos_as_xyz
1 +X,+Y,+Z
2 +Y,+Z,+X
3 +Z,+X,+Y
4 1/2+X,1/2-Y,-Z
5 1/2+Y,1/2-Z,-X
6 1/2+Z,1/2-X,-Y
7 -Y,1/2+Z,1/2-X
8 -Z,1/2+X,1/2-Y
9 1/2-Z,-X,1/2+Y
10 1/2-X,-Y,1/2+Z
11 1/2-Y,-Z,1/2+X
12 -X,1/2+Y,1/2-Z
13 1/2+X,1/2+Y,1/2+Z
14 1/2+Y,1/2+Z,1/2+X
15 1/2+Z,1/2+X,1/2+Y
16 +X,-Y,1/2-Z
17 +Y,-Z,1/2-X
18 +Z,-X,1/2-Y
19 1/2-Y,+Z,-X
20 1/2-Z,+X,-Y
21 -Z,1/2-X,+Y
22 -X,1/2-Y,+Z
23 -Y,1/2-Z,+X
24 1/2-X,+Y,-Z
#------------------------------------------------------------------------------
_cell_length_a                   31.4527(16)
_cell_length_b                   31.4527(16)
_cell_length_c                   31.4527(16)
_cell_angle_alpha                90.0000
_cell_angle_beta                 90.0000
_cell_angle_gamma                90.0000
_cell_volume                     31115(3)
_cell_formula_units_Z            8
_cell_measurement_reflns_used    64592
_cell_measurement_theta_min      3.04
_cell_measurement_theta_max      27.45
_cell_measurement_temperature    100
#------------------------------------------------------------------------------
_exptl_crystal_description       block
_exptl_crystal_colour            yellow
_exptl_crystal_size_max          0.260
_exptl_crystal_size_mid          0.240
_exptl_crystal_size_min          0.220
_exptl_crystal_density_diffrn    1.186
_exptl_crystal_density_meas      ?
_exptl_crystal_density_method    'not measured'
_exptl_crystal_F_000             11045.28
_exptl_absorpt_coefficient_mu    1.069
_exptl_absorpt_correction_type   multi-scan
_exptl_absorpt_process_details   'ABSCOR (Rigaku, 1995)'
_exptl_absorpt_correction_T_min  0.311
_exptl_absorpt_correction_T_max  0.790

#==============================================================================
# EXPERIMENTAL DATA

_diffrn_ambient_temperature      100
_diffrn_radiation_type           'Mo K\a'
_diffrn_radiation_wavelength     0.71075
_diffrn_measurement_device_type  'Rigaku R-AXIS RAPID'
_diffrn_measurement_method       \w
_diffrn_detector_area_resol_mean 10.000
_diffrn_reflns_number            137623
_diffrn_reflns_av_R_equivalents  ?
_diffrn_reflns_theta_max         27.48
_diffrn_reflns_theta_full        27.48
_diffrn_measured_fraction_theta_max 0.953
_diffrn_measured_fraction_theta_full 0.953
_diffrn_reflns_limit_h_min       -40
_diffrn_reflns_limit_h_max       40
_diffrn_reflns_limit_k_min       -40
_diffrn_reflns_limit_k_max       40
_diffrn_reflns_limit_l_min       -40
_diffrn_reflns_limit_l_max       39
_diffrn_standards_number         0
_diffrn_standards_interval_count .
_diffrn_standards_decay_%        ?

#==============================================================================
# REFINEMENT DATA

_refine_special_details          
;
    Refinement was performed using all reflections. The weighted 
    R-factor (wR) and goodness of fit (S) are based on F^2^.
    R-factor (gt) are based on F. The threshold expression of
    F^2^ > 2.0 sigma(F^2^) is used only for calculating R-factor (gt).
The crystal structure was solved as twin by inversion and rotation 
with twin laws (-100 0-10 00-1) and (-100 00-1 0-10), respectively.
The restraints (DFIX and DANG) were applied to CH2Cl2 solvents.
All of the non-hydrogen atoms of the Pd complexes were refined anisotropically,
while those of solvents were refined isotropically. Hydrogen atoms were placed 
at calculated positions and refined as a riding model. 
Hydrogen atoms of water molecules were not located.
;
_reflns_number_total             11870
_reflns_number_gt                9860
_reflns_threshold_expression     F^2^>2.0\s(F^2^)
_refine_ls_structure_factor_coef Fsqd
_refine_ls_R_factor_gt           0.0940
_refine_ls_wR_factor_ref         0.2416
_refine_ls_number_restraints     9
_refine_ls_hydrogen_treatment    constr
_refine_ls_number_reflns         11870
_refine_ls_number_parameters     399
_refine_ls_goodness_of_fit_ref   1.030
_refine_ls_weighting_scheme      calc
_refine_ls_weighting_details     
'w = 1/[\s^2^(Fo^2^)+(0.1791P)^2^+0.0000P] where P=(Fo^2^+2Fc^2^)/3'
_atom_sites_solution_hydrogens   geom
_atom_sites_solution_primary     direct
_atom_sites_solution_secondary   difmap
_refine_ls_shift/su_max          0.001
_refine_diff_density_max         3.430
_refine_diff_density_min         -1.010
_refine_ls_extinction_method     none
_refine_ls_extinction_coef       ?
_refine_ls_abs_structure_details 
'Flack, H. D. (1983), Acta Cryst. A39, 876-881.  5610 Friedel Pairs'
_refine_ls_abs_structure_Flack   0.25(9)

loop_
_atom_type_symbol
_atom_type_description
_atom_type_scat_dispersion_real
_atom_type_scat_dispersion_imag
_atom_type_scat_source
C C 0.0033 0.0016
;
International Tables for Crystallography
(1992, Vol. C, Tables 4.2.6.8 and 6.1.1.4)
;
H H 0.0000 0.0000
;
International Tables for Crystallography
(1992, Vol. C, Table 6.1.1.4)
;
N N 0.0061 0.0033
;
International Tables for Crystallography
(1992, Vol. C, Tables 4.2.6.8 and 6.1.1.4)
;
Pd Pd -0.9988 1.0072
;
International Tables for Crystallography
(1992, Vol. C, Tables 4.2.6.8 and 6.1.1.4)
;
Cl Cl 0.1484 0.1585
;
International Tables for Crystallography
(1992, Vol. C, Tables 4.2.6.8 and 6.1.1.4)
;
O O 0.0106 0.0060
;
International Tables for Crystallography
(1992, Vol. C, Tables 4.2.6.8 and 6.1.1.4)
;

#==============================================================================
# ATOMIC COORDINATES AND THERMAL PARAMETERS

loop_
_atom_site_label
_atom_site_type_symbol
_atom_site_fract_x
_atom_site_fract_y
_atom_site_fract_z
_atom_site_U_iso_or_equiv
_atom_site_adp_type
_atom_site_occupancy
_atom_site_symmetry_multiplicity
_atom_site_calc_flag
_atom_site_refinement_flags
_atom_site_disorder_assembly
_atom_site_disorder_group
Pd1 Pd 0.71705(3) 0.26567(3) 0.46124(3) 0.0547(3) Uani 1.0 24 d . . .
Pd2 Pd 0.67248(4) 0.43408(4) 0.58507(4) 0.0751(4) Uani 1.0 24 d . . .
Cl1 Cl 0.68903(10) 0.20521(11) 0.49353(11) 0.0670(8) Uani 1.0 24 d . . .
Cl1S Cl 0.5602(8) 0.2552(8) 0.4761(6) 0.188(9) Uiso 0.72(3) 24 d . . .
Cl1T Cl 0.5533(6) 0.2285(6) 0.5640(5) 0.187(8) Uiso 0.72(3) 24 d . . .
Cl2 Cl 0.67683(11) 0.31185(12) 0.50134(11) 0.0722(9) Uani 1.0 24 d . . .
Cl2S Cl 0.5675(8) 0.2448(8) 0.4754(6) 0.094(7) Uiso 0.28(3) 24 d . . .
Cl2T Cl 0.5743(13) 0.1942(11) 0.5506(10) 0.161(16) Uiso 0.28(3) 24 d . . .
Cl3 Cl 0.69690(17) 0.4721(4) 0.64226(19) 0.133(3) Uani 1.0 24 d . . .
Cl3S Cl 0.6475(5) 0.4259(5) 0.3685(5) 0.106(5) Uiso 0.43(2) 24 d . . .
Cl3T Cl 0.7021(8) 0.4121(9) 0.3057(8) 0.168(9) Uiso 0.43(2) 24 d . . .
Cl4 Cl 0.74084(11) 0.42506(13) 0.55882(16) 0.0888(13) Uani 1.0 24 d . . .
O1W O 0.6033(8) 0.4117(9) 0.6933(9) 0.107(11) Uiso 0.63(6) 24 d . . .
O2W O 0.6436(10) 0.1270(16) 0.3772(14) 0.091(11) Uiso 0.3333 24 d . . .
O3W O 0.5970(7) 0.5970(7) 0.5970(7) 0.088(16) Uiso 0.59(10) 8 d . . .
O4W O 0.4793(11) 0.4186(11) 0.4878(11) 0.105(15) Uiso 0.47(7) 24 d . . .
N1 N 0.7568(3) 0.2282(3) 0.4241(4) 0.053(2) Uani 1.0 24 d . . .
N2 N 0.7434(3) 0.3139(4) 0.4274(4) 0.059(3) Uani 1.0 24 d . . .
N3 N 0.6136(4) 0.4381(5) 0.6057(6) 0.081(4) Uani 1.0 24 d . . .
N4 N 0.6459(4) 0.4005(4) 0.5370(5) 0.076(4) Uani 1.0 24 d . . .
C1 C 0.7878(4) 0.2572(5) 0.4063(4) 0.060(3) Uani 1.0 24 d . . .
C1S C 0.5882(9) 0.2326(18) 0.5196(9) 0.142(16) Uiso 0.72(3) 24 d . . .
C2 C 0.8253(5) 0.2416(7) 0.3897(5) 0.078(5) Uani 1.0 24 d . . .
C2T C 0.5876(12) 0.2445(10) 0.5283(8) 0.046(10) Uiso 0.28(3) 24 d . . .
C3 C 0.8539(7) 0.2692(9) 0.3708(6) 0.097(6) Uani 1.0 24 d . . .
C3S C 0.6920(12) 0.4516(11) 0.3446(13) 0.099(13) Uiso 0.43(2) 24 d . . .
C4 C 0.8470(7) 0.3088(6) 0.3679(6) 0.085(5) Uani 1.0 24 d . . .
C5 C 0.8111(6) 0.3267(5) 0.3831(5) 0.073(4) Uani 1.0 24 d . . .
C6 C 0.7812(5) 0.2983(5) 0.4033(4) 0.060(3) Uani 1.0 24 d . . .
C7 C 0.7107(6) 0.3398(6) 0.3993(5) 0.084(5) Uani 1.0 24 d . . .
C8 C 0.8100(4) 0.1286(4) 0.3142(5) 0.059(3) Uani 1.0 24 d . . .
C9 C 0.7944(4) 0.1124(4) 0.3515(4) 0.055(3) Uani 1.0 24 d . . .
C10 C 0.7974(5) 0.1666(5) 0.2995(4) 0.059(3) Uani 1.0 24 d . . .
C11 C 0.7671(5) 0.1351(5) 0.3791(5) 0.063(3) Uani 1.0 24 d . . .
C12 C 0.7721(4) 0.1919(4) 0.3249(4) 0.050(3) Uani 1.0 24 d . . .
C13 C 0.7552(4) 0.1760(4) 0.3644(4) 0.054(3) Uani 1.0 24 d . . .
C14 C 0.7280(4) 0.2050(4) 0.3943(5) 0.056(3) Uani 1.0 24 d . . .
C15 C 0.5870(5) 0.4058(5) 0.5850(6) 0.074(4) Uani 1.0 24 d . . .
C16 C 0.5477(4) 0.3915(5) 0.6025(6) 0.073(4) Uani 1.0 24 d . . .
C17 C 0.5251(6) 0.3588(6) 0.5783(8) 0.093(6) Uani 1.0 24 d . . .
C18 C 0.5395(7) 0.3430(6) 0.5403(10) 0.111(8) Uani 1.0 24 d . . .
C19 C 0.5808(7) 0.3609(8) 0.5264(10) 0.113(8) Uani 1.0 24 d . . .
C20 C 0.6025(5) 0.3891(6) 0.5481(9) 0.094(7) Uani 1.0 24 d . . .
C21 C 0.6496(5) 0.4180(5) 0.4898(8) 0.091(6) Uani 1.0 24 d . . .
C22 C 0.4635(4) 0.4902(5) 0.6362(4) 0.064(4) Uani 1.0 24 d . . .
C23 C 0.4967(5) 0.4984(6) 0.6667(6) 0.077(4) Uani 1.0 24 d . . .
C24 C 0.4738(4) 0.4825(5) 0.5942(5) 0.065(3) Uani 1.0 24 d . . .
C25 C 0.5382(6) 0.4982(6) 0.6509(5) 0.081(5) Uani 1.0 24 d . . .
C26 C 0.5160(5) 0.4817(5) 0.5790(6) 0.070(4) Uani 1.0 24 d . . .
C27 C 0.5493(4) 0.4884(5) 0.6101(4) 0.060(3) Uani 1.0 24 d . . .
C28 C 0.5950(5) 0.4833(5) 0.5975(6) 0.073(4) Uani 1.0 24 d . . .
H1N H 0.7707 0.2086 0.4414 0.0639 Uiso 1.0 24 calc R . .
H2 H 0.8315 0.2120 0.3914 0.0937 Uiso 1.0 24 calc R . .
H2N H 0.7538 0.3330 0.4473 0.0704 Uiso 1.0 24 calc R . .
H3 H 0.8797 0.2580 0.3597 0.1164 Uiso 1.0 24 calc R . .
H3SA H 0.6844 0.4793 0.3318 0.1194 Uiso 0.43(2) 24 calc R . .
H3SB H 0.7160 0.4551 0.3646 0.1194 Uiso 0.43(2) 24 calc R . .
H3N H 0.6136 0.4331 0.6348 0.0977 Uiso 1.0 24 calc R . .
H4 H 0.8677 0.3264 0.3546 0.1021 Uiso 1.0 24 calc R . .
H4N H 0.6606 0.3748 0.5367 0.0913 Uiso 1.0 24 calc R . .
H5 H 0.8057 0.3563 0.3807 0.0879 Uiso 1.0 24 calc R . .
H7A H 0.6910 0.3557 0.4180 0.1005 Uiso 1.0 24 calc R . .
H7B H 0.7262 0.3606 0.3815 0.1005 Uiso 1.0 24 calc R . .
H9 H 0.8023 0.0843 0.3592 0.0664 Uiso 1.0 24 calc R . .
H10 H 0.8057 0.1760 0.2720 0.0713 Uiso 1.0 24 calc R . .
H11 H 0.7575 0.1239 0.4055 0.0757 Uiso 1.0 24 calc R . .
H12 H 0.7658 0.2202 0.3162 0.0596 Uiso 1.0 24 calc R . .
H14A H 0.7116 0.2256 0.3771 0.0676 Uiso 1.0 24 calc R . .
H14B H 0.7077 0.1874 0.4107 0.0676 Uiso 1.0 24 calc R . .
H16 H 0.5368 0.4026 0.6284 0.0880 Uiso 1.0 24 calc R . .
H17 H 0.4992 0.3481 0.5894 0.1114 Uiso 1.0 24 calc R . .
H18 H 0.5243 0.3224 0.5242 0.1333 Uiso 1.0 24 calc R . .
H19 H 0.5922 0.3514 0.5001 0.1358 Uiso 1.0 24 calc R . .
H21A H 0.6792 0.4155 0.4796 0.1092 Uiso 1.0 24 calc R . .
H21B H 0.6310 0.4014 0.4706 0.1092 Uiso 1.0 24 calc R . .
H23 H 0.4906 0.5036 0.6959 0.0923 Uiso 1.0 24 calc R . .
H24 H 0.4514 0.4776 0.5746 0.0775 Uiso 1.0 24 calc R . .
H25 H 0.5604 0.5055 0.6700 0.0975 Uiso 1.0 24 calc R . .
H26 H 0.5222 0.4771 0.5498 0.0843 Uiso 1.0 24 calc R . .
H28A H 0.6122 0.5043 0.6134 0.0873 Uiso 1.0 24 calc R . .
H28B H 0.5978 0.4900 0.5668 0.0873 Uiso 1.0 24 calc R . .
H1SA H 0.6129 0.2506 0.5270 0.1709 Uiso 0.72(3) 24 calc R . .
H1SB H 0.5989 0.2040 0.5117 0.1709 Uiso 0.72(3) 24 calc R . .
H2SA H 0.6188 0.2486 0.5283 0.0548 Uiso 0.28(3) 24 calc R . .
H2SB H 0.5745 0.2677 0.5452 0.0548 Uiso 0.28(3) 24 calc R . .


loop_
_atom_site_aniso_label
_atom_site_aniso_U_11
_atom_site_aniso_U_22
_atom_site_aniso_U_33
_atom_site_aniso_U_12
_atom_site_aniso_U_13
_atom_site_aniso_U_23
Pd1 0.0468(4) 0.0594(5) 0.0580(5) 0.0061(4) -0.0081(4) -0.0198(4)
Pd2 0.0570(6) 0.0796(7) 0.0888(8) 0.0164(5) 0.0157(5) 0.0252(6)
Cl1 0.0553(15) 0.0740(19) 0.0716(18) -0.0083(13) -0.0020(13) -0.0165(15)
Cl2 0.0668(17) 0.087(2) 0.0632(17) 0.0284(16) -0.0160(14) -0.0277(16)
Cl3 0.076(3) 0.228(9) 0.095(4) 0.019(4) -0.007(3) -0.005(4)
Cl4 0.0571(17) 0.084(3) 0.126(4) 0.0258(16) 0.0293(19) 0.044(3)
N1 0.039(4) 0.050(5) 0.071(6) -0.005(4) -0.013(4) -0.017(5)
N2 0.052(5) 0.060(5) 0.064(6) 0.013(4) -0.018(4) -0.030(5)
N3 0.064(7) 0.076(8) 0.104(9) 0.018(6) 0.005(7) 0.029(7)
N4 0.065(7) 0.054(6) 0.109(10) -0.008(5) 0.024(7) 0.009(7)
C1 0.059(7) 0.068(8) 0.053(6) -0.017(6) -0.005(5) -0.017(6)
C2 0.055(7) 0.113(12) 0.067(8) -0.021(8) 0.004(6) -0.030(8)
C3 0.098(12) 0.133(18) 0.060(8) 0.005(12) -0.002(8) -0.033(10)
C4 0.097(12) 0.078(10) 0.080(10) -0.017(9) 0.010(9) -0.016(8)
C5 0.082(9) 0.064(8) 0.074(9) -0.006(7) -0.000(8) -0.007(7)
C6 0.065(7) 0.061(7) 0.055(6) -0.012(6) -0.018(6) -0.012(5)
C7 0.094(11) 0.092(11) 0.065(8) 0.003(9) -0.044(8) -0.034(8)
C8 0.054(6) 0.058(7) 0.066(7) 0.009(5) -0.001(6) -0.026(6)
C9 0.062(6) 0.055(6) 0.049(6) 0.010(5) -0.015(5) -0.015(5)
C10 0.069(7) 0.064(7) 0.045(6) 0.024(6) 0.005(5) -0.003(5)
C11 0.058(6) 0.064(7) 0.066(7) 0.012(6) -0.010(6) -0.003(6)
C12 0.050(6) 0.052(6) 0.046(5) 0.007(5) -0.008(5) -0.010(5)
C13 0.058(6) 0.044(5) 0.061(7) 0.009(5) -0.007(5) -0.019(5)
C14 0.052(6) 0.045(5) 0.072(7) -0.010(5) -0.019(6) -0.016(5)
C15 0.051(7) 0.069(8) 0.102(11) 0.027(6) 0.028(7) 0.024(8)
C16 0.043(6) 0.071(8) 0.106(11) -0.004(6) 0.010(7) 0.020(8)
C17 0.080(10) 0.071(9) 0.128(16) -0.014(8) 0.044(11) 0.008(10)
C18 0.074(10) 0.070(9) 0.19(3) 0.003(8) 0.032(14) -0.007(12)
C19 0.088(12) 0.095(13) 0.16(3) -0.011(11) 0.034(14) -0.030(14)
C20 0.058(8) 0.065(9) 0.159(19) 0.014(7) 0.016(11) 0.030(11)
C21 0.062(8) 0.053(7) 0.159(18) 0.002(6) 0.034(10) 0.009(9)
C22 0.052(6) 0.091(9) 0.048(6) 0.014(6) 0.014(5) 0.023(6)
C23 0.052(7) 0.101(11) 0.078(9) 0.006(7) -0.001(7) 0.028(9)
C24 0.048(6) 0.070(8) 0.076(9) -0.004(6) -0.007(6) 0.010(7)
C25 0.098(11) 0.086(9) 0.060(7) 0.019(9) 0.037(8) 0.006(7)
C26 0.060(7) 0.074(8) 0.076(9) 0.002(6) 0.010(7) 0.013(7)
C27 0.050(6) 0.071(7) 0.057(7) 0.026(6) -0.002(5) 0.005(6)
C28 0.055(7) 0.077(9) 0.086(10) 0.019(6) 0.036(7) 0.017(7)

#==============================================================================
_computing_data_collection       'RAPID AUTO (Rigaku, ????)'
_computing_cell_refinement       'RAPID AUTO'
_computing_data_reduction        'RAPID AUTO'
_computing_structure_solution    'SHELXS97 (Sheldrick, 2008)'
_computing_structure_refinement  'SHELXL97 (Sheldrick, 2008)'
_computing_publication_material  'CrystalStructure 4.0 (Rigaku, 2010)'
_computing_molecular_graphics    'CrystalStructure 4.0'

#==============================================================================
# MOLECULAR GEOMETRY

_geom_special_details            
;
    ENTER SPECIAL DETAILS OF THE MOLECULAR GEOMETRY
;

loop_
_geom_bond_atom_site_label_1
_geom_bond_atom_site_label_2
_geom_bond_distance
_geom_bond_publ_flag
_geom_bond_site_symmetry_1
_geom_bond_site_symmetry_2
Pd1 Cl1 2.329(4) yes . .
Pd1 Cl2 2.302(4) yes . .
Pd1 N1 2.079(10) yes . .
Pd1 N2 2.030(11) yes . .
Pd2 Cl3 2.293(8) yes . .
Pd2 Cl4 2.321(4) yes . .
Pd2 N3 1.965(14) yes . .
Pd2 N4 2.025(15) yes . .
Cl1S C1S 1.78(4) yes . .
Cl1T C1S 1.78(4) yes . .
Cl2S C2T 1.78(4) yes . .
Cl2T C2T 1.78(5) yes . .
Cl3S C3S 1.78(4) yes . .
Cl3T C3S 1.77(5) yes . .
O2W O2W 0.85(6) yes . 5_556
O2W O2W 0.85(6) yes . 8_645
N1 C1 1.447(16) yes . .
N1 C14 1.493(16) yes . .
N2 C6 1.494(17) yes . .
N2 C7 1.58(2) yes . .
N3 C15 1.47(2) yes . .
N3 C28 1.56(2) yes . .
N4 C20 1.45(2) yes . .
N4 C21 1.59(3) yes . .
C1 C2 1.38(2) yes . .
C1 C6 1.31(2) yes . .
C2 C3 1.38(3) yes . .
C3 C4 1.27(4) yes . .
C4 C5 1.35(3) yes . .
C5 C6 1.44(2) yes . .
C7 C8 1.50(2) yes . 8_645
C8 C9 1.370(18) yes . .
C8 C10 1.342(19) yes . .
C9 C11 1.417(19) yes . .
C10 C12 1.379(17) yes . .
C11 C13 1.415(18) yes . .
C12 C13 1.444(16) yes . .
C13 C14 1.565(17) yes . .
C15 C16 1.42(2) yes . .
C15 C20 1.37(3) yes . .
C16 C17 1.46(3) yes . .
C17 C18 1.37(4) yes . .
C18 C19 1.48(4) yes . .
C19 C20 1.31(4) yes . .
C21 C22 1.49(2) yes . 3_555
C22 C23 1.44(2) yes . .
C22 C24 1.38(2) yes . .
C23 C25 1.40(3) yes . .
C24 C26 1.41(2) yes . .
C25 C27 1.37(2) yes . .
C26 C27 1.45(2) yes . .
C27 C28 1.499(18) yes . .
N1 H1N 0.930 no . .
N2 H2N 0.930 no . .
N3 H3N 0.930 no . .
N4 H4N 0.930 no . .
C1S H1SA 0.990 no . .
C1S H1SB 0.990 no . .
C2 H2 0.950 no . .
C2T H2SA 0.990 no . .
C2T H2SB 0.990 no . .
C3 H3 0.950 no . .
C3S H3SA 0.990 no . .
C3S H3SB 0.990 no . .
C4 H4 0.950 no . .
C5 H5 0.950 no . .
C7 H7A 0.990 no . .
C7 H7B 0.990 no . .
C9 H9 0.950 no . .
C10 H10 0.950 no . .
C11 H11 0.950 no . .
C12 H12 0.950 no . .
C14 H14A 0.990 no . .
C14 H14B 0.990 no . .
C16 H16 0.950 no . .
C17 H17 0.950 no . .
C18 H18 0.950 no . .
C19 H19 0.950 no . .
C21 H21A 0.990 no . .
C21 H21B 0.990 no . .
C23 H23 0.950 no . .
C24 H24 0.950 no . .
C25 H25 0.950 no . .
C26 H26 0.950 no . .
C28 H28A 0.990 no . .
C28 H28B 0.990 no . .

loop_
_geom_angle_atom_site_label_1
_geom_angle_atom_site_label_2
_geom_angle_atom_site_label_3
_geom_angle
_geom_angle_publ_flag
_geom_angle_site_symmetry_1
_geom_angle_site_symmetry_2
_geom_angle_site_symmetry_3
Cl1 Pd1 Cl2 93.92(13) yes . . .
Cl1 Pd1 N1 90.6(3) yes . . .
Cl1 Pd1 N2 173.3(3) yes . . .
Cl2 Pd1 N1 175.2(3) yes . . .
Cl2 Pd1 N2 92.3(3) yes . . .
N1 Pd1 N2 83.3(4) yes . . .
Cl3 Pd2 Cl4 91.86(19) yes . . .
Cl3 Pd2 N3 91.3(5) yes . . .
Cl3 Pd2 N4 175.0(5) yes . . .
Cl4 Pd2 N3 176.3(5) yes . . .
Cl4 Pd2 N4 93.1(4) yes . . .
N3 Pd2 N4 83.7(6) yes . . .
O2W O2W O2W 60(5) yes 5_556 . 8_645
Pd1 N1 C1 105.4(8) yes . . .
Pd1 N1 C14 105.3(7) yes . . .
C1 N1 C14 118.3(10) yes . . .
Pd1 N2 C6 110.3(8) yes . . .
Pd1 N2 C7 114.4(9) yes . . .
C6 N2 C7 113.9(10) yes . . .
Pd2 N3 C15 110.3(11) yes . . .
Pd2 N3 C28 111.0(10) yes . . .
C15 N3 C28 110.1(12) yes . . .
Pd2 N4 C20 109.7(13) yes . . .
Pd2 N4 C21 119.1(9) yes . . .
C20 N4 C21 112.3(15) yes . . .
N1 C1 C2 119.7(13) yes . . .
N1 C1 C6 122.9(12) yes . . .
C2 C1 C6 117.3(14) yes . . .
Cl1S C1S Cl1T 109.0(19) yes . . .
C1 C2 C3 119.6(19) yes . . .
Cl2S C2T Cl2T 107(2) yes . . .
C2 C3 C4 122(2) yes . . .
Cl3S C3S Cl3T 97(2) yes . . .
C3 C4 C5 122(2) yes . . .
C4 C5 C6 116.4(15) yes . . .
N2 C6 C1 114.3(12) yes . . .
N2 C6 C5 122.6(12) yes . . .
C1 C6 C5 122.6(13) yes . . .
N2 C7 C8 110.0(13) yes . . 8_645
C7 C8 C9 116.8(12) yes 5_556 . .
C7 C8 C10 121.7(13) yes 5_556 . .
C9 C8 C10 121.3(12) yes . . .
C8 C9 C11 123.7(12) yes . . .
C8 C10 C12 119.1(12) yes . . .
C9 C11 C13 114.7(12) yes . . .
C10 C12 C13 120.6(11) yes . . .
C11 C13 C12 120.0(11) yes . . .
C11 C13 C14 118.5(11) yes . . .
C12 C13 C14 121.1(10) yes . . .
N1 C14 C13 109.3(10) yes . . .
N3 C15 C16 123.0(15) yes . . .
N3 C15 C20 116.1(13) yes . . .
C16 C15 C20 120.9(15) yes . . .
C15 C16 C17 116.4(16) yes . . .
C16 C17 C18 123.1(17) yes . . .
C17 C18 C19 114(2) yes . . .
C18 C19 C20 124(3) yes . . .
N4 C20 C15 116.3(16) yes . . .
N4 C20 C19 122(2) yes . . .
C15 C20 C19 121.2(19) yes . . .
N4 C21 C22 107.7(16) yes . . 3_555
C21 C22 C23 120.5(12) yes 2_555 . .
C21 C22 C24 119.7(12) yes 2_555 . .
C23 C22 C24 119.9(12) yes . . .
C22 C23 C25 116.0(14) yes . . .
C22 C24 C26 123.3(13) yes . . .
C23 C25 C27 125.1(16) yes . . .
C24 C26 C27 116.7(14) yes . . .
C25 C27 C26 118.7(13) yes . . .
C25 C27 C28 121.2(13) yes . . .
C26 C27 C28 120.0(12) yes . . .
N3 C28 C27 114.4(12) yes . . .
Pd1 N1 H1N 109.156 no . . .
C1 N1 H1N 109.141 no . . .
C14 N1 H1N 109.147 no . . .
Pd1 N2 H2N 105.848 no . . .
C6 N2 H2N 105.830 no . . .
C7 N2 H2N 105.839 no . . .
Pd2 N3 H3N 108.449 no . . .
C15 N3 H3N 108.443 no . . .
C28 N3 H3N 108.461 no . . .
Pd2 N4 H4N 104.785 no . . .
C20 N4 H4N 104.777 no . . .
C21 N4 H4N 104.771 no . . .
Cl1S C1S H1SA 109.871 no . . .
Cl1S C1S H1SB 109.873 no . . .
Cl1T C1S H1SA 109.881 no . . .
Cl1T C1S H1SB 109.858 no . . .
H1SA C1S H1SB 108.300 no . . .
C1 C2 H2 120.218 no . . .
C3 C2 H2 120.200 no . . .
Cl2S C2T H2SA 110.367 no . . .
Cl2S C2T H2SB 110.358 no . . .
Cl2T C2T H2SA 110.356 no . . .
Cl2T C2T H2SB 110.353 no . . .
H2SA C2T H2SB 108.563 no . . .
C2 C3 H3 118.757 no . . .
C4 C3 H3 118.785 no . . .
Cl3S C3S H3SA 112.427 no . . .
Cl3S C3S H3SB 112.433 no . . .
Cl3T C3S H3SA 112.444 no . . .
Cl3T C3S H3SB 112.457 no . . .
H3SA C3S H3SB 109.959 no . . .
C3 C4 H4 119.148 no . . .
C5 C4 H4 119.131 no . . .
C4 C5 H5 121.799 no . . .
C6 C5 H5 121.823 no . . .
N2 C7 H7A 109.674 no . . .
N2 C7 H7B 109.649 no . . .
C8 C7 H7A 109.663 no 8_645 . .
C8 C7 H7B 109.656 no 8_645 . .
H7A C7 H7B 108.146 no . . .
C8 C9 H9 118.135 no . . .
C11 C9 H9 118.149 no . . .
C8 C10 H10 120.450 no . . .
C12 C10 H10 120.438 no . . .
C9 C11 H11 122.643 no . . .
C13 C11 H11 122.646 no . . .
C10 C12 H12 119.697 no . . .
C13 C12 H12 119.664 no . . .
N1 C14 H14A 109.819 no . . .
N1 C14 H14B 109.821 no . . .
C13 C14 H14A 109.825 no . . .
C13 C14 H14B 109.833 no . . .
H14A C14 H14B 108.269 no . . .
C15 C16 H16 121.800 no . . .
C17 C16 H16 121.823 no . . .
C16 C17 H17 118.432 no . . .
C18 C17 H17 118.426 no . . .
C17 C18 H18 122.962 no . . .
C19 C18 H18 122.916 no . . .
C18 C19 H19 117.988 no . . .
C20 C19 H19 117.961 no . . .
N4 C21 H21A 110.157 no . . .
N4 C21 H21B 110.170 no . . .
C22 C21 H21A 110.157 no 3_555 . .
C22 C21 H21B 110.154 no 3_555 . .
H21A C21 H21B 108.484 no . . .
C22 C23 H23 121.995 no . . .
C25 C23 H23 122.034 no . . .
C22 C24 H24 118.345 no . . .
C26 C24 H24 118.350 no . . .
C23 C25 H25 117.448 no . . .
C27 C25 H25 117.442 no . . .
C24 C26 H26 121.646 no . . .
C27 C26 H26 121.641 no . . .
N3 C28 H28A 108.651 no . . .
N3 C28 H28B 108.672 no . . .
C27 C28 H28A 108.651 no . . .
C27 C28 H28B 108.679 no . . .
H28A C28 H28B 107.611 no . . .

loop_
_geom_torsion_atom_site_label_1
_geom_torsion_atom_site_label_2
_geom_torsion_atom_site_label_3
_geom_torsion_atom_site_label_4
_geom_torsion
_geom_torsion_publ_flag
_geom_torsion_site_symmetry_1
_geom_torsion_site_symmetry_2
_geom_torsion_site_symmetry_3
_geom_torsion_site_symmetry_4
Cl1 Pd1 N1 C1 -166.0(5) no . . . .
Cl1 Pd1 N1 C14 68.2(5) no . . . .
Cl2 Pd1 N2 C6 165.8(6) no . . . .
Cl2 Pd1 N2 C7 -64.3(6) no . . . .
N1 Pd1 N2 C6 -12.3(6) no . . . .
N1 Pd1 N2 C7 117.6(7) no . . . .
N2 Pd1 N1 C1 16.6(6) no . . . .
N2 Pd1 N1 C14 -109.2(6) no . . . .
Cl3 Pd2 N3 C15 -161.9(9) no . . . .
Cl3 Pd2 N3 C28 75.8(9) no . . . .
Cl4 Pd2 N4 C20 164.8(7) no . . . .
Cl4 Pd2 N4 C21 -63.9(8) no . . . .
N3 Pd2 N4 C20 -13.3(8) no . . . .
N3 Pd2 N4 C21 118.0(9) no . . . .
N4 Pd2 N3 C15 17.5(9) no . . . .
N4 Pd2 N3 C28 -104.8(9) no . . . .
O2W O2W O2W O2W -0(4) no 5_556 . 8_645 5_556
O2W O2W O2W O2W -0(4) no 8_645 . 5_556 8_645
Pd1 N1 C1 C2 162.1(8) no . . . .
Pd1 N1 C1 C6 -20.8(13) no . . . .
Pd1 N1 C14 C13 179.5(6) no . . . .
C1 N1 C14 C13 62.1(12) no . . . .
C14 N1 C1 C2 -80.5(13) no . . . .
C14 N1 C1 C6 96.5(13) no . . . .
Pd1 N2 C6 C1 4.7(12) no . . . .
Pd1 N2 C6 C5 -167.7(8) no . . . .
Pd1 N2 C7 C8 -53.2(12) no . . . 8_645
C6 N2 C7 C8 74.8(13) no . . . 8_645
C7 N2 C6 C1 -125.4(12) no . . . .
C7 N2 C6 C5 62.2(15) no . . . .
Pd2 N3 C15 C16 158.9(10) no . . . .
Pd2 N3 C15 C20 -19.5(16) no . . . .
Pd2 N3 C28 C27 176.7(9) no . . . .
C15 N3 C28 C27 54.3(17) no . . . .
C28 N3 C15 C16 -78.2(17) no . . . .
C28 N3 C15 C20 103.3(14) no . . . .
Pd2 N4 C20 C15 6.1(18) no . . . .
Pd2 N4 C20 C19 -167.3(14) no . . . .
Pd2 N4 C21 C22 -49.7(13) no . . . 3_555
C20 N4 C21 C22 80.5(14) no . . . 3_555
C21 N4 C20 C15 -128.7(16) no . . . .
C21 N4 C20 C19 58(2) no . . . .
N1 C1 C2 C3 176.8(11) no . . . .
N1 C1 C6 N2 11.6(17) no . . . .
N1 C1 C6 C5 -176.0(10) no . . . .
C2 C1 C6 N2 -171.3(11) no . . . .
C2 C1 C6 C5 1.1(19) no . . . .
C6 C1 C2 C3 -0.4(19) no . . . .
C1 C2 C3 C4 -0(3) no . . . .
C2 C3 C4 C5 0(3) no . . . .
C3 C4 C5 C6 1(3) no . . . .
C4 C5 C6 N2 170.5(13) no . . . .
C4 C5 C6 C1 -1(3) no . . . .
N2 C7 C8 C9 90.7(14) no . . 8_645 8_645
N2 C7 C8 C10 -85.7(14) no . . 8_645 8_645
C7 C8 C9 C11 178.0(11) no 5_556 . . .
C7 C8 C10 C12 -176.1(12) no 5_556 . . .
C9 C8 C10 C12 7.7(19) no . . . .
C10 C8 C9 C11 -5.6(19) no . . . .
C8 C9 C11 C13 2.8(19) no . . . .
C8 C10 C12 C13 -7.3(18) no . . . .
C9 C11 C13 C12 -2.3(17) no . . . .
C9 C11 C13 C14 -175.3(10) no . . . .
C10 C12 C13 C11 4.7(17) no . . . .
C10 C12 C13 C14 177.5(10) no . . . .
C11 C13 C14 N1 84.6(13) no . . . .
C12 C13 C14 N1 -88.3(13) no . . . .
N3 C15 C16 C17 -179.4(12) no . . . .
N3 C15 C20 N4 9(3) no . . . .
N3 C15 C20 C19 -177.9(14) no . . . .
C16 C15 C20 N4 -169.8(14) no . . . .
C16 C15 C20 C19 4(3) no . . . .
C20 C15 C16 C17 -1(3) no . . . .
C15 C16 C17 C18 -2(3) no . . . .
C16 C17 C18 C19 2(3) no . . . .
C17 C18 C19 C20 1(4) no . . . .
C18 C19 C20 N4 169.5(19) no . . . .
C18 C19 C20 C15 -3(4) no . . . .
N4 C21 C22 C23 88.5(15) no . . 3_555 3_555
N4 C21 C22 C24 -91.7(16) no . . 3_555 3_555
C21 C22 C23 C25 -179.8(16) no 2_555 . . .
C21 C22 C24 C26 -179.1(15) no 2_555 . . .
C23 C22 C24 C26 1(3) no . . . .
C24 C22 C23 C25 0(3) no . . . .
C22 C23 C25 C27 -4(3) no . . . .
C22 C24 C26 C27 2(2) no . . . .
C23 C25 C27 C26 7(3) no . . . .
C23 C25 C27 C28 -171.7(15) no . . . .
C24 C26 C27 C25 -5.1(19) no . . . .
C24 C26 C27 C28 173.4(12) no . . . .
C25 C27 C28 N3 85.1(17) no . . . .
C26 C27 C28 N3 -93.3(15) no . . . .

loop_
_geom_contact_atom_site_label_1
_geom_contact_atom_site_label_2
_geom_contact_distance
_geom_contact_publ_flag
_geom_contact_site_symmetry_1
_geom_contact_site_symmetry_2
Pd1 C8 3.300(13) no . 8_645
Pd1 C9 3.289(12) no . 8_645
Pd2 C22 3.326(15) no . 3_555
Pd2 C23 3.367(18) no . 3_555
Cl1 C14 3.352(14) no . .
Cl2 C7 3.492(17) no . .
Cl3 C28 3.518(15) no . .
N1 C11 3.266(17) no . .
N1 C12 3.357(15) no . .
N2 C9 3.292(16) no . 8_645
N2 C10 3.290(17) no . 8_645
N3 C25 3.35(3) no . .
N3 C26 3.47(2) no . .
N4 C23 3.33(2) no . 3_555
N4 C24 3.301(19) no . 3_555
C1 C4 2.75(3) no . .
C1 C7 3.56(3) no . .
C1 C12 3.319(17) no . .
C1 C13 3.051(18) no . .
C2 C5 2.72(3) no . .
C2 C12 3.07(2) no . .
C2 C13 3.12(2) no . .
C2 C14 3.27(2) no . .
C3 C6 2.67(3) no . .
C5 C7 3.23(3) no . .
C6 C8 3.185(19) no . 8_645
C6 C10 3.359(18) no . 8_645
C6 C14 3.390(18) no . .
C8 C13 2.773(18) no . .
C9 C12 2.730(17) no . .
C10 C11 2.856(19) no . .
C10 C14 3.587(18) no . 5_556
C15 C18 2.85(3) no . .
C15 C26 3.28(2) no . .
C15 C27 2.96(2) no . .
C16 C19 2.78(4) no . .
C16 C26 3.10(3) no . .
C16 C27 3.06(2) no . .
C16 C28 3.25(2) no . .
C17 C20 2.78(3) no . .
C19 C21 3.04(3) no . .
C20 C22 3.15(3) no . 3_555
C20 C24 3.38(3) no . 3_555
C20 C28 3.36(3) no . .
C22 C27 2.824(18) no . .
C23 C26 2.87(3) no . .
C24 C25 2.74(3) no . .
Pd1 Pd1 3.2002(14) no . 24_656
Pd2 C5 3.562(16) no . 24_656
Cl1 N1 3.185(11) no . 24_656
Cl1 C1S 3.39(3) no . .
Cl1 C2T 3.59(4) no . .
Cl1S C18 3.48(4) no . .
Cl2 N2 3.366(11) no . 24_656
Cl2 N4 3.159(13) no . .
Cl2 C1 3.555(13) no . 24_656
Cl2 C6 3.305(13) no . 24_656
Cl2 C19 3.48(3) no . .
Cl2 C21 3.466(16) no . .
Cl3 C3S 3.58(4) no . 24_656
Cl3S C7 3.50(3) no . .
Cl4 N2 3.559(11) no . 24_656
Cl4 C7 3.354(18) no . 24_656
O1W N3 2.90(4) no . .
O1W C15 3.45(4) no . .
O1W C16 3.41(4) no . .
O3W C28 3.58(3) no . .
O3W C28 3.58(3) no . 2_555
O3W C28 3.58(3) no . 3_555
O4W O4W 2.91(5) no . 2_555
O4W O4W 2.91(5) no . 3_555
O4W C18 3.46(4) no . .
N1 Cl1 3.185(11) no . 24_656
N2 Cl2 3.366(11) no . 24_656
N2 Cl4 3.559(11) no . 24_656
N3 O1W 2.90(4) no . .
N4 Cl2 3.159(13) no . .
C1 Cl2 3.555(13) no . 24_656
C1S Cl1 3.39(3) no . .
C2T Cl1 3.59(4) no . .
C2T C18 3.47(4) no . .
C3S Cl3 3.58(4) no . 24_656
C5 Pd2 3.562(16) no . 24_656
C6 Cl2 3.305(13) no . 24_656
C7 Cl3S 3.50(3) no . .
C7 Cl4 3.354(18) no . 24_656
C15 O1W 3.45(4) no . .
C16 O1W 3.41(4) no . .
C18 Cl1S 3.48(4) no . .
C18 O4W 3.46(4) no . .
C18 C2T 3.47(4) no . .
C19 Cl2 3.48(3) no . .
C21 Cl2 3.466(16) no . .
C28 O3W 3.58(3) no . .
Pd1 H7A 3.2459 no . .
Pd1 H9 3.0215 no . 8_645
Pd1 H14A 2.9355 no . .
Pd1 H14B 2.9455 no . .
Pd2 H21A 3.3743 no . .
Pd2 H23 3.2053 no . 3_555
Pd2 H28A 3.0445 no . .
Pd2 H28B 2.9889 no . .
Cl1 H1N 3.0498 no . .
Cl1 H14B 2.7286 no . .
Cl2 H2N 3.0324 no . .
Cl2 H7A 2.9938 no . .
Cl2 H9 2.9368 no . 8_645
Cl3 H3N 2.9034 no . .
Cl3 H28A 2.9904 no . .
Cl4 H4N 3.0586 no . .
Cl4 H21A 3.1700 no . .
Cl4 H23 3.0449 no . 3_555
N1 H2 2.6139 no . .
N1 H2N 3.3784 no . .
N1 H11 3.3329 no . .
N1 H12 3.4138 no . .
N2 H1N 3.4484 no . .
N2 H5 2.7899 no . .
N2 H9 3.2674 no . 8_645
N2 H10 3.2956 no . 8_645
N2 H14A 3.3478 no . .
N3 H4N 3.2939 no . .
N3 H16 2.7563 no . .
N3 H25 3.3747 no . .
N3 H26 3.5867 no . .
N4 H3N 3.3982 no . .
N4 H19 2.5641 no . .
N4 H23 3.4096 no . 3_555
N4 H24 3.3299 no . 3_555
N4 H28B 3.3304 no . .
C1 H2N 2.9142 no . .
C1 H3 3.2408 no . .
C1 H5 3.2680 no . .
C1 H10 3.5433 no . 8_645
C1 H12 3.1405 no . .
C1 H14A 2.7512 no . .
C1 H14B 3.3439 no . .
C2 H1N 2.5805 no . .
C2 H4 3.1808 no . .
C2 H12 3.0522 no . .
C3 H5 3.1457 no . .
C4 H2 3.1699 no . .
C5 H2N 2.7132 no . .
C5 H3 3.1392 no . .
C5 H7B 2.8763 no . .
C5 H10 3.2738 no . 8_645
C6 H1N 3.0821 no . .
C6 H2 3.1625 no . .
C6 H4 3.2430 no . .
C6 H7A 3.3960 no . .
C6 H7B 2.7029 no . .
C6 H10 3.0121 no . 8_645
C6 H14A 3.2719 no . .
C7 H5 3.0912 no . .
C7 H9 2.5467 no . 8_645
C7 H10 2.6560 no . 8_645
C8 H2N 3.2865 no . 5_556
C8 H11 3.3151 no . .
C8 H12 3.1994 no . .
C8 H14A 2.7816 no . 5_556
C9 H2 3.5729 no . .
C9 H7A 2.5330 no . 5_556
C9 H7B 3.2150 no . 5_556
C9 H10 3.2201 no . .
C9 H14A 2.9535 no . 5_556
C10 H2 3.3972 no . .
C10 H7A 3.2473 no . 5_556
C10 H7B 2.6259 no . 5_556
C10 H9 3.2025 no . .
C10 H12 3.2259 no . 5_556
C10 H14A 2.6670 no . 5_556
C11 H1N 3.0314 no . .
C11 H2 3.1785 no . .
C11 H12 3.3274 no . .
C11 H14A 3.3390 no . .
C11 H14A 3.1612 no . 5_556
C11 H14B 2.6789 no . .
C12 H2 2.8752 no . .
C12 H11 3.3500 no . .
C12 H12 3.2949 no . 5_556
C12 H14A 2.7293 no . .
C12 H14A 2.8587 no . 5_556
C12 H14B 3.3788 no . .
C13 H1N 2.6735 no . .
C13 H2 2.7859 no . .
C13 H9 3.2463 no . .
C13 H10 3.3125 no . .
C13 H14A 3.0617 no . 5_556
C14 H2 3.2636 no . .
C14 H11 2.7372 no . .
C14 H12 2.7706 no . .
C15 H4N 2.9357 no . .
C15 H17 3.3098 no . .
C15 H19 3.1773 no . .
C15 H26 3.2260 no . .
C15 H28A 3.3205 no . .
C15 H28B 2.7293 no . .
C16 H3N 2.6522 no . .
C16 H18 3.3646 no . .
C16 H26 3.2607 no . .
C17 H19 3.2496 no . .
C18 H16 3.3457 no . .
C19 H4N 2.5682 no . .
C19 H17 3.2689 no . .
C19 H21B 2.6823 no . .
C19 H24 3.2383 no . 3_555
C20 H3N 3.0783 no . .
C20 H16 3.2889 no . .
C20 H18 3.3173 no . .
C20 H21A 3.3410 no . .
C20 H21B 2.6273 no . .
C20 H24 3.0881 no . 3_555
C20 H28B 3.2320 no . .
C21 H19 2.7823 no . .
C21 H23 2.7445 no . 3_555
C21 H24 2.6103 no . 3_555
C22 H4N 3.2405 no . 2_555
C22 H25 3.2661 no . .
C22 H26 3.3111 no . .
C22 H28B 2.8216 no . 2_555
C23 H16 3.4838 no . .
C23 H21A 2.6485 no . 2_555
C23 H21B 3.3180 no . 2_555
C23 H24 3.2957 no . .
C23 H28B 3.0624 no . 2_555
C24 H16 3.3782 no . .
C24 H21A 3.2440 no . 2_555
C24 H21B 2.5825 no . 2_555
C24 H23 3.3093 no . .
C24 H26 3.1005 no . 2_555
C24 H28B 2.7023 no . 2_555
C25 H3N 3.1728 no . .
C25 H16 3.0911 no . .
C25 H26 3.2879 no . .
C25 H28A 2.6172 no . .
C25 H28B 3.2515 no . .
C25 H28B 3.1216 no . 2_555
C26 H16 3.0073 no . .
C26 H25 3.2733 no . .
C26 H26 3.0442 no . 2_555
C26 H28A 3.2939 no . .
C26 H28B 2.6164 no . .
C26 H28B 2.8608 no . 2_555
C27 H3N 2.7759 no . .
C27 H16 2.7872 no . .
C27 H23 3.3047 no . .
C27 H24 3.2948 no . .
C27 H28B 3.1184 no . 2_555
C28 H16 3.2783 no . .
C28 H25 2.6221 no . .
C28 H26 2.7457 no . .
H1N H2 2.4782 no . .
H1N H11 2.9247 no . .
H1N H14A 2.7973 no . .
H1N H14B 2.3026 no . .
H2 H3 2.3197 no . .
H2 H12 3.1517 no . .
H2N H5 2.7563 no . .
H2N H7A 2.2949 no . .
H2N H7B 2.4076 no . .
H3 H4 2.1889 no . .
H3N H16 2.6054 no . .
H3N H25 3.0340 no . .
H3N H28A 2.3398 no . .
H3N H28B 2.8308 no . .
H4 H5 2.3127 no . .
H4N H19 2.5474 no . .
H4N H21A 2.2822 no . .
H4N H21B 2.4269 no . .
H5 H7B 2.5065 no . .
H5 H10 3.4182 no . 8_645
H7A H9 2.3055 no . 8_645
H7A H10 3.5448 no . 8_645
H7B H9 3.4249 no . 8_645
H7B H10 2.4991 no . 8_645
H9 H11 2.3778 no . .
H9 H14A 3.5006 no . 5_556
H10 H12 2.3330 no . .
H10 H12 2.9530 no . 5_556
H10 H14A 3.0674 no . 5_556
H11 H14B 2.5442 no . .
H12 H12 3.1632 no . 5_556
H12 H12 3.1632 no . 8_645
H12 H14A 2.5702 no . .
H12 H14A 3.4235 no . 5_556
H16 H17 2.4175 no . .
H16 H25 3.5709 no . .
H16 H26 3.4368 no . .
H17 H18 2.3413 no . .
H18 H19 2.4437 no . .
H19 H21A 3.4597 no . .
H19 H21B 2.1949 no . .
H19 H24 3.2696 no . 3_555
H21A H23 2.5349 no . 3_555
H21A H24 3.4802 no . 3_555
H21B H24 2.3811 no . 3_555
H23 H25 2.3416 no . .
H24 H26 2.3595 no . .
H24 H26 2.9205 no . 2_555
H24 H28B 3.1456 no . 2_555
H25 H28A 2.4140 no . .
H25 H28B 3.4858 no . .
H26 H26 2.8278 no . 2_555
H26 H26 2.8278 no . 3_555
H26 H28A 3.5724 no . .
H26 H28B 2.4727 no . .
H26 H28B 3.3586 no . 2_555
Pd1 H1N 3.5707 no . 24_656
Pd2 H5 2.7601 no . 24_656
Cl1 H1N 2.4101 no . 24_656
Cl1 H1SA 2.9797 no . .
Cl1 H1SB 2.8927 no . .
Cl1 H2SA 2.8179 no . .
Cl1S H9 3.4956 no . 8_645
Cl1S H11 3.3250 no . 8_645
Cl1S H18 2.8340 no . .
Cl1S H19 3.2764 no . .
Cl1T H3 3.3279 no . 24_656
Cl1T H17 3.0279 no . 22_655
Cl1T H18 3.3336 no . .
Cl1T H18 3.1765 no . 22_655
Cl2 H2N 2.7937 no . 24_656
Cl2 H4N 2.3285 no . .
Cl2 H19 2.9384 no . .
Cl2 H21A 3.3327 no . .
Cl2 H21B 3.3084 no . .
Cl2 H1SA 2.8978 no . .
Cl2 H2SA 2.8303 no . .
Cl2S H9 3.4797 no . 8_645
Cl2S H11 3.2599 no . 8_645
Cl2S H18 3.1875 no . .
Cl2S H19 3.5291 no . .
Cl2T H2 3.5239 no . 24_656
Cl2T H17 2.9329 no . 22_655
Cl2T H18 3.2540 no . 22_655
Cl3 H3SB 2.7996 no . 24_656
Cl3S H7A 3.0291 no . .
Cl3S H7B 3.2412 no . .
Cl3S H17 3.0102 no . 3_555
Cl3S H21B 3.3440 no . .
Cl3T H3 2.9711 no . 8_645
Cl3T H7B 2.9823 no . .
Cl3T H10 3.4925 no . 8_645
Cl4 H2N 2.9065 no . 24_656
Cl4 H3SB 2.9219 no . 24_656
Cl4 H5 3.2326 no . 24_656
Cl4 H7A 3.1444 no . 24_656
Cl4 H7B 2.9515 no . 24_656
Cl4 H21A 2.8054 no . 24_656
Cl4 H23 3.4743 no . 20_656
O1W H3N 1.9851 no . .
O1W H4 3.2096 no . 24_656
O1W H16 2.9376 no . .
O1W H25 3.3263 no . .
O2W H14B 2.9624 no . .
O2W H14B 3.2305 no . 5_556
O3W H28A 2.9988 no . .
O3W H28A 2.9988 no . 2_555
O3W H28A 2.9988 no . 3_555
O3W H28B 3.4984 no . .
O3W H28B 3.4984 no . 2_555
O3W H28B 3.4984 no . 3_555
O4W H18 3.5314 no . .
O4W H24 3.4156 no . .
O4W H24 3.1861 no . 3_555
O4W H26 3.0017 no . .
N4 H5 3.3090 no . 24_656
C1 H2SA 3.5999 no . 24_656
C1S H18 3.4710 no . .
C2 H1SA 3.2737 no . 24_656
C2 H2SA 3.1295 no . 24_656
C2T H18 3.1586 no . .
C2T H19 3.4815 no . .
C3 H1SA 3.4292 no . 24_656
C3 H2SA 3.3510 no . 24_656
C3 H2SB 3.4725 no . 24_656
C3S H7B 3.2700 no . .
C3S H17 3.5577 no . 3_555
C5 H4N 3.0742 no . 24_656
C6 H4N 3.5645 no . 24_656
C15 H4 3.4477 no . 24_656
C17 H2SB 3.4226 no . .
C18 H2SB 2.6171 no . .
C19 H2SB 2.9981 no . .
C21 H7A 3.2604 no . .
H1N Pd1 3.5707 no . 24_656
H1N Cl1 2.4101 no . 24_656
H2 Cl2T 3.5239 no . 24_656
H2 H1SA 3.3357 no . 24_656
H2 H2SA 3.1875 no . 24_656
H2N Cl2 2.7937 no . 24_656
H2N Cl4 2.9065 no . 24_656
H2N H2N 3.3220 no . 24_656
H2N H4N 3.0378 no . 24_656
H3 Cl1T 3.3279 no . 24_656
H3 Cl3T 2.9711 no . 5_556
H3 H1SA 3.5807 no . 24_656
H3 H2SA 3.5377 no . 24_656
H3 H2SB 3.3369 no . 24_656
H3SA H16 3.3652 no . 3_555
H3SA H17 3.0937 no . 3_555
H3SB Cl3 2.7996 no . 24_656
H3SB Cl4 2.9219 no . 24_656
H3SB H7B 3.0370 no . .
H3N O1W 1.9851 no . .
H3N H4 3.4249 no . 24_656
H3N H5 3.5382 no . 24_656
H4 O1W 3.2096 no . 24_656
H4 C15 3.4477 no . 24_656
H4 H3N 3.4249 no . 24_656
H4N Cl2 2.3285 no . .
H4N C5 3.0742 no . 24_656
H4N C6 3.5645 no . 24_656
H4N H2N 3.0378 no . 24_656
H4N H5 2.8662 no . 24_656
H5 Pd2 2.7601 no . 24_656
H5 Cl4 3.2326 no . 24_656
H5 N4 3.3090 no . 24_656
H5 H3N 3.5382 no . 24_656
H5 H4N 2.8662 no . 24_656
H7A Cl3S 3.0291 no . .
H7A Cl4 3.1444 no . 24_656
H7A C21 3.2604 no . .
H7A H21A 2.7254 no . .
H7A H21B 2.8903 no . .
H7B Cl3S 3.2412 no . .
H7B Cl3T 2.9823 no . .
H7B Cl4 2.9515 no . 24_656
H7B C3S 3.2700 no . .
H7B H3SB 3.0370 no . .
H9 Cl1S 3.4956 no . 5_556
H9 Cl2S 3.4797 no . 5_556
H9 H19 3.4296 no . 5_556
H9 H21B 3.5750 no . 5_556
H10 Cl3T 3.4925 no . 5_556
H11 Cl1S 3.3250 no . 5_556
H11 Cl2S 3.2599 no . 5_556
H14B O2W 2.9624 no . .
H14B O2W 3.2305 no . 8_645
H16 O1W 2.9376 no . .
H16 H3SA 3.3652 no . 2_555
H17 Cl1T 3.0279 no . 22_655
H17 Cl2T 2.9329 no . 22_655
H17 Cl3S 3.0102 no . 2_555
H17 C3S 3.5577 no . 2_555
H17 H3SA 3.0937 no . 2_555
H18 Cl1S 2.8340 no . .
H18 Cl1T 3.3336 no . .
H18 Cl1T 3.1765 no . 22_655
H18 Cl2S 3.1875 no . .
H18 Cl2T 3.2540 no . 22_655
H18 O4W 3.5314 no . .
H18 C1S 3.4710 no . .
H18 C2T 3.1586 no . .
H18 H1SA 3.5878 no . .
H18 H2SB 2.4256 no . .
H19 Cl1S 3.2764 no . .
H19 Cl2 2.9384 no . .
H19 Cl2S 3.5291 no . .
H19 C2T 3.4815 no . .
H19 H9 3.4296 no . 8_645
H19 H1SA 3.3452 no . .
H19 H2SA 3.4561 no . .
H19 H2SB 3.0428 no . .
H21A Cl2 3.3327 no . .
H21A Cl4 2.8054 no . 24_656
H21A H7A 2.7254 no . .
H21B Cl2 3.3084 no . .
H21B Cl3S 3.3440 no . .
H21B H7A 2.8903 no . .
H21B H9 3.5750 no . 8_645
H23 Cl4 3.4743 no . 17_566
H23 H23 3.4113 no . 16_566
H24 O4W 3.4156 no . .
H24 O4W 3.1861 no . 2_555
H25 O1W 3.3263 no . .
H26 O4W 3.0017 no . .
H28A O3W 2.9988 no . .
H28B O3W 3.4984 no . .
H1SA Cl1 2.9797 no . .
H1SA Cl2 2.8978 no . .
H1SA C2 3.2737 no . 24_656
H1SA C3 3.4292 no . 24_656
H1SA H2 3.3357 no . 24_656
H1SA H3 3.5807 no . 24_656
H1SA H18 3.5878 no . .
H1SA H19 3.3452 no . .
H1SB Cl1 2.8927 no . .
H2SA Cl1 2.8179 no . .
H2SA Cl2 2.8303 no . .
H2SA C1 3.5999 no . 24_656
H2SA C2 3.1295 no . 24_656
H2SA C3 3.3510 no . 24_656
H2SA H2 3.1875 no . 24_656
H2SA H3 3.5377 no . 24_656
H2SA H19 3.4561 no . .
H2SB C3 3.4725 no . 24_656
H2SB C17 3.4226 no . .
H2SB C18 2.6171 no . .
H2SB C19 2.9981 no . .
H2SB H3 3.3369 no . 24_656
H2SB H18 2.4256 no . .
H2SB H19 3.0428 no . .

#==============================================================================
loop_
_geom_hbond_atom_site_label_D
_geom_hbond_atom_site_label_H
_geom_hbond_atom_site_label_A
_geom_hbond_site_symmetry_D
_geom_hbond_site_symmetry_H
_geom_hbond_site_symmetry_A
_geom_hbond_distance_DA
_geom_hbond_distance_DH
_geom_hbond_distance_HA
_geom_hbond_angle_DHA
_geom_hbond_publ_flag
N1 H1N Cl1 . . 24_656 3.185(11) 0.930 2.410 140.7 no
N3 H3N O1W . . . 2.90(4) 0.930 1.985 166.2 no
N4 H4N Cl2 . . . 3.159(13) 0.930 2.328 148.4 no

#==============================================================================
# Additional structures and associated data_? identifiers
# should be added at this point if there is more than one 
# structure analysis in the CIF.

#==============================================================================
#     End of CIF
#==============================================================================

####################################################################### 
# 
# This file contains crystal structure data downloaded from the 
# Cambridge Structural Database (CSD) hosted by the Cambridge 
# Crystallographic Data Centre (CCDC).
# 
# Full information about CCDC data access policies and citation 
# guidelines are available at http://www.ccdc.cam.ac.uk/access/V1 
# 
# Audit and citation data items may have been added by the CCDC. 
# Please retain this information to preserve the provenance of 
# this file and to allow appropriate attribution of the data. 
# 
#######################################################################

data_M-MMF-2-gulonicacid
_database_code_depnum_ccdc_archive 'CCDC 989065'
_audit_update_record             
;
2014-02-27 deposited with the CCDC.
2015-12-23 downloaded from the CCDC.
;

#==============================================================================
# CHEMICAL DATA

_chemical_formula_sum            'C88.82 H106.67 Cl21.63 N12 O6.52 Pd6'
_chemical_formula_moiety         
'2(C42 H42 N6 Pd3 Cl6), 4.82(C H2 Cl2), 6.52(H2 O)'
_chemical_formula_weight         2851.97
_chemical_melting_point          ?
_chemical_absolute_configuration ?

#==============================================================================
# CRYSTAL DATA
_symmetry_cell_setting           cubic
_symmetry_space_group_name_H-M   'I 21 3'
_symmetry_space_group_name_Hall  'I 2b 2c 3'
_symmetry_Int_Tables_number      199
loop_
_symmetry_equiv_pos_site_id
_symmetry_equiv_pos_as_xyz
1 +X,+Y,+Z
2 +Y,+Z,+X
3 +Z,+X,+Y
4 1/2+X,1/2-Y,-Z
5 1/2+Y,1/2-Z,-X
6 1/2+Z,1/2-X,-Y
7 -Y,1/2+Z,1/2-X
8 -Z,1/2+X,1/2-Y
9 1/2-Z,-X,1/2+Y
10 1/2-X,-Y,1/2+Z
11 1/2-Y,-Z,1/2+X
12 -X,1/2+Y,1/2-Z
13 1/2+X,1/2+Y,1/2+Z
14 1/2+Y,1/2+Z,1/2+X
15 1/2+Z,1/2+X,1/2+Y
16 +X,-Y,1/2-Z
17 +Y,-Z,1/2-X
18 +Z,-X,1/2-Y
19 1/2-Y,+Z,-X
20 1/2-Z,+X,-Y
21 -Z,1/2-X,+Y
22 -X,1/2-Y,+Z
23 -Y,1/2-Z,+X
24 1/2-X,+Y,-Z
#------------------------------------------------------------------------------
_cell_length_a                   31.493(3)
_cell_length_b                   31.493(3)
_cell_length_c                   31.493(3)
_cell_angle_alpha                90.0000
_cell_angle_beta                 90.0000
_cell_angle_gamma                90.0000
_cell_volume                     31236(4)
_cell_formula_units_Z            8
_cell_measurement_reflns_used    25781
_cell_measurement_theta_min      3.04
_cell_measurement_theta_max      27.43
_cell_measurement_temperature    93
#------------------------------------------------------------------------------
_exptl_crystal_description       block
_exptl_crystal_colour            yellow
_exptl_crystal_size_max          0.250
_exptl_crystal_size_mid          0.200
_exptl_crystal_size_min          0.150
_exptl_crystal_density_diffrn    1.213
_exptl_crystal_density_meas      ?
_exptl_crystal_density_method    'not measured'
_exptl_crystal_F_000             11355.68
_exptl_absorpt_coefficient_mu    1.085
_exptl_absorpt_correction_type   multi-scan
_exptl_absorpt_process_details   'ABSCOR (Rigaku, 1995)'
_exptl_absorpt_correction_T_min  0.305
_exptl_absorpt_correction_T_max  0.850

#==============================================================================
# EXPERIMENTAL DATA

_diffrn_ambient_temperature      93
_diffrn_radiation_type           'Mo K\a'
_diffrn_radiation_wavelength     0.71075
_diffrn_measurement_device_type  'Rigaku R-AXIS RAPID'
_diffrn_measurement_method       \w
_diffrn_detector_area_resol_mean 10.000
_diffrn_reflns_number            154203
_diffrn_reflns_av_R_equivalents  ?
_diffrn_reflns_theta_max         27.46
_diffrn_reflns_theta_full        27.46
_diffrn_measured_fraction_theta_max 0.953
_diffrn_measured_fraction_theta_full 0.953
_diffrn_reflns_limit_h_min       -40
_diffrn_reflns_limit_h_max       40
_diffrn_reflns_limit_k_min       -40
_diffrn_reflns_limit_k_max       40
_diffrn_reflns_limit_l_min       -40
_diffrn_reflns_limit_l_max       40
_diffrn_standards_number         0
_diffrn_standards_interval_count .
_diffrn_standards_decay_%        ?

#==============================================================================
# REFINEMENT DATA

_refine_special_details          
;
    Refinement was performed using all reflections. The weighted 
    R-factor (wR) and goodness of fit (S) are based on F^2^.
    R-factor (gt) are based on F. The threshold expression of
    F^2^ > 2.0 sigma(F^2^) is used only for calculating R-factor (gt).
The crystal structure was solved as twin by inversion and rotation 
with twin laws (-100 0-10 00-1) and (-100 00-1 0-10), respectively.
The restraints (DFIX and DANG) were applied to CH2Cl2 solvents.
All of the non-hydrogen atoms of the Pd complexes were refined anisotropically,
while those of solvents were refined isotropically. Hydrogen atoms were placed 
at calculated positions and refined as a riding model. 
Hydrogen atoms of water molecules were not located.
;
_reflns_number_total             11897
_reflns_number_gt                10346
_reflns_threshold_expression     F^2^>2.0\s(F^2^)
_refine_ls_structure_factor_coef Fsqd
_refine_ls_R_factor_gt           0.0829
_refine_ls_wR_factor_ref         0.2137
_refine_ls_number_restraints     9
_refine_ls_hydrogen_treatment    constr
_refine_ls_number_reflns         11897
_refine_ls_number_parameters     397
_refine_ls_goodness_of_fit_ref   1.047
_refine_ls_weighting_scheme      calc
_refine_ls_weighting_details     
'w = 1/[\s^2^(Fo^2^)+(0.1535P)^2^+0.0000P] where P=(Fo^2^+2Fc^2^)/3'
_atom_sites_solution_hydrogens   geom
_atom_sites_solution_primary     direct
_atom_sites_solution_secondary   difmap
_refine_ls_shift/su_max          0.001
_refine_diff_density_max         1.410
_refine_diff_density_min         -0.670
_refine_ls_extinction_method     none
_refine_ls_extinction_coef       ?
_refine_ls_abs_structure_details 
'Flack, H. D. (1983), Acta Cryst. A39, 876-881.  5623 Friedel Pairs'
_refine_ls_abs_structure_Flack   0.17(8)

loop_
_atom_type_symbol
_atom_type_description
_atom_type_scat_dispersion_real
_atom_type_scat_dispersion_imag
_atom_type_scat_source
C C 0.0033 0.0016
;
International Tables for Crystallography
(1992, Vol. C, Tables 4.2.6.8 and 6.1.1.4)
;
H H 0.0000 0.0000
;
International Tables for Crystallography
(1992, Vol. C, Table 6.1.1.4)
;
N N 0.0061 0.0033
;
International Tables for Crystallography
(1992, Vol. C, Tables 4.2.6.8 and 6.1.1.4)
;
Pd Pd -0.9988 1.0072
;
International Tables for Crystallography
(1992, Vol. C, Tables 4.2.6.8 and 6.1.1.4)
;
Cl Cl 0.1484 0.1585
;
International Tables for Crystallography
(1992, Vol. C, Tables 4.2.6.8 and 6.1.1.4)
;
O O 0.0106 0.0060
;
International Tables for Crystallography
(1992, Vol. C, Tables 4.2.6.8 and 6.1.1.4)
;

#==============================================================================
# ATOMIC COORDINATES AND THERMAL PARAMETERS

loop_
_atom_site_label
_atom_site_type_symbol
_atom_site_fract_x
_atom_site_fract_y
_atom_site_fract_z
_atom_site_U_iso_or_equiv
_atom_site_adp_type
_atom_site_occupancy
_atom_site_symmetry_multiplicity
_atom_site_calc_flag
_atom_site_refinement_flags
_atom_site_disorder_assembly
_atom_site_disorder_group
Cl1T Cl 0.4267(9) 0.8003(8) 0.4377(7) 0.191(10) Uiso 0.52(3) 24 d . . .
H3SA H 0.2794 0.5506 0.6313 0.1263 Uiso 0.606(19) 24 calc R . .
H3SB H 0.3077 0.5214 0.6626 0.1263 Uiso 0.606(19) 24 calc R . .
Pd1 Pd 0.28351(2) 0.73451(2) 0.53835(2) 0.04422(18) Uani 1.0 24 d . . .
Cl1 Cl 0.32367(10) 0.68835(10) 0.49812(9) 0.0615(7) Uani 1.0 24 d . . .
Cl2 Cl 0.31165(8) 0.79441(9) 0.50598(9) 0.0541(6) Uani 1.0 24 d . . .
N1 N 0.2584(4) 0.6857(3) 0.5724(3) 0.054(3) Uani 1.0 24 d . . .
N2 N 0.2454(3) 0.7708(3) 0.5736(3) 0.0403(17) Uani 1.0 24 d . . .
C1 C 0.2204(4) 0.7015(4) 0.5960(3) 0.049(3) Uani 1.0 24 d . . .
C2 C 0.1918(5) 0.6740(5) 0.6173(5) 0.068(4) Uani 1.0 24 d . . .
C3 C 0.1549(6) 0.6910(6) 0.6323(5) 0.077(5) Uani 1.0 24 d . . .
C4 C 0.1465(5) 0.7314(7) 0.6290(6) 0.089(6) Uani 1.0 24 d . . .
C5 C 0.1755(4) 0.7600(5) 0.6099(4) 0.059(3) Uani 1.0 24 d . . .
C6 C 0.2129(3) 0.7439(4) 0.5937(4) 0.049(3) Uani 1.0 24 d . . .
C7 C 0.2725(4) 0.7963(3) 0.6055(4) 0.049(3) Uani 1.0 24 d . . .
C8 C 0.2447(4) 0.8238(4) 0.6348(4) 0.050(3) Uani 1.0 24 d . . .
C9 C 0.2339(4) 0.8646(4) 0.6211(4) 0.049(3) Uani 1.0 24 d . . .
C10 C 0.2294(4) 0.8081(3) 0.6744(3) 0.044(2) Uani 1.0 24 d . . .
C11 C 0.2065(4) 0.8889(4) 0.6472(4) 0.048(3) Uani 1.0 24 d . . .
C12 C 0.2023(4) 0.8327(4) 0.6995(4) 0.049(3) Uani 1.0 24 d . . .
C13 C 0.1910(4) 0.8731(4) 0.6841(4) 0.055(3) Uani 1.0 24 d . . .
C14 C 0.2910(5) 0.6605(4) 0.5987(4) 0.063(4) Uani 1.0 24 d . . .
H1N H 0.2479 0.6666 0.5524 0.0646 Uiso 1.0 24 calc R . .
H2 H 0.1982 0.6447 0.6209 0.0814 Uiso 1.0 24 calc R . .
H2N H 0.2318 0.7900 0.5557 0.0483 Uiso 1.0 24 calc R . .
H3 H 0.1347 0.6729 0.6456 0.0925 Uiso 1.0 24 calc R . .
H4 H 0.1203 0.7420 0.6395 0.1069 Uiso 1.0 24 calc R . .
H5 H 0.1694 0.7895 0.6084 0.0706 Uiso 1.0 24 calc R . .
H7A H 0.2895 0.7764 0.6229 0.0591 Uiso 1.0 24 calc R . .
H7B H 0.2924 0.8148 0.5897 0.0591 Uiso 1.0 24 calc R . .
H9 H 0.2446 0.8756 0.5951 0.0593 Uiso 1.0 24 calc R . .
H10 H 0.2376 0.7806 0.6838 0.0530 Uiso 1.0 24 calc R . .
H11 H 0.1988 0.9168 0.6387 0.0573 Uiso 1.0 24 calc R . .
H12 H 0.1918 0.8226 0.7259 0.0589 Uiso 1.0 24 calc R . .
H14A H 0.2762 0.6392 0.6165 0.0757 Uiso 1.0 24 calc R . .
H14B H 0.3107 0.6453 0.5795 0.0757 Uiso 1.0 24 calc R . .
Pd2 Pd 0.32677(3) 0.56519(4) 0.41336(4) 0.0692(4) Uani 1.0 24 d . . .
Cl3 Cl 0.25950(10) 0.57497(13) 0.44067(14) 0.0852(12) Uani 1.0 24 d . . .
Cl4 Cl 0.30320(15) 0.5282(3) 0.35605(19) 0.134(3) Uani 1.0 24 d . . .
N3 N 0.3527(4) 0.5992(4) 0.4618(5) 0.075(4) Uani 1.0 24 d . . .
N4 N 0.3858(4) 0.5605(4) 0.3931(4) 0.071(4) Uani 1.0 24 d . . .
C15 C 0.3962(5) 0.6100(4) 0.4502(6) 0.075(5) Uani 1.0 24 d . . .
C16 C 0.4191(7) 0.6381(6) 0.4735(11) 0.126(10) Uani 1.0 24 d . . .
C17 C 0.4605(6) 0.6533(5) 0.4601(10) 0.117(9) Uani 1.0 24 d . . .
C18 C 0.4760(6) 0.6385(5) 0.4215(7) 0.091(6) Uani 1.0 24 d . . .
C19 C 0.4518(4) 0.6071(6) 0.3974(7) 0.086(5) Uani 1.0 24 d . . .
C20 C 0.4127(4) 0.5927(4) 0.4152(5) 0.065(4) Uani 1.0 24 d . . .
C21 C 0.4041(4) 0.5154(4) 0.4008(5) 0.065(4) Uani 1.0 24 d . . .
C22 C 0.4510(4) 0.5103(4) 0.3881(4) 0.056(3) Uani 1.0 24 d . . .
C23 C 0.4610(6) 0.5005(5) 0.3468(5) 0.075(4) Uani 1.0 24 d . . .
C24 C 0.4831(4) 0.5162(4) 0.4175(5) 0.062(3) Uani 1.0 24 d . . .
C25 C 0.5022(4) 0.4988(5) 0.3335(4) 0.063(4) Uani 1.0 24 d . . .
C26 C 0.5248(4) 0.5167(4) 0.4055(4) 0.056(3) Uani 1.0 24 d . . .
C27 C 0.5354(4) 0.5075(5) 0.3623(4) 0.061(3) Uani 1.0 24 d . . .
C28 C 0.3489(4) 0.5809(5) 0.5060(5) 0.068(4) Uani 1.0 24 d . . .
H3N H 0.3379 0.6248 0.4624 0.0903 Uiso 1.0 24 calc R . .
H4N H 0.3863 0.5660 0.3641 0.0851 Uiso 1.0 24 calc R . .
H16 H 0.4077 0.6482 0.4995 0.1513 Uiso 1.0 24 calc R . .
H17 H 0.4763 0.6727 0.4770 0.1406 Uiso 1.0 24 calc R . .
H18 H 0.5023 0.6488 0.4108 0.1092 Uiso 1.0 24 calc R . .
H19 H 0.4617 0.5967 0.3709 0.1028 Uiso 1.0 24 calc R . .
H21A H 0.4011 0.5084 0.4313 0.0783 Uiso 1.0 24 calc R . .
H21B H 0.3869 0.4946 0.3846 0.0783 Uiso 1.0 24 calc R . .
H23 H 0.4389 0.4949 0.3271 0.0897 Uiso 1.0 24 calc R . .
H24 H 0.4761 0.5199 0.4466 0.0740 Uiso 1.0 24 calc R . .
H25 H 0.5085 0.4916 0.3049 0.0759 Uiso 1.0 24 calc R . .
H26 H 0.5464 0.5231 0.4255 0.0667 Uiso 1.0 24 calc R . .
H28A H 0.3668 0.5976 0.5258 0.0817 Uiso 1.0 24 calc R . .
H28B H 0.3191 0.5832 0.5157 0.0817 Uiso 1.0 24 calc R . .
Cl1S Cl 0.4360(9) 0.7614(9) 0.5190(7) 0.180(9) Uiso 0.52(3) 24 d . . .
Cl2S Cl 0.4346(5) 0.7457(6) 0.5237(4) 0.116(5) Uiso 0.48(3) 24 d . . .
Cl2T Cl 0.4482(5) 0.7710(5) 0.4337(4) 0.124(6) Uiso 0.48(3) 24 d . . .
C1S C 0.4141(13) 0.7540(9) 0.4673(9) 0.088(12) Uiso 0.52(3) 24 d . . .
C2S C 0.4115(7) 0.7646(15) 0.4759(7) 0.079(11) Uiso 0.48(3) 24 d . . .
Cl3S Cl 0.3511(4) 0.5698(4) 0.6265(4) 0.125(5) Uiso 0.606(19) 24 d . . .
Cl3T Cl 0.2971(5) 0.5876(5) 0.6921(5) 0.160(6) Uiso 0.606(19) 24 d . . .
C3S C 0.3037(9) 0.5504(10) 0.6512(10) 0.105(10) Uiso 0.606(19) 24 d . . .
O1W O 0.3968(9) 0.5888(9) 0.3067(9) 0.129(13) Uiso 0.69(6) 24 d . . .
O2W O 0.4011(4) 0.4011(4) 0.4011(4) 0.050(8) Uiso 0.71(7) 8 d . . .
O3W O 0.3688(13) 0.8688(13) 0.6312(13) 0.24(3) Uiso 1.0 8 d . . .
O4W O 0.1942(8) 0.7189(9) 0.7414(9) 0.164(15) Uiso 0.91(9) 24 d . . .
H1SA H 0.4265 0.7285 0.4537 0.1053 Uiso 0.52(3) 24 calc R . .
H1SB H 0.3829 0.7502 0.4690 0.1053 Uiso 0.52(3) 24 calc R . .
H2SA H 0.3891 0.7445 0.4669 0.0948 Uiso 0.48(3) 24 calc R . .
H2SB H 0.3978 0.7923 0.4816 0.0948 Uiso 0.48(3) 24 calc R . .


loop_
_atom_site_aniso_label
_atom_site_aniso_U_11
_atom_site_aniso_U_22
_atom_site_aniso_U_33
_atom_site_aniso_U_12
_atom_site_aniso_U_13
_atom_site_aniso_U_23
Pd1 0.0395(4) 0.0453(4) 0.0478(4) 0.0077(3) -0.0089(3) -0.0160(3)
Cl1 0.0606(16) 0.0688(17) 0.0552(15) 0.0249(13) -0.0157(12) -0.0181(13)
Cl2 0.0442(12) 0.0598(15) 0.0582(15) -0.0038(11) -0.0025(11) -0.0139(12)
N1 0.061(6) 0.040(5) 0.061(6) 0.010(4) -0.020(5) -0.018(4)
N2 0.033(4) 0.038(4) 0.049(5) 0.008(3) -0.010(3) -0.010(4)
C1 0.050(6) 0.063(7) 0.034(5) -0.011(5) -0.010(4) -0.020(4)
C2 0.085(9) 0.049(6) 0.070(8) -0.012(6) -0.003(7) -0.009(6)
C3 0.076(10) 0.096(12) 0.059(8) -0.032(9) 0.006(7) -0.013(8)
C4 0.063(8) 0.115(14) 0.089(11) -0.014(9) -0.002(8) -0.048(10)
C5 0.046(6) 0.081(8) 0.050(6) -0.002(6) 0.001(5) -0.020(6)
C6 0.034(5) 0.061(7) 0.051(6) -0.008(5) -0.007(5) -0.012(5)
C7 0.041(5) 0.034(5) 0.072(7) -0.006(4) -0.014(5) -0.016(5)
C8 0.045(6) 0.036(5) 0.069(7) 0.016(4) -0.013(5) -0.022(5)
C9 0.061(6) 0.045(6) 0.042(5) 0.014(5) -0.006(5) -0.011(4)
C10 0.052(6) 0.037(5) 0.043(5) 0.002(4) -0.009(5) -0.008(4)
C11 0.049(6) 0.050(6) 0.044(5) 0.011(5) -0.021(5) -0.013(5)
C12 0.058(6) 0.047(6) 0.042(5) 0.012(5) -0.005(5) -0.003(4)
C13 0.049(6) 0.050(6) 0.066(7) 0.013(5) -0.006(5) -0.030(6)
C14 0.085(9) 0.048(6) 0.056(7) 0.009(6) -0.028(7) -0.018(5)
Pd2 0.0522(5) 0.0742(7) 0.0814(7) 0.0233(5) 0.0220(5) 0.0305(5)
Cl3 0.0512(16) 0.091(3) 0.114(3) 0.0285(16) 0.0227(17) 0.051(3)
Cl4 0.067(3) 0.234(9) 0.101(4) 0.028(4) 0.000(3) -0.008(4)
N3 0.059(6) 0.055(6) 0.112(9) 0.009(5) 0.025(7) 0.028(7)
N4 0.064(7) 0.070(7) 0.079(7) 0.039(6) 0.023(6) 0.023(6)
C15 0.060(7) 0.044(7) 0.122(13) 0.017(6) 0.042(9) 0.017(7)
C16 0.082(11) 0.065(10) 0.23(3) -0.001(9) 0.059(16) -0.033(14)
C17 0.071(9) 0.046(7) 0.23(3) -0.006(7) 0.062(14) -0.021(11)
C18 0.085(10) 0.045(7) 0.143(16) -0.010(7) 0.041(11) 0.006(8)
C19 0.042(7) 0.078(9) 0.138(15) 0.011(6) 0.035(8) 0.029(9)
C20 0.048(6) 0.046(6) 0.102(10) 0.008(5) 0.014(7) 0.021(6)
C21 0.045(6) 0.053(7) 0.098(10) 0.016(5) 0.033(6) 0.033(6)
C22 0.053(6) 0.051(6) 0.063(7) 0.018(5) 0.002(5) 0.016(6)
C23 0.085(9) 0.071(8) 0.068(8) 0.028(8) 0.019(7) 0.021(7)
C24 0.061(7) 0.052(6) 0.071(8) 0.014(5) 0.026(6) 0.013(6)
C25 0.050(6) 0.099(10) 0.040(5) 0.034(6) 0.004(5) 0.009(6)
C26 0.054(6) 0.062(7) 0.051(6) -0.001(5) -0.006(5) 0.007(5)
C27 0.045(6) 0.084(9) 0.056(6) 0.002(6) 0.018(5) 0.032(6)
C28 0.046(6) 0.064(7) 0.094(10) 0.017(6) 0.014(6) 0.027(7)

#==============================================================================
_computing_data_collection       'RAPID AUTO (Rigaku, ????)'
_computing_cell_refinement       'RAPID AUTO'
_computing_data_reduction        'RAPID AUTO'
_computing_structure_solution    'SHELXS97 (Sheldrick, 2008)'
_computing_structure_refinement  'SHELXL97 (Sheldrick, 2008)'
_computing_publication_material  'CrystalStructure 4.0 (Rigaku, 2010)'
_computing_molecular_graphics    'CrystalStructure 4.0'

#==============================================================================
# MOLECULAR GEOMETRY

_geom_special_details            
;
    ENTER SPECIAL DETAILS OF THE MOLECULAR GEOMETRY
;

loop_
_geom_bond_atom_site_label_1
_geom_bond_atom_site_label_2
_geom_bond_distance
_geom_bond_publ_flag
_geom_bond_site_symmetry_1
_geom_bond_site_symmetry_2
Cl1T C1S 1.78(4) yes . .
Pd1 Cl1 2.306(4) yes . .
Pd1 Cl2 2.320(3) yes . .
Pd1 N1 2.035(10) yes . .
Pd1 N2 1.995(8) yes . .
N1 C1 1.493(15) yes . .
N1 C14 1.540(17) yes . .
N2 C6 1.474(13) yes . .
N2 C7 1.541(14) yes . .
C1 C2 1.417(18) yes . .
C1 C6 1.359(17) yes . .
C2 C3 1.37(3) yes . .
C3 C4 1.30(3) yes . .
C4 C5 1.41(3) yes . .
C5 C6 1.379(16) yes . .
C7 C8 1.538(16) yes . .
C8 C9 1.398(15) yes . .
C8 C10 1.425(16) yes . .
C9 C11 1.418(16) yes . .
C10 C12 1.399(15) yes . .
C11 C13 1.354(16) yes . .
C12 C13 1.404(16) yes . .
C13 C14 1.526(18) yes . 5_466
Pd2 Cl3 2.307(4) yes . .
Pd2 Cl4 2.273(8) yes . .
Pd2 N3 2.036(14) yes . .
Pd2 N4 1.971(12) yes . .
N3 C15 1.458(19) yes . .
N3 C28 1.51(2) yes . .
N4 C20 1.497(18) yes . .
N4 C21 1.551(17) yes . .
C15 C16 1.36(3) yes . .
C15 C20 1.34(3) yes . .
C16 C17 1.45(3) yes . .
C17 C18 1.39(4) yes . .
C18 C19 1.46(3) yes . .
C19 C20 1.43(2) yes . .
C21 C22 1.540(17) yes . .
C22 C23 1.37(2) yes . .
C22 C24 1.383(18) yes . .
C23 C25 1.36(2) yes . .
C24 C26 1.366(18) yes . .
C25 C27 1.411(17) yes . .
C26 C27 1.431(17) yes . .
C27 C28 1.493(18) yes . 2_555
Cl1S C1S 1.78(4) yes . .
Cl2S C2S 1.77(3) yes . .
Cl2T C2S 1.77(3) yes . .
Cl3S C3S 1.79(3) yes . .
Cl3T C3S 1.75(4) yes . .
H3SA C3S 0.990 no . .
H3SB C3S 0.990 no . .
N1 H1N 0.930 no . .
N2 H2N 0.930 no . .
C2 H2 0.950 no . .
C3 H3 0.950 no . .
C4 H4 0.950 no . .
C5 H5 0.950 no . .
C7 H7A 0.990 no . .
C7 H7B 0.990 no . .
C9 H9 0.950 no . .
C10 H10 0.950 no . .
C11 H11 0.950 no . .
C12 H12 0.950 no . .
C14 H14A 0.990 no . .
C14 H14B 0.990 no . .
N3 H3N 0.930 no . .
N4 H4N 0.930 no . .
C16 H16 0.950 no . .
C17 H17 0.950 no . .
C18 H18 0.950 no . .
C19 H19 0.950 no . .
C21 H21A 0.990 no . .
C21 H21B 0.990 no . .
C23 H23 0.950 no . .
C24 H24 0.950 no . .
C25 H25 0.950 no . .
C26 H26 0.950 no . .
C28 H28A 0.990 no . .
C28 H28B 0.990 no . .
C1S H1SA 0.990 no . .
C1S H1SB 0.990 no . .
C2S H2SA 0.990 no . .
C2S H2SB 0.990 no . .

loop_
_geom_angle_atom_site_label_1
_geom_angle_atom_site_label_2
_geom_angle_atom_site_label_3
_geom_angle
_geom_angle_publ_flag
_geom_angle_site_symmetry_1
_geom_angle_site_symmetry_2
_geom_angle_site_symmetry_3
Cl1 Pd1 Cl2 93.54(11) yes . . .
Cl1 Pd1 N1 91.5(3) yes . . .
Cl1 Pd1 N2 175.5(3) yes . . .
Cl2 Pd1 N1 174.0(3) yes . . .
Cl2 Pd1 N2 90.5(3) yes . . .
N1 Pd1 N2 84.6(4) yes . . .
Pd1 N1 C1 108.8(7) yes . . .
Pd1 N1 C14 114.4(8) yes . . .
C1 N1 C14 116.0(9) yes . . .
Pd1 N2 C6 109.1(6) yes . . .
Pd1 N2 C7 109.2(6) yes . . .
C6 N2 C7 113.8(8) yes . . .
N1 C1 C2 122.7(11) yes . . .
N1 C1 C6 116.1(10) yes . . .
C2 C1 C6 121.1(11) yes . . .
C1 C2 C3 117.6(13) yes . . .
C2 C3 C4 121.8(16) yes . . .
C3 C4 C5 121.6(16) yes . . .
C4 C5 C6 118.3(14) yes . . .
N2 C6 C1 117.9(9) yes . . .
N2 C6 C5 122.8(11) yes . . .
C1 C6 C5 119.3(11) yes . . .
N2 C7 C8 111.7(8) yes . . .
C7 C8 C9 117.9(10) yes . . .
C7 C8 C10 121.6(9) yes . . .
C9 C8 C10 120.5(10) yes . . .
C8 C9 C11 117.7(10) yes . . .
C8 C10 C12 120.5(9) yes . . .
C9 C11 C13 121.2(11) yes . . .
C10 C12 C13 117.4(10) yes . . .
C11 C13 C12 122.6(11) yes . . .
C11 C13 C14 116.9(11) yes . . 5_466
C12 C13 C14 120.5(11) yes . . 5_466
N1 C14 C13 109.3(9) yes . . 8_656
Cl3 Pd2 Cl4 93.70(17) yes . . .
Cl3 Pd2 N3 91.0(4) yes . . .
Cl3 Pd2 N4 175.4(4) yes . . .
Cl4 Pd2 N3 175.0(4) yes . . .
Cl4 Pd2 N4 90.7(4) yes . . .
N3 Pd2 N4 84.5(5) yes . . .
Pd2 N3 C15 108.1(11) yes . . .
Pd2 N3 C28 117.2(9) yes . . .
C15 N3 C28 113.2(12) yes . . .
Pd2 N4 C20 109.4(9) yes . . .
Pd2 N4 C21 111.6(8) yes . . .
C20 N4 C21 109.7(10) yes . . .
N3 C15 C16 121.1(17) yes . . .
N3 C15 C20 118.7(13) yes . . .
C16 C15 C20 120.2(16) yes . . .
C15 C16 C17 122(3) yes . . .
C16 C17 C18 117(2) yes . . .
C17 C18 C19 119.8(16) yes . . .
C18 C19 C20 117.4(17) yes . . .
N4 C20 C15 116.1(12) yes . . .
N4 C20 C19 121.4(14) yes . . .
C15 C20 C19 122.3(14) yes . . .
N4 C21 C22 114.2(10) yes . . .
C21 C22 C23 119.3(12) yes . . .
C21 C22 C24 120.9(12) yes . . .
C23 C22 C24 119.8(13) yes . . .
C22 C23 C25 121.1(14) yes . . .
C22 C24 C26 121.3(13) yes . . .
C23 C25 C27 120.0(12) yes . . .
C24 C26 C27 119.0(12) yes . . .
C25 C27 C26 118.5(11) yes . . .
C25 C27 C28 121.5(11) yes . . 2_555
C26 C27 C28 119.9(11) yes . . 2_555
N3 C28 C27 111.9(12) yes . . 3_555
Cl1T C1S Cl1S 107(2) yes . . .
Cl2S C2S Cl2T 114.1(14) yes . . .
Cl3S C3S Cl3T 101.0(16) yes . . .
Pd1 N1 H1N 105.551 no . . .
C1 N1 H1N 105.551 no . . .
C14 N1 H1N 105.526 no . . .
Pd1 N2 H2N 108.190 no . . .
C6 N2 H2N 108.195 no . . .
C7 N2 H2N 108.198 no . . .
C1 C2 H2 121.189 no . . .
C3 C2 H2 121.187 no . . .
C2 C3 H3 119.097 no . . .
C4 C3 H3 119.092 no . . .
C3 C4 H4 119.182 no . . .
C5 C4 H4 119.178 no . . .
C4 C5 H5 120.832 no . . .
C6 C5 H5 120.829 no . . .
N2 C7 H7A 109.268 no . . .
N2 C7 H7B 109.274 no . . .
C8 C7 H7A 109.264 no . . .
C8 C7 H7B 109.284 no . . .
H7A C7 H7B 107.926 no . . .
C8 C9 H9 121.146 no . . .
C11 C9 H9 121.149 no . . .
C8 C10 H10 119.741 no . . .
C12 C10 H10 119.715 no . . .
C9 C11 H11 119.394 no . . .
C13 C11 H11 119.428 no . . .
C10 C12 H12 121.283 no . . .
C13 C12 H12 121.277 no . . .
N1 C14 H14A 109.819 no . . .
N1 C14 H14B 109.799 no . . .
C13 C14 H14A 109.805 no 8_656 . .
C13 C14 H14B 109.792 no 8_656 . .
H14A C14 H14B 108.271 no . . .
Pd2 N3 H3N 105.816 no . . .
C15 N3 H3N 105.817 no . . .
C28 N3 H3N 105.822 no . . .
Pd2 N4 H4N 108.680 no . . .
C20 N4 H4N 108.664 no . . .
C21 N4 H4N 108.666 no . . .
C15 C16 H16 118.780 no . . .
C17 C16 H16 118.774 no . . .
C16 C17 H17 121.344 no . . .
C18 C17 H17 121.330 no . . .
C17 C18 H18 120.091 no . . .
C19 C18 H18 120.091 no . . .
C18 C19 H19 121.306 no . . .
C20 C19 H19 121.324 no . . .
N4 C21 H21A 108.700 no . . .
N4 C21 H21B 108.693 no . . .
C22 C21 H21A 108.702 no . . .
C22 C21 H21B 108.713 no . . .
H21A C21 H21B 107.591 no . . .
C22 C23 H23 119.474 no . . .
C25 C23 H23 119.443 no . . .
C22 C24 H24 119.370 no . . .
C26 C24 H24 119.367 no . . .
C23 C25 H25 119.976 no . . .
C27 C25 H25 119.980 no . . .
C24 C26 H26 120.496 no . . .
C27 C26 H26 120.517 no . . .
N3 C28 H28A 109.215 no . . .
N3 C28 H28B 109.235 no . . .
C27 C28 H28A 109.236 no 3_555 . .
C27 C28 H28B 109.246 no 3_555 . .
H28A C28 H28B 107.898 no . . .
Cl1T C1S H1SA 110.413 no . . .
Cl1T C1S H1SB 110.423 no . . .
Cl1S C1S H1SA 110.400 no . . .
Cl1S C1S H1SB 110.412 no . . .
H1SA C1S H1SB 108.625 no . . .
Cl2S C2S H2SA 108.728 no . . .
Cl2S C2S H2SB 108.732 no . . .
Cl2T C2S H2SA 108.730 no . . .
Cl2T C2S H2SB 108.744 no . . .
H2SA C2S H2SB 107.647 no . . .
H3SA C3S H3SB 109.384 no . . .
H3SA C3S Cl3S 111.557 no . . .
H3SA C3S Cl3T 111.575 no . . .
H3SB C3S Cl3S 111.548 no . . .
H3SB C3S Cl3T 111.564 no . . .

loop_
_geom_torsion_atom_site_label_1
_geom_torsion_atom_site_label_2
_geom_torsion_atom_site_label_3
_geom_torsion_atom_site_label_4
_geom_torsion
_geom_torsion_publ_flag
_geom_torsion_site_symmetry_1
_geom_torsion_site_symmetry_2
_geom_torsion_site_symmetry_3
_geom_torsion_site_symmetry_4
Cl1 Pd1 N1 C1 -165.0(5) no . . . .
Cl1 Pd1 N1 C14 63.5(5) no . . . .
Cl2 Pd1 N2 C6 166.8(4) no . . . .
Cl2 Pd1 N2 C7 -68.2(4) no . . . .
N1 Pd1 N2 C6 -16.6(5) no . . . .
N1 Pd1 N2 C7 108.3(5) no . . . .
N2 Pd1 N1 C1 12.8(6) no . . . .
N2 Pd1 N1 C14 -118.8(6) no . . . .
Pd1 N1 C1 C2 169.7(7) no . . . .
Pd1 N1 C1 C6 -6.1(10) no . . . .
Pd1 N1 C14 C13 54.0(10) no . . . 8_656
C1 N1 C14 C13 -74.0(12) no . . . 8_656
C14 N1 C1 C2 -59.6(13) no . . . .
C14 N1 C1 C6 124.6(9) no . . . .
Pd1 N2 C6 C1 18.5(10) no . . . .
Pd1 N2 C6 C5 -161.3(7) no . . . .
Pd1 N2 C7 C8 -177.8(5) no . . . .
C6 N2 C7 C8 -55.6(10) no . . . .
C7 N2 C6 C1 -103.7(9) no . . . .
C7 N2 C6 C5 76.5(11) no . . . .
N1 C1 C2 C3 -170.3(10) no . . . .
N1 C1 C6 N2 -8.2(13) no . . . .
N1 C1 C6 C5 171.6(8) no . . . .
C2 C1 C6 N2 176.0(10) no . . . .
C2 C1 C6 C5 -4.2(16) no . . . .
C6 C1 C2 C3 5.2(17) no . . . .
C1 C2 C3 C4 -3(2) no . . . .
C2 C3 C4 C5 -1(3) no . . . .
C3 C4 C5 C6 2(3) no . . . .
C4 C5 C6 N2 -179.4(11) no . . . .
C4 C5 C6 C1 0.7(17) no . . . .
N2 C7 C8 C9 -87.8(10) no . . . .
N2 C7 C8 C10 90.5(11) no . . . .
C7 C8 C9 C11 176.7(9) no . . . .
C7 C8 C10 C12 -176.4(9) no . . . .
C9 C8 C10 C12 1.9(15) no . . . .
C10 C8 C9 C11 -1.7(16) no . . . .
C8 C9 C11 C13 -0.5(16) no . . . .
C8 C10 C12 C13 0.0(15) no . . . .
C9 C11 C13 C12 2.5(17) no . . . .
C9 C11 C13 C14 -177.8(9) no . . . 5_466
C10 C12 C13 C11 -2.2(17) no . . . .
C10 C12 C13 C14 178.1(9) no . . . 5_466
C11 C13 C14 N1 -92.7(12) no . . 5_466 5_466
C12 C13 C14 N1 87.0(13) no . . 5_466 5_466
Cl3 Pd2 N3 C15 -165.5(6) no . . . .
Cl3 Pd2 N3 C28 65.2(7) no . . . .
Cl4 Pd2 N4 C20 162.5(7) no . . . .
Cl4 Pd2 N4 C21 -75.8(7) no . . . .
N3 Pd2 N4 C20 -15.9(7) no . . . .
N3 Pd2 N4 C21 105.7(8) no . . . .
N4 Pd2 N3 C15 13.4(7) no . . . .
N4 Pd2 N3 C28 -115.9(8) no . . . .
Pd2 N3 C15 C16 169.8(10) no . . . .
Pd2 N3 C15 C20 -8.0(15) no . . . .
Pd2 N3 C28 C27 49.2(12) no . . . 3_555
C15 N3 C28 C27 -77.7(13) no . . . 3_555
C28 N3 C15 C16 -58.7(16) no . . . .
C28 N3 C15 C20 123.6(13) no . . . .
Pd2 N4 C20 C15 16.3(13) no . . . .
Pd2 N4 C20 C19 -157.5(8) no . . . .
Pd2 N4 C21 C22 -176.5(8) no . . . .
C20 N4 C21 C22 -55.1(15) no . . . .
C21 N4 C20 C15 -106.5(12) no . . . .
C21 N4 C20 C19 79.7(14) no . . . .
N3 C15 C16 C17 -172.4(14) no . . . .
N3 C15 C20 N4 -5.3(18) no . . . .
N3 C15 C20 C19 168.5(11) no . . . .
C16 C15 C20 N4 176.9(15) no . . . .
C16 C15 C20 C19 -9(3) no . . . .
C20 C15 C16 C17 5(3) no . . . .
C15 C16 C17 C18 1(3) no . . . .
C16 C17 C18 C19 -3(3) no . . . .
C17 C18 C19 C20 -0(3) no . . . .
C18 C19 C20 N4 -179.7(12) no . . . .
C18 C19 C20 C15 7(2) no . . . .
N4 C21 C22 C23 -85.8(14) no . . . .
N4 C21 C22 C24 93.2(14) no . . . .
C21 C22 C23 C25 175.3(11) no . . . .
C21 C22 C24 C26 -172.2(10) no . . . .
C23 C22 C24 C26 6.8(18) no . . . .
C24 C22 C23 C25 -4(2) no . . . .
C22 C23 C25 C27 -1(3) no . . . .
C22 C24 C26 C27 -5.2(18) no . . . .
C23 C25 C27 C26 2(2) no . . . .
C23 C25 C27 C28 -179.8(13) no . . . 2_555
C24 C26 C27 C25 0.7(18) no . . . .
C24 C26 C27 C28 -177.3(11) no . . . 2_555
C25 C27 C28 N3 -87.0(15) no . . 2_555 2_555
C26 C27 C28 N3 91.0(14) no . . 2_555 2_555

loop_
_geom_contact_atom_site_label_1
_geom_contact_atom_site_label_2
_geom_contact_distance
_geom_contact_publ_flag
_geom_contact_site_symmetry_1
_geom_contact_site_symmetry_2
Pd1 C11 3.284(11) no . 8_656
Pd1 C13 3.271(12) no . 8_656
Cl1 C14 3.444(13) no . .
Cl2 C7 3.368(12) no . .
N1 C11 3.279(15) no . 8_656
N1 C12 3.309(15) no . 8_656
N2 C9 3.329(13) no . .
N2 C10 3.422(13) no . .
C1 C4 2.72(2) no . .
C1 C7 3.420(15) no . .
C1 C12 3.376(15) no . 8_656
C1 C13 3.178(17) no . 8_656
C2 C5 2.77(2) no . .
C2 C14 3.21(3) no . .
C3 C6 2.75(2) no . .
C5 C7 3.263(16) no . .
C5 C8 3.066(17) no . .
C5 C10 3.048(16) no . .
C6 C8 3.002(16) no . .
C6 C10 3.288(15) no . .
C8 C13 2.771(16) no . .
C9 C12 2.846(16) no . .
C10 C11 2.781(15) no . .
Pd2 C25 3.348(15) no . 3_555
Pd2 C27 3.306(14) no . 3_555
Cl3 C28 3.492(15) no . .
Cl4 C21 3.499(14) no . .
N3 C25 3.325(17) no . 3_555
N3 C26 3.354(17) no . 3_555
N4 C23 3.36(2) no . .
N4 C24 3.455(17) no . .
C15 C18 2.82(3) no . .
C15 C21 3.37(2) no . .
C15 C26 3.42(2) no . 3_555
C15 C27 3.15(2) no . 3_555
C16 C19 2.79(4) no . .
C16 C28 3.03(3) no . .
C17 C20 2.81(3) no . .
C19 C21 3.26(2) no . .
C19 C22 3.06(2) no . .
C19 C24 3.09(2) no . .
C20 C22 2.987(17) no . .
C20 C24 3.277(17) no . .
C20 C28 3.52(2) no . .
C22 C27 2.780(17) no . .
C23 C26 2.78(2) no . .
C24 C25 2.767(18) no . .
Cl1T Cl3S 3.57(3) no . 23_665
Pd1 Pd1 3.2078(10) no . 24_556
Cl1 N1 3.408(11) no . 24_556
Cl1 C1 3.299(11) no . 24_556
Cl1 C6 3.570(11) no . 24_556
Cl1 N3 3.165(12) no . .
Cl1 C16 3.48(2) no . .
Cl1 C28 3.485(15) no . .
Cl2 N2 3.172(9) no . 24_556
Cl2 C2S 3.42(3) no . .
N1 Cl1 3.408(11) no . 24_556
N1 Cl3 3.556(10) no . 24_556
N2 Cl2 3.172(9) no . 24_556
C1 Cl1 3.299(11) no . 24_556
C6 Cl1 3.570(11) no . 24_556
C14 Cl3 3.365(13) no . 24_556
C14 Cl3S 3.536(17) no . .
Cl3 N1 3.556(10) no . 24_556
Cl3 C14 3.365(13) no . 24_556
Cl3 C3S 3.60(3) no . 24_556
Cl4 C3S 3.45(3) no . 24_556
N3 Cl1 3.165(12) no . .
N4 O1W 2.88(3) no . .
C16 Cl1 3.48(2) no . .
C17 C1S 3.50(4) no . .
C19 O1W 3.39(4) no . .
C20 O1W 3.46(4) no . .
C21 O2W 3.600(16) no . .
C28 Cl1 3.485(15) no . .
Cl2T Cl2T 3.52(2) no . 22_665
C1S C17 3.50(4) no . .
C2S Cl2 3.42(3) no . .
Cl3S Cl1T 3.57(3) no . 18_566
Cl3S C14 3.536(17) no . .
C3S Cl3 3.60(3) no . 24_556
C3S Cl4 3.45(3) no . 24_556
O1W N4 2.88(3) no . .
O1W C19 3.39(4) no . .
O1W C20 3.46(4) no . .
O2W C21 3.600(16) no . .
O2W C21 3.600(16) no . 2_555
O2W C21 3.600(16) no . 3_555
O4W O4W 2.50(4) no . 5_466
O4W O4W 2.50(4) no . 8_656
Pd1 H7A 2.9770 no . .
Pd1 H7B 3.0153 no . .
Pd1 H11 3.0422 no . 8_656
Pd1 H14B 3.2095 no . .
Cl1 H1N 3.0144 no . .
Cl1 H11 2.9477 no . 8_656
Cl1 H14B 2.9272 no . .
Cl2 H2N 2.9667 no . .
Cl2 H7B 2.7809 no . .
N1 H2 2.7558 no . .
N1 H2N 3.4299 no . .
N1 H7A 3.4129 no . .
N1 H11 3.2848 no . 8_656
N1 H12 3.3477 no . 8_656
N2 H1N 3.3495 no . .
N2 H5 2.6964 no . .
N2 H9 3.3692 no . .
N2 H10 3.4935 no . .
C1 H2N 3.0834 no . .
C1 H3 3.2445 no . .
C1 H5 3.2259 no . .
C1 H7A 3.3197 no . .
C1 H12 3.0850 no . 8_656
C1 H14A 2.7114 no . .
C1 H14B 3.3893 no . .
C2 H1N 2.7090 no . .
C2 H4 3.1865 no . .
C2 H12 3.2571 no . 8_656
C2 H14A 2.8739 no . .
C3 H5 3.2231 no . .
C4 H2 3.1895 no . .
C5 H2N 2.6360 no . .
C5 H3 3.2285 no . .
C5 H10 3.1077 no . .
C6 H1N 2.9708 no . .
C6 H2 3.2728 no . .
C6 H4 3.2525 no . .
C6 H7A 2.7772 no . .
C6 H7B 3.3580 no . .
C6 H10 3.1621 no . .
C7 H5 3.2527 no . .
C7 H9 2.6673 no . .
C7 H10 2.7456 no . .
C8 H2N 2.7404 no . .
C8 H5 2.7351 no . .
C8 H7A 3.0827 no . 5_466
C8 H11 3.2696 no . .
C8 H12 3.3173 no . .
C9 H2N 3.1250 no . .
C9 H5 3.1432 no . .
C9 H7A 3.2821 no . .
C9 H7A 3.1435 no . 5_466
C9 H7B 2.6113 no . .
C9 H10 3.3027 no . .
C10 H5 2.8677 no . .
C10 H7A 2.6851 no . .
C10 H7A 2.8672 no . 5_466
C10 H7B 3.3314 no . .
C10 H9 3.3150 no . .
C10 H10 3.2170 no . 5_466
C11 H5 3.5589 no . .
C11 H7A 2.9935 no . 5_466
C11 H12 3.2731 no . .
C11 H14A 3.2139 no . 5_466
C11 H14B 2.5410 no . 5_466
C12 H5 3.3399 no . .
C12 H7A 2.7439 no . 5_466
C12 H10 3.2071 no . 5_466
C12 H11 3.2685 no . .
C12 H14A 2.6616 no . 5_466
C12 H14B 3.3105 no . 5_466
C13 H1N 3.2676 no . 5_466
C13 H7A 2.8176 no . 5_466
C13 H9 3.2716 no . .
C13 H10 3.2601 no . .
C14 H2 3.0474 no . .
C14 H11 2.5676 no . 8_656
C14 H12 2.7200 no . 8_656
H1N H2 2.7540 no . .
H1N H14A 2.3683 no . .
H1N H14B 2.2553 no . .
H2 H3 2.3214 no . .
H2 H12 3.3291 no . 8_656
H2 H14A 2.4684 no . .
H2N H5 2.5708 no . .
H2N H7A 2.8210 no . .
H2N H7B 2.3238 no . .
H2N H9 2.9970 no . .
H3 H4 2.2292 no . .
H4 H5 2.3638 no . .
H5 H10 3.2133 no . .
H7A H9 3.5388 no . .
H7A H10 2.5238 no . .
H7A H10 3.3823 no . 8_656
H7A H11 3.5563 no . 8_656
H7A H12 3.2059 no . 8_656
H7B H9 2.4409 no . .
H7B H10 3.5948 no . .
H9 H11 2.3760 no . .
H10 H10 3.0351 no . 5_466
H10 H10 3.0351 no . 8_656
H10 H12 2.3635 no . .
H10 H12 3.0294 no . 8_656
H11 H14A 3.4348 no . 5_466
H11 H14B 2.3214 no . 5_466
H12 H14A 2.5358 no . 5_466
Pd2 H21A 2.9992 no . .
Pd2 H21B 3.0575 no . .
Pd2 H25 3.1189 no . 3_555
Pd2 H28B 3.2816 no . .
Cl3 H3N 3.0062 no . .
Cl3 H25 2.9988 no . 3_555
Cl3 H28B 3.0279 no . .
Cl4 H4N 2.8870 no . .
Cl4 H21B 2.9793 no . .
N3 H4N 3.4188 no . .
N3 H16 2.6053 no . .
N3 H21A 3.3815 no . .
N3 H25 3.3618 no . 3_555
N3 H26 3.4288 no . 3_555
N4 H3N 3.3394 no . .
N4 H19 2.7385 no . .
N4 H23 3.3739 no . .
N4 H24 3.5436 no . .
C15 H4N 3.0615 no . .
C15 H17 3.3135 no . .
C15 H19 3.2683 no . .
C15 H21A 3.2587 no . .
C15 H26 3.1825 no . 3_555
C15 H28A 2.5827 no . .
C15 H28B 3.2958 no . .
C16 H3N 2.6143 no . .
C16 H18 3.2975 no . .
C16 H26 3.2880 no . 3_555
C16 H28A 2.6561 no . .
C17 H19 3.3305 no . .
C18 H16 3.2815 no . .
C19 H4N 2.6501 no . .
C19 H17 3.3401 no . .
C19 H24 3.2451 no . .
C20 H3N 2.9635 no . .
C20 H16 3.1817 no . .
C20 H18 3.3303 no . .
C20 H21A 2.7288 no . .
C20 H21B 3.3370 no . .
C20 H24 3.1966 no . .
C21 H19 3.2753 no . .
C21 H23 2.6478 no . .
C21 H24 2.6903 no . .
C22 H4N 2.7939 no . .
C22 H19 2.7924 no . .
C22 H21A 3.1022 no . 2_555
C22 H25 3.2395 no . .
C22 H26 3.2527 no . .
C23 H4N 3.1768 no . .
C23 H19 3.1212 no . .
C23 H21A 3.2737 no . .
C23 H21A 3.1472 no . 2_555
C23 H21B 2.6260 no . .
C23 H24 3.2374 no . .
C24 H19 3.0065 no . .
C24 H21A 2.6321 no . .
C24 H21A 2.8359 no . 2_555
C24 H21B 3.2731 no . .
C24 H23 3.2409 no . .
C24 H24 3.0896 no . 2_555
C25 H19 3.5382 no . .
C25 H21A 3.0129 no . 2_555
C25 H26 3.3059 no . .
C25 H28A 3.2934 no . 2_555
C25 H28B 2.6457 no . 2_555
C26 H19 3.3889 no . .
C26 H21A 2.7424 no . 2_555
C26 H24 3.1374 no . 2_555
C26 H25 3.3051 no . .
C26 H28A 2.6122 no . 2_555
C26 H28B 3.2852 no . 2_555
C27 H3N 3.2461 no . 2_555
C27 H21A 2.8250 no . 2_555
C27 H23 3.2614 no . .
C27 H24 3.2700 no . .
C28 H16 2.8217 no . .
C28 H25 2.7043 no . 3_555
C28 H26 2.7007 no . 3_555
H3N H16 2.5945 no . .
H3N H28A 2.3531 no . .
H3N H28B 2.2106 no . .
H4N H19 2.5709 no . .
H4N H21A 2.8271 no . .
H4N H21B 2.3388 no . .
H4N H23 3.0202 no . .
H16 H17 2.4024 no . .
H16 H26 3.3356 no . 3_555
H16 H28A 2.2085 no . .
H16 H28B 3.4977 no . .
H17 H18 2.3628 no . .
H18 H19 2.4327 no . .
H19 H23 3.5625 no . .
H19 H24 3.4263 no . .
H21A H23 3.5177 no . .
H21A H24 2.4371 no . .
H21A H24 3.2971 no . 3_555
H21A H25 3.5750 no . 3_555
H21A H26 3.2222 no . 3_555
H21B H23 2.4399 no . .
H21B H24 3.5106 no . .
H23 H25 2.3055 no . .
H24 H24 2.8452 no . 2_555
H24 H24 2.8452 no . 3_555
H24 H26 2.3156 no . .
H24 H26 3.0062 no . 3_555
H25 H28A 3.5803 no . 2_555
H25 H28B 2.5106 no . 2_555
H26 H28A 2.4558 no . 2_555
H26 H28B 3.5555 no . 2_555
Cl1T H4 3.3876 no . 24_556
Cl1T H5 3.3750 no . 24_556
Cl1T H17 3.4045 no . 22_665
Cl1T H18 2.8786 no . 22_665
H3SA H14A 2.8301 no . .
H3SA H14B 3.5400 no . .
H3SA Cl3 2.6888 no . 24_556
H3SA Cl4 2.7244 no . 24_556
H3SB Cl4 3.5470 no . 24_556
H3SB H18 3.3319 no . 3_555
H3SB H19 3.4353 no . 3_555
Pd1 H2N 3.4724 no . 24_556
Cl1 H1N 2.8434 no . 24_556
Cl1 H3N 2.3379 no . .
Cl1 H16 2.9333 no . .
Cl1 H28A 3.2810 no . .
Cl1 H28B 3.3603 no . .
Cl1 H1SB 2.8486 no . .
Cl1 H2SA 2.8891 no . .
Cl2 H2N 2.3799 no . 24_556
Cl2 H1SB 2.8866 no . .
Cl2 H2SA 3.1533 no . .
Cl2 H2SB 2.8196 no . .
C1 H3N 3.5475 no . 24_556
C2 H3N 3.0935 no . 24_556
C4 H1SA 3.4751 no . 24_556
C4 H1SB 3.2749 no . 24_556
C4 H2SA 3.2463 no . 24_556
C5 H1SB 3.1087 no . 24_556
C5 H2SA 3.1997 no . 24_556
H1N Cl1 2.8434 no . 24_556
H1N H1N 3.3057 no . 24_556
H1N Cl3 2.9045 no . 24_556
H1N H3N 3.0431 no . 24_556
H2 Pd2 2.8371 no . 24_556
H2 Cl3 3.2187 no . 24_556
H2 N3 3.3759 no . 24_556
H2 H3N 2.9279 no . 24_556
H2N Pd1 3.4724 no . 24_556
H2N Cl2 2.3799 no . 24_556
H3 C20 3.5045 no . 24_556
H3 H4N 3.4449 no . 24_556
H3 O1W 3.2023 no . 24_556
H4 Cl1T 3.3876 no . 24_556
H4 Cl2T 3.2877 no . 24_556
H4 C1S 3.5540 no . 24_556
H4 Cl3T 3.0600 no . 5_466
H4 H1SA 3.3126 no . 24_556
H4 H1SB 3.4289 no . 24_556
H4 H2SA 3.3648 no . 24_556
H5 Cl1T 3.3750 no . 24_556
H5 H1SB 3.1926 no . 24_556
H5 H2SA 3.3213 no . 24_556
H5 H2SB 3.5392 no . 24_556
H7B O3W 3.2234 no . .
H9 Cl1S 3.4989 no . 5_466
H9 Cl2S 3.3052 no . 5_466
H10 O4W 2.9897 no . .
H11 H16 3.4089 no . 5_466
H11 Cl2S 3.3198 no . 5_466
H12 Cl3T 3.3946 no . 5_466
H12 O4W 3.3039 no . .
H12 O4W 3.3345 no . 5_466
H14A H3SA 2.8301 no . .
H14A Cl3 2.9322 no . 24_556
H14A Cl3S 3.2308 no . .
H14A Cl3T 2.9569 no . .
H14A C3S 3.1251 no . .
H14B H3SA 3.5400 no . .
H14B Cl3 3.1936 no . 24_556
H14B C28 3.3035 no . .
H14B H28A 2.8698 no . .
H14B H28B 2.8160 no . .
H14B Cl3S 3.0766 no . .
Pd2 H2 2.8371 no . 24_556
Cl3 H3SA 2.6888 no . 24_556
Cl3 H1N 2.9045 no . 24_556
Cl3 H2 3.2187 no . 24_556
Cl3 H14A 2.9322 no . 24_556
Cl3 H14B 3.1936 no . 24_556
Cl3 H28B 2.8417 no . 24_556
Cl4 H3SA 2.7244 no . 24_556
Cl4 H3SB 3.5470 no . 24_556
N3 H2 3.3759 no . 24_556
C16 H1SA 2.9240 no . .
C16 H2SA 3.4873 no . .
C17 H1SA 2.6051 no . .
C18 H1SA 3.3896 no . .
C20 H3 3.5045 no . 24_556
C28 H14B 3.3035 no . .
H3N Cl1 2.3379 no . .
H3N C1 3.5475 no . 24_556
H3N C2 3.0935 no . 24_556
H3N H1N 3.0431 no . 24_556
H3N H2 2.9279 no . 24_556
H4N H3 3.4449 no . 24_556
H4N O1W 1.9720 no . .
H16 Cl1 2.9333 no . .
H16 H11 3.4089 no . 8_656
H16 Cl2S 3.2765 no . .
H16 C1S 3.4893 no . .
H16 H1SA 2.9737 no . .
H16 H1SB 3.4437 no . .
H16 H2SA 3.2567 no . .
H17 Cl1T 3.4045 no . 22_665
H17 Cl1S 3.3427 no . .
H17 Cl2S 3.0294 no . .
H17 Cl2T 3.4978 no . .
H17 Cl2T 3.2648 no . 22_665
H17 C1S 3.2386 no . .
H17 C2S 3.5418 no . .
H17 H1SA 2.4677 no . .
H17 H2SA 3.5714 no . .
H18 Cl1T 2.8786 no . 22_665
H18 H3SB 3.3319 no . 2_555
H18 Cl2T 3.0541 no . 22_665
H18 Cl3S 2.9242 no . 2_555
H19 H3SB 3.4353 no . 2_555
H19 Cl3S 3.5865 no . 2_555
H19 O1W 2.8831 no . .
H21A O2W 3.5095 no . .
H21B O2W 3.0243 no . .
H23 O1W 3.3050 no . .
H25 H25 3.4982 no . 16_565
H28A Cl1 3.2810 no . .
H28A H14B 2.8698 no . .
H28A Cl3S 3.3269 no . .
H28B Cl1 3.3603 no . .
H28B H14B 2.8160 no . .
H28B Cl3 2.8417 no . 24_556
Cl1S H9 3.4989 no . 8_656
Cl1S H17 3.3427 no . .
Cl2S H9 3.3052 no . 8_656
Cl2S H11 3.3198 no . 8_656
Cl2S H16 3.2765 no . .
Cl2S H17 3.0294 no . .
Cl2T H4 3.2877 no . 24_556
Cl2T H17 3.4978 no . .
Cl2T H17 3.2648 no . 22_665
Cl2T H18 3.0541 no . 22_665
C1S H4 3.5540 no . 24_556
C1S H16 3.4893 no . .
C1S H17 3.2386 no . .
C2S H17 3.5418 no . .
Cl3S H14A 3.2308 no . .
Cl3S H14B 3.0766 no . .
Cl3S H18 2.9242 no . 3_555
Cl3S H19 3.5865 no . 3_555
Cl3S H28A 3.3269 no . .
Cl3T H4 3.0600 no . 8_656
Cl3T H12 3.3946 no . 8_656
Cl3T H14A 2.9569 no . .
C3S H14A 3.1251 no . .
O1W H3 3.2023 no . 24_556
O1W H4N 1.9720 no . .
O1W H19 2.8831 no . .
O1W H23 3.3050 no . .
O2W H21A 3.5095 no . .
O2W H21A 3.5095 no . 2_555
O2W H21A 3.5095 no . 3_555
O2W H21B 3.0243 no . .
O2W H21B 3.0243 no . 2_555
O2W H21B 3.0243 no . 3_555
O3W H7B 3.2234 no . .
O3W H7B 3.2234 no . 5_466
O3W H7B 3.2234 no . 8_656
O4W H10 2.9897 no . .
O4W H12 3.3039 no . .
O4W H12 3.3345 no . 8_656
H1SA C4 3.4751 no . 24_556
H1SA H4 3.3126 no . 24_556
H1SA C16 2.9240 no . .
H1SA C17 2.6051 no . .
H1SA C18 3.3896 no . .
H1SA H16 2.9737 no . .
H1SA H17 2.4677 no . .
H1SB Cl1 2.8486 no . .
H1SB Cl2 2.8866 no . .
H1SB C4 3.2749 no . 24_556
H1SB C5 3.1087 no . 24_556
H1SB H4 3.4289 no . 24_556
H1SB H5 3.1926 no . 24_556
H1SB H16 3.4437 no . .
H2SA Cl1 2.8891 no . .
H2SA Cl2 3.1533 no . .
H2SA C4 3.2463 no . 24_556
H2SA C5 3.1997 no . 24_556
H2SA H4 3.3648 no . 24_556
H2SA H5 3.3213 no . 24_556
H2SA C16 3.4873 no . .
H2SA H16 3.2567 no . .
H2SA H17 3.5714 no . .
H2SB Cl2 2.8196 no . .
H2SB H5 3.5392 no . 24_556

#==============================================================================
loop_
_geom_hbond_atom_site_label_D
_geom_hbond_atom_site_label_H
_geom_hbond_atom_site_label_A
_geom_hbond_site_symmetry_D
_geom_hbond_site_symmetry_H
_geom_hbond_site_symmetry_A
_geom_hbond_distance_DA
_geom_hbond_distance_DH
_geom_hbond_distance_HA
_geom_hbond_angle_DHA
_geom_hbond_publ_flag
N2 H2N Cl2 . . 24_556 3.172(9) 0.930 2.380 142.9 no
N3 H3N Cl1 . . . 3.165(12) 0.930 2.338 147.9 no
N4 H4N O1W . . . 2.88(3) 0.930 1.972 166.2 no

#==============================================================================
# Additional structures and associated data_? identifiers
# should be added at this point if there is more than one 
# structure analysis in the CIF.

#==============================================================================
#     End of CIF
#==============================================================================

####################################################################### 
# 
# This file contains crystal structure data downloaded from the 
# Cambridge Structural Database (CSD) hosted by the Cambridge 
# Crystallographic Data Centre (CCDC).
# 
# Full information about CCDC data access policies and citation 
# guidelines are available at http://www.ccdc.cam.ac.uk/access/V1 
# 
# Audit and citation data items may have been added by the CCDC. 
# Please retain this information to preserve the provenance of 
# this file and to allow appropriate attribution of the data. 
# 
#######################################################################

data_MMF-3
_database_code_depnum_ccdc_archive 'CCDC 989066'
_audit_update_record             
;
2014-02-27 deposited with the CCDC.
2015-12-23 downloaded from the CCDC.
;

#==============================================================================
# CHEMICAL DATA

_chemical_formula_sum            'C47.41 H49.41 Cl22.23 N6 O Pd3'
_chemical_formula_moiety         '(C42 H42 N6 Pd3 Cl6), 4.41(C H Cl3), (H2 O)'
_chemical_formula_weight         1826.60
_chemical_melting_point          ?
_chemical_absolute_configuration ad

#==============================================================================
# CRYSTAL DATA
_symmetry_cell_setting           cubic
_symmetry_space_group_name_H-M   'I -4 3 d'
_symmetry_space_group_name_Hall  'I -4bd 2c 3'
_symmetry_Int_Tables_number      220
loop_
_symmetry_equiv_pos_site_id
_symmetry_equiv_pos_as_xyz
1 +X,+Y,+Z
2 +Y,+Z,+X
3 +Z,+X,+Y
4 3/4+Y,1/4-X,3/4-Z
5 3/4+Z,1/4-Y,3/4-X
6 3/4+X,1/4-Z,3/4-Y
7 -X,1/2-Y,+Z
8 1/2-Z,+X,-Y
9 1/2-X,+Y,-Z
10 -Y,1/2-Z,+X
11 -Z,1/2-X,+Y
12 1/4-Y,1/4+X,3/4-Z
13 1/4-Z,1/4+Y,3/4-X
14 1/4-X,1/4+Z,3/4-Y
15 1/2-Y,+Z,-X
16 3/4+Z,3/4+Y,3/4+X
17 3/4+X,3/4+Z,3/4+Y
18 3/4+Y,3/4+X,3/4+Z
19 1/2+Y,1/2-Z,-X
20 3/4-Y,1/4-X,1/4+Z
21 3/4-Z,1/4-Y,1/4+X
22 3/4-X,1/4-Z,1/4+Y
23 1/2+X,1/2-Y,-Z
24 1/2+Z,1/2-X,-Y
25 1/2+X,1/2+Y,1/2+Z
26 1/2+Y,1/2+Z,1/2+X
27 1/2+Z,1/2+X,1/2+Y
28 1/4+Y,3/4-X,1/4-Z
29 1/4+Z,3/4-Y,1/4-X
30 1/4+X,3/4-Z,1/4-Y
31 1/2-X,-Y,1/2+Z
32 -Z,1/2+X,1/2-Y
33 -X,1/2+Y,1/2-Z
34 1/2-Y,-Z,1/2+X
35 1/2-Z,-X,1/2+Y
36 3/4-Y,3/4+X,1/4-Z
37 3/4-Z,3/4+Y,1/4-X
38 3/4-X,3/4+Z,1/4-Y
39 -Y,1/2+Z,1/2-X
40 1/4+Z,1/4+Y,1/4+X
41 1/4+X,1/4+Z,1/4+Y
42 1/4+Y,1/4+X,1/4+Z
43 +Y,-Z,1/2-X
44 1/4-Y,3/4-X,3/4+Z
45 1/4-Z,3/4-Y,3/4+X
46 1/4-X,3/4-Z,3/4+Y
47 +X,-Y,1/2-Z
48 +Z,-X,1/2-Y
#------------------------------------------------------------------------------
_cell_length_a                   31.3274(6)
_cell_length_b                   31.3274(6)
_cell_length_c                   31.3274(6)
_cell_angle_alpha                90.0000
_cell_angle_beta                 90.0000
_cell_angle_gamma                90.0000
_cell_volume                     30745.0(10)
_cell_formula_units_Z            16
_cell_measurement_reflns_used    112216
_cell_measurement_theta_min      3.05
_cell_measurement_theta_max      27.45
_cell_measurement_temperature    97
#------------------------------------------------------------------------------
_exptl_crystal_description       block
_exptl_crystal_colour            yellow
_exptl_crystal_size_max          0.280
_exptl_crystal_size_mid          0.250
_exptl_crystal_size_min          0.210
_exptl_crystal_density_diffrn    1.578
_exptl_crystal_density_meas      ?
_exptl_crystal_density_method    'not measured'
_exptl_crystal_F_000             14396.48
_exptl_absorpt_coefficient_mu    1.502
_exptl_absorpt_correction_type   multi-scan
_exptl_absorpt_process_details   'ABSCOR (Rigaku, 1995)'
_exptl_absorpt_correction_T_min  0.450
_exptl_absorpt_correction_T_max  0.729

#==============================================================================
# EXPERIMENTAL DATA

_diffrn_ambient_temperature      97
_diffrn_radiation_type           'Mo K\a'
_diffrn_radiation_wavelength     0.71075
_diffrn_measurement_device_type  'Rigaku R-AXIS RAPID'
_diffrn_measurement_method       \w
_diffrn_detector_area_resol_mean 10.000
_diffrn_reflns_number            143862
_diffrn_reflns_av_R_equivalents  0.0467
_diffrn_reflns_theta_max         27.46
_diffrn_reflns_theta_full        27.45
_diffrn_measured_fraction_theta_max 0.998
_diffrn_measured_fraction_theta_full 0.998
_diffrn_reflns_limit_h_min       -40
_diffrn_reflns_limit_h_max       40
_diffrn_reflns_limit_k_min       -39
_diffrn_reflns_limit_k_max       40
_diffrn_reflns_limit_l_min       -40
_diffrn_reflns_limit_l_max       40
_diffrn_standards_number         0
_diffrn_standards_interval_count .
_diffrn_standards_decay_%        ?

#==============================================================================
# REFINEMENT DATA

_refine_special_details          
;
    Refinement was performed using all reflections. The weighted 
    R-factor (wR) and goodness of fit (S) are based on F^2^.
    R-factor (gt) are based on F. The threshold expression of
    F^2^ > 2.0 sigma(F^2^) is used only for calculating R-factor (gt).
The restraints (DFIX and DANG) were applied to CH2Cl2 solvents.
All of the non-hydrogen atoms of the Pd complexes and one CHCl3 
were refined anisotropically, while those of solvents were refined 
isotropically. Hydrogen atoms were placed at calculated positions and refined 
as a riding model. Hydrogen atoms of water molecules were not located.
;
_reflns_number_total             5866
_reflns_number_gt                5602
_reflns_threshold_expression     F^2^>2.0\s(F^2^)
_refine_ls_structure_factor_coef Fsqd
_refine_ls_R_factor_gt           0.0629
_refine_ls_wR_factor_ref         0.1823
_refine_ls_number_restraints     8
_refine_ls_hydrogen_treatment    constr
_refine_ls_number_reflns         5866
_refine_ls_number_parameters     235
_refine_ls_goodness_of_fit_ref   1.058
_refine_ls_weighting_scheme      calc
_refine_ls_weighting_details     
'w = 1/[\s^2^(Fo^2^)+(0.1259P)^2^+120.1672P] where P=(Fo^2^+2Fc^2^)/3'
_atom_sites_solution_hydrogens   geom
_atom_sites_solution_primary     direct
_atom_sites_solution_secondary   difmap
_refine_ls_shift/su_max          0.002
_refine_diff_density_max         1.400
_refine_diff_density_min         -1.050
_refine_ls_extinction_method     none
_refine_ls_extinction_coef       ?
_refine_ls_abs_structure_details 
'Flack, H. D. (1983), Acta Cryst. A39, 876-881.  2771 Friedel Pairs'
_refine_ls_abs_structure_Flack   0.01(6)

loop_
_atom_type_symbol
_atom_type_description
_atom_type_scat_dispersion_real
_atom_type_scat_dispersion_imag
_atom_type_scat_source
C C 0.0033 0.0016
;
International Tables for Crystallography
(1992, Vol. C, Tables 4.2.6.8 and 6.1.1.4)
;
H H 0.0000 0.0000
;
International Tables for Crystallography
(1992, Vol. C, Table 6.1.1.4)
;
Pd Pd -0.9988 1.0072
;
International Tables for Crystallography
(1992, Vol. C, Tables 4.2.6.8 and 6.1.1.4)
;
Cl Cl 0.1484 0.1585
;
International Tables for Crystallography
(1992, Vol. C, Tables 4.2.6.8 and 6.1.1.4)
;
O O 0.0106 0.0060
;
International Tables for Crystallography
(1992, Vol. C, Tables 4.2.6.8 and 6.1.1.4)
;
N N 0.0061 0.0033
;
International Tables for Crystallography
(1992, Vol. C, Tables 4.2.6.8 and 6.1.1.4)
;

#==============================================================================
# ATOMIC COORDINATES AND THERMAL PARAMETERS

loop_
_atom_site_label
_atom_site_type_symbol
_atom_site_fract_x
_atom_site_fract_y
_atom_site_fract_z
_atom_site_U_iso_or_equiv
_atom_site_adp_type
_atom_site_occupancy
_atom_site_symmetry_multiplicity
_atom_site_calc_flag
_atom_site_refinement_flags
_atom_site_disorder_assembly
_atom_site_disorder_group
Pd1 Pd 0.290403(16) 0.523174(16) 0.466747(15) 0.04102(16) Uani 1.0 48 d . . .
Cl1S Cl 0.19817(18) 0.5631(2) 0.31533(11) 0.1342(17) Uani 1.0 48 d . . .
Cl1 Cl 0.25528(6) 0.46631(7) 0.43592(6) 0.0576(5) Uani 1.0 48 d . . .
Cl2 Cl 0.25182(5) 0.57300(6) 0.42955(5) 0.0460(4) Uani 1.0 48 d . . .
Cl2S Cl 0.27606(14) 0.5137(4) 0.31699(16) 0.246(6) Uani 1.0 48 d . . .
Cl3S Cl 0.1937(3) 0.4722(3) 0.31616(18) 0.175(3) Uani 1.0 48 d . . .
Cl4S Cl 0.56107(18) 0.48847(18) 0.53938(19) 0.1413(16) Uiso 1.0 48 d . . .
Cl5S Cl 0.3061(4) 0.3456(5) 0.4124(4) 0.150(5) Uiso 0.470(10) 48 d . . .
Cl6S Cl 0.2528(2) 0.3649(2) 0.48251(19) 0.081(2) Uiso 0.470(10) 48 d . . .
Cl7S Cl 0.2094(6) 0.3614(7) 0.4030(6) 0.202(8) Uiso 0.470(10) 48 d . . .
O1W O 0.3913(7) 0.3913(7) 0.3913(7) 0.183(11) Uiso 1.0 16 d . . .
N1 N 0.32545(19) 0.4836(2) 0.50537(18) 0.0461(14) Uani 1.0 48 d . . .
N2 N 0.32769(17) 0.57062(19) 0.49332(18) 0.0418(12) Uani 1.0 48 d . . .
C1S C 0.2247(5) 0.5136(6) 0.3346(5) 0.107(5) Uani 1.0 48 d . . .
C1 C 0.3452(3) 0.5096(3) 0.5372(3) 0.0482(16) Uani 1.0 48 d . . .
C2S C 0.5417(5) 0.5417(5) 0.5417(5) 0.062(7) Uiso 0.5000 16 d . . .
C2T C 0.5170(7) 0.5170(7) 0.5170(7) 0.093(12) Uiso 0.5000 16 d . . .
C2 C 0.3603(3) 0.4928(3) 0.5759(2) 0.0523(18) Uani 1.0 48 d . . .
C3S C 0.2538(7) 0.3424(11) 0.4317(7) 0.125(12) Uiso 0.470(10) 48 d . . .
C3 C 0.3798(3) 0.5179(4) 0.6051(3) 0.064(3) Uani 1.0 48 d . . .
C4 C 0.3854(3) 0.5617(4) 0.5962(3) 0.063(2) Uani 1.0 48 d . . .
C5 C 0.3706(3) 0.5788(3) 0.5597(3) 0.0555(18) Uani 1.0 48 d . . .
C6 C 0.3494(3) 0.5527(3) 0.5308(2) 0.0463(15) Uani 1.0 48 d . . .
C7 C 0.3570(3) 0.5927(2) 0.4620(3) 0.0438(14) Uani 1.0 48 d . . .
C8 C 0.4354(3) 0.3815(3) 0.5615(3) 0.0453(15) Uani 1.0 48 d . . .
C9 C 0.3970(3) 0.3658(3) 0.5463(3) 0.0476(16) Uani 1.0 48 d . . .
C10 C 0.4489(2) 0.4222(3) 0.5476(3) 0.0436(14) Uani 1.0 48 d . . .
C11 C 0.3718(2) 0.3898(3) 0.5182(3) 0.0493(16) Uani 1.0 48 d . . .
C12 C 0.4239(2) 0.4459(2) 0.5193(3) 0.0417(14) Uani 1.0 48 d . . .
C13 C 0.3850(2) 0.4295(2) 0.5052(3) 0.0421(14) Uani 1.0 48 d . . .
C14 C 0.3562(3) 0.4572(3) 0.4781(3) 0.0465(16) Uani 1.0 48 d . . .
H1N H 0.3068 0.4649 0.5189 0.0553 Uiso 1.0 48 calc R . .
H1S H 0.2246 0.5133 0.3665 0.1289 Uiso 1.0 48 calc R . .
H2 H 0.3568 0.4632 0.5817 0.0628 Uiso 1.0 48 calc R . .
H2N H 0.3090 0.5913 0.5035 0.0501 Uiso 1.0 48 calc R . .
H3 H 0.3896 0.5062 0.6313 0.0764 Uiso 1.0 48 calc R . .
H3S H 0.2483 0.3113 0.4361 0.1498 Uiso 0.470(10) 48 calc R . .
H4 H 0.3999 0.5793 0.6162 0.0757 Uiso 1.0 48 calc R . .
H5 H 0.3746 0.6083 0.5538 0.0666 Uiso 1.0 48 calc R . .
H7A H 0.3399 0.6113 0.4430 0.0526 Uiso 1.0 48 calc R . .
H7B H 0.3773 0.6111 0.4779 0.0526 Uiso 1.0 48 calc R . .
H9 H 0.3875 0.3383 0.5550 0.0571 Uiso 1.0 48 calc R . .
H10 H 0.4752 0.4336 0.5576 0.0523 Uiso 1.0 48 calc R . .
H11 H 0.3455 0.3785 0.5081 0.0592 Uiso 1.0 48 calc R . .
H12 H 0.4333 0.4731 0.5096 0.0500 Uiso 1.0 48 calc R . .
H14A H 0.3396 0.4389 0.4584 0.0558 Uiso 1.0 48 calc R . .
H14B H 0.3739 0.4767 0.4607 0.0558 Uiso 1.0 48 calc R . .


loop_
_atom_site_aniso_label
_atom_site_aniso_U_11
_atom_site_aniso_U_22
_atom_site_aniso_U_33
_atom_site_aniso_U_12
_atom_site_aniso_U_13
_atom_site_aniso_U_23
Pd1 0.0408(3) 0.0487(3) 0.0335(3) 0.02027(19) -0.00049(17) -0.00061(18)
Cl1S 0.149(4) 0.190(5) 0.0639(18) -0.012(4) -0.016(2) 0.018(3)
Cl1 0.0542(10) 0.0633(11) 0.0553(10) 0.0204(9) -0.0072(8) -0.0188(9)
Cl2 0.0424(8) 0.0554(9) 0.0402(8) 0.0206(7) 0.0005(6) 0.0075(6)
Cl2S 0.079(3) 0.562(18) 0.098(3) 0.024(5) 0.012(2) -0.101(6)
Cl3S 0.220(6) 0.185(6) 0.120(4) -0.000(5) -0.004(4) -0.097(4)
N1 0.044(3) 0.057(4) 0.038(3) 0.022(3) -0.001(3) 0.008(3)
N2 0.038(3) 0.047(3) 0.040(3) 0.017(3) 0.007(2) -0.005(3)
C1S 0.082(8) 0.168(15) 0.072(7) 0.030(9) -0.001(6) -0.027(8)
C1 0.042(4) 0.066(5) 0.037(3) 0.024(3) 0.002(3) 0.001(3)
C2 0.054(4) 0.070(5) 0.033(3) 0.019(4) 0.004(3) 0.010(3)
C3 0.055(5) 0.107(8) 0.029(3) 0.020(5) -0.002(3) 0.009(4)
C4 0.055(5) 0.085(6) 0.050(5) 0.009(5) -0.001(4) -0.008(4)
C5 0.048(4) 0.073(5) 0.046(4) 0.018(4) 0.007(3) -0.005(4)
C6 0.046(4) 0.059(4) 0.034(3) 0.017(3) 0.002(3) 0.003(3)
C7 0.049(4) 0.041(4) 0.042(4) 0.008(3) 0.007(3) 0.008(3)
C8 0.043(4) 0.050(4) 0.043(4) 0.011(3) 0.005(3) 0.015(3)
C9 0.042(4) 0.051(4) 0.050(4) 0.010(3) 0.004(3) 0.023(3)
C10 0.040(4) 0.044(4) 0.046(4) 0.006(3) -0.002(3) 0.009(3)
C11 0.033(3) 0.053(4) 0.062(5) 0.006(3) 0.001(3) 0.011(4)
C12 0.039(3) 0.036(3) 0.050(4) 0.007(3) 0.007(3) 0.008(3)
C13 0.035(3) 0.045(4) 0.046(4) 0.013(3) 0.003(3) 0.008(3)
C14 0.046(4) 0.045(4) 0.048(4) 0.026(3) 0.005(3) 0.011(3)

#==============================================================================
_computing_data_collection       'RAPID AUTO (Rigaku, ????)'
_computing_cell_refinement       'RAPID AUTO'
_computing_data_reduction        'RAPID AUTO'
_computing_structure_solution    'SHELXS97 (Sheldrick, 2008)'
_computing_structure_refinement  'SHELXL97 (Sheldrick, 2008)'
_computing_publication_material  'CrystalStructure 4.0 (Rigaku, 2010)'
_computing_molecular_graphics    'CrystalStructure 4.0'

#==============================================================================
# MOLECULAR GEOMETRY

_geom_special_details            
;
    ENTER SPECIAL DETAILS OF THE MOLECULAR GEOMETRY
;

loop_
_geom_bond_atom_site_label_1
_geom_bond_atom_site_label_2
_geom_bond_distance
_geom_bond_publ_flag
_geom_bond_site_symmetry_1
_geom_bond_site_symmetry_2
Pd1 Cl1 2.306(3) yes . .
Pd1 Cl2 2.2925(18) yes . .
Pd1 N1 2.052(6) yes . .
Pd1 N2 2.066(6) yes . .
Cl1S C1S 1.860(19) yes . .
Cl2S C1S 1.701(15) yes . .
Cl3S C1S 1.719(18) yes . .
Cl4S C2S 1.777(17) yes . .
Cl4S C2T 1.79(3) yes . .
Cl5S C3S 1.75(3) yes . .
Cl6S Cl6S 1.110(9) yes . 9_556
Cl6S C3S 1.74(3) yes . .
Cl7S C3S 1.76(3) yes . .
N1 C1 1.428(10) yes . .
N1 C14 1.529(10) yes . .
N2 C6 1.470(9) yes . .
N2 C7 1.513(9) yes . .
C1 C2 1.407(10) yes . .
C1 C6 1.371(12) yes . .
C2S C2T 1.34(3) yes . .
C2 C3 1.351(12) yes . .
C3 C4 1.412(15) yes . .
C4 C5 1.343(13) yes . .
C5 C6 1.390(11) yes . .
C7 C8 1.496(10) yes . 2_555
C8 C9 1.387(10) yes . .
C8 C10 1.411(10) yes . .
C9 C11 1.399(11) yes . .
C10 C12 1.398(10) yes . .
C11 C13 1.373(10) yes . .
C12 C13 1.393(10) yes . .
C13 C14 1.514(10) yes . .
N1 H1N 0.930 no . .
N2 H2N 0.930 no . .
C1S H1S 1.000 no . .
C2 H2 0.950 no . .
C3S H3S 1.000 no . .
C3 H3 0.950 no . .
C4 H4 0.950 no . .
C5 H5 0.950 no . .
C7 H7A 0.990 no . .
C7 H7B 0.990 no . .
C9 H9 0.950 no . .
C10 H10 0.950 no . .
C11 H11 0.950 no . .
C12 H12 0.950 no . .
C14 H14A 0.990 no . .
C14 H14B 0.990 no . .

loop_
_geom_angle_atom_site_label_1
_geom_angle_atom_site_label_2
_geom_angle_atom_site_label_3
_geom_angle
_geom_angle_publ_flag
_geom_angle_site_symmetry_1
_geom_angle_site_symmetry_2
_geom_angle_site_symmetry_3
Cl1 Pd1 Cl2 93.53(7) yes . . .
Cl1 Pd1 N1 92.01(19) yes . . .
Cl1 Pd1 N2 174.03(17) yes . . .
Cl2 Pd1 N1 173.60(18) yes . . .
Cl2 Pd1 N2 90.75(17) yes . . .
N1 Pd1 N2 84.0(3) yes . . .
C2S Cl4S C2T 44.3(9) yes . . .
Cl6S Cl6S C3S 154.9(12) yes 9_556 . .
Pd1 N1 C1 107.3(5) yes . . .
Pd1 N1 C14 109.5(4) yes . . .
C1 N1 C14 115.2(6) yes . . .
Pd1 N2 C6 108.0(5) yes . . .
Pd1 N2 C7 114.3(4) yes . . .
C6 N2 C7 114.3(5) yes . . .
Cl1S C1S Cl2S 108.5(10) yes . . .
Cl1S C1S Cl3S 105.5(8) yes . . .
Cl2S C1S Cl3S 115.2(10) yes . . .
N1 C1 C2 122.2(8) yes . . .
N1 C1 C6 120.3(7) yes . . .
C2 C1 C6 117.5(7) yes . . .
Cl4S C2S Cl4S 107.2(9) yes . . 2_555
Cl4S C2S Cl4S 107.2(9) yes . . 3_555
Cl4S C2S C2T 68.3(12) yes . . .
Cl4S C2S Cl4S 107.2(9) yes 2_555 . 3_555
Cl4S C2S C2T 68.3(12) yes 2_555 . .
Cl4S C2S C2T 68.3(12) yes 3_555 . .
Cl4S C2T Cl4S 106.2(12) yes . . 2_555
Cl4S C2T Cl4S 106.2(12) yes . . 3_555
Cl4S C2T C2S 67.4(12) yes . . .
Cl4S C2T Cl4S 106.2(12) yes 2_555 . 3_555
Cl4S C2T C2S 67.4(12) yes 2_555 . .
Cl4S C2T C2S 67.4(12) yes 3_555 . .
C1 C2 C3 121.1(9) yes . . .
Cl5S C3S Cl6S 108.1(13) yes . . .
Cl5S C3S Cl7S 122.9(15) yes . . .
Cl6S C3S Cl7S 108.4(15) yes . . .
C2 C3 C4 119.4(8) yes . . .
C3 C4 C5 120.8(9) yes . . .
C4 C5 C6 118.9(9) yes . . .
N2 C6 C1 116.5(6) yes . . .
N2 C6 C5 121.2(7) yes . . .
C1 C6 C5 122.2(7) yes . . .
N2 C7 C8 111.9(6) yes . . 2_555
C7 C8 C9 121.8(7) yes 3_555 . .
C7 C8 C10 119.9(7) yes 3_555 . .
C9 C8 C10 118.3(7) yes . . .
C8 C9 C11 121.0(7) yes . . .
C8 C10 C12 120.5(7) yes . . .
C9 C11 C13 120.2(7) yes . . .
C10 C12 C13 119.7(6) yes . . .
C11 C13 C12 120.3(7) yes . . .
C11 C13 C14 120.5(6) yes . . .
C12 C13 C14 119.1(6) yes . . .
N1 C14 C13 111.8(6) yes . . .
Pd1 N1 H1N 108.219 no . . .
C1 N1 H1N 108.235 no . . .
C14 N1 H1N 108.227 no . . .
Pd1 N2 H2N 106.532 no . . .
C6 N2 H2N 106.532 no . . .
C7 N2 H2N 106.539 no . . .
Cl1S C1S H1S 109.162 no . . .
Cl2S C1S H1S 109.170 no . . .
Cl3S C1S H1S 109.163 no . . .
C1 C2 H2 119.447 no . . .
C3 C2 H2 119.453 no . . .
Cl5S C3S H3S 105.341 no . . .
Cl6S C3S H3S 105.359 no . . .
Cl7S C3S H3S 105.353 no . . .
C2 C3 H3 120.313 no . . .
C4 C3 H3 120.322 no . . .
C3 C4 H4 119.606 no . . .
C5 C4 H4 119.562 no . . .
C4 C5 H5 120.551 no . . .
C6 C5 H5 120.556 no . . .
N2 C7 H7A 109.216 no . . .
N2 C7 H7B 109.235 no . . .
C8 C7 H7A 109.222 no 2_555 . .
C8 C7 H7B 109.243 no 2_555 . .
H7A C7 H7B 107.914 no . . .
C8 C9 H9 119.488 no . . .
C11 C9 H9 119.508 no . . .
C8 C10 H10 119.757 no . . .
C12 C10 H10 119.742 no . . .
C9 C11 H11 119.898 no . . .
C13 C11 H11 119.920 no . . .
C10 C12 H12 120.166 no . . .
C13 C12 H12 120.162 no . . .
N1 C14 H14A 109.244 no . . .
N1 C14 H14B 109.253 no . . .
C13 C14 H14A 109.255 no . . .
C13 C14 H14B 109.247 no . . .
H14A C14 H14B 107.933 no . . .

loop_
_geom_torsion_atom_site_label_1
_geom_torsion_atom_site_label_2
_geom_torsion_atom_site_label_3
_geom_torsion_atom_site_label_4
_geom_torsion
_geom_torsion_publ_flag
_geom_torsion_site_symmetry_1
_geom_torsion_site_symmetry_2
_geom_torsion_site_symmetry_3
_geom_torsion_site_symmetry_4
Cl1 Pd1 N1 C1 -166.9(3) no . . . .
Cl1 Pd1 N1 C14 67.4(4) no . . . .
Cl2 Pd1 N2 C6 162.5(3) no . . . .
Cl2 Pd1 N2 C7 -69.0(3) no . . . .
N1 Pd1 N2 C6 -13.9(3) no . . . .
N1 Pd1 N2 C7 114.6(4) no . . . .
N2 Pd1 N1 C1 17.5(4) no . . . .
N2 Pd1 N1 C14 -108.1(4) no . . . .
C2S Cl4S C2T Cl4S -56.4(11) no . . . 2_555
C2S Cl4S C2T Cl4S 56.4(11) no . . . 3_555
C2S Cl4S C2T C2S 0.0(8) no . . . .
C2T Cl4S C2S Cl4S 57.4(12) no . . . 2_555
C2T Cl4S C2S Cl4S -57.4(12) no . . . 3_555
C2T Cl4S C2S C2T 0.0(10) no . . . .
Cl6S Cl6S C3S Cl5S -121(2) no 9_556 . . .
Cl6S Cl6S C3S Cl7S 103(3) no 9_556 . . .
C3S Cl6S Cl6S C3S 35(3) no . . 9_556 9_556
Pd1 N1 C1 C2 159.8(5) no . . . .
Pd1 N1 C1 C6 -19.3(7) no . . . .
Pd1 N1 C14 C13 176.2(4) no . . . .
C1 N1 C14 C13 55.2(8) no . . . .
C14 N1 C1 C2 -78.0(8) no . . . .
C14 N1 C1 C6 102.9(7) no . . . .
Pd1 N2 C6 C1 7.5(7) no . . . .
Pd1 N2 C6 C5 -168.2(5) no . . . .
Pd1 N2 C7 C8 -48.7(6) no . . . 2_555
C6 N2 C7 C8 76.6(7) no . . . 2_555
C7 N2 C6 C1 -121.0(6) no . . . .
C7 N2 C6 C5 63.3(8) no . . . .
N1 C1 C2 C3 178.4(6) no . . . .
N1 C1 C6 N2 8.3(10) no . . . .
N1 C1 C6 C5 -176.1(6) no . . . .
C2 C1 C6 N2 -170.9(6) no . . . .
C2 C1 C6 C5 4.7(10) no . . . .
C6 C1 C2 C3 -2.5(10) no . . . .
Cl4S C2S C2T Cl4S -0.0(2) no . . . .
Cl4S C2S C2T Cl4S 120.0(9) no . . . 2_555
Cl4S C2S C2T Cl4S -120.0(9) no . . . 3_555
Cl4S C2S C2T Cl4S -120.0(9) no 2_555 . . .
Cl4S C2S C2T Cl4S -0.0(2) no 2_555 . . 2_555
Cl4S C2S C2T Cl4S 120.0(9) no 2_555 . . 3_555
Cl4S C2S C2T Cl4S 120.0(9) no 3_555 . . .
Cl4S C2S C2T Cl4S -120.0(9) no 3_555 . . 2_555
Cl4S C2S C2T Cl4S -0.0(2) no 3_555 . . 3_555
C1 C2 C3 C4 -0.7(11) no . . . .
C2 C3 C4 C5 1.9(13) no . . . .
C3 C4 C5 C6 0.2(12) no . . . .
C4 C5 C6 N2 171.8(7) no . . . .
C4 C5 C6 C1 -3.6(11) no . . . .
N2 C7 C8 C9 89.5(7) no . . 2_555 2_555
N2 C7 C8 C10 -91.9(7) no . . 2_555 2_555
C7 C8 C9 C11 177.8(6) no 3_555 . . .
C7 C8 C10 C12 -178.4(6) no 3_555 . . .
C9 C8 C10 C12 0.2(10) no . . . .
C10 C8 C9 C11 -0.8(10) no . . . .
C8 C9 C11 C13 0.0(11) no . . . .
C8 C10 C12 C13 1.0(10) no . . . .
C9 C11 C13 C12 1.2(11) no . . . .
C9 C11 C13 C14 -174.4(6) no . . . .
C10 C12 C13 C11 -1.8(10) no . . . .
C10 C12 C13 C14 174.0(6) no . . . .
C11 C13 C14 N1 86.1(8) no . . . .
C12 C13 C14 N1 -89.6(7) no . . . .

loop_
_geom_contact_atom_site_label_1
_geom_contact_atom_site_label_2
_geom_contact_distance
_geom_contact_publ_flag
_geom_contact_site_symmetry_1
_geom_contact_site_symmetry_2
Pd1 C8 3.249(8) no . 2_555
Pd1 C9 3.299(8) no . 2_555
Cl1 C14 3.439(8) no . .
Cl2 C7 3.505(7) no . .
N1 C11 3.302(10) no . .
N1 C12 3.330(9) no . .
N2 C9 3.335(9) no . 2_555
N2 C10 3.350(9) no . 2_555
C1 C4 2.770(12) no . .
C1 C7 3.531(11) no . .
C1 C12 3.222(10) no . .
C1 C13 2.976(11) no . .
C2 C5 2.763(13) no . .
C2 C12 3.045(10) no . .
C2 C13 3.071(11) no . .
C2 C14 3.263(10) no . .
C3 C6 2.738(11) no . .
C5 C7 3.122(11) no . .
C6 C8 3.166(10) no . 2_555
C6 C10 3.436(10) no . 2_555
C6 C14 3.423(11) no . .
C8 C13 2.804(10) no . .
C9 C12 2.779(10) no . .
C10 C11 2.778(10) no . .
Pd1 Pd1 3.2786(7) no . 9_556
Cl1 Cl6S 3.498(7) no . .
Cl1 N1 3.173(7) no . 9_556
Cl1 C1 3.529(8) no . 9_556
Cl2 N2 3.351(7) no . 5_465
Cl2 N2 3.471(6) no . 9_556
Cl2 C6 3.465(7) no . 9_556
Cl2 C7 3.137(7) no . 5_465
Cl2S Cl6S 3.569(9) no . 2_555
Cl2S Cl6S 3.541(8) no . 43_565
Cl2S C3S 3.49(3) no . 43_565
Cl4S C4 3.481(11) no . 3_555
Cl5S O1W 3.10(3) no . .
Cl6S Cl1 3.498(7) no . .
Cl6S Cl2S 3.569(9) no . 3_555
Cl6S Cl2S 3.541(8) no . 8_556
O1W Cl5S 3.10(3) no . .
O1W Cl5S 3.10(3) no . 2_555
O1W Cl5S 3.10(3) no . 3_555
O1W C14 3.59(3) no . .
O1W C14 3.59(3) no . 2_555
O1W C14 3.59(3) no . 3_555
N1 Cl1 3.173(7) no . 9_556
N2 Cl2 3.471(6) no . 9_556
N2 Cl2 3.351(7) no . 21_565
C1 Cl1 3.529(8) no . 9_556
C3S Cl2S 3.49(3) no . 8_556
C4 Cl4S 3.481(11) no . 2_555
C6 Cl2 3.465(7) no . 9_556
C7 Cl2 3.137(7) no . 21_565
C14 O1W 3.59(3) no . .
Pd1 H7A 3.2540 no . .
Pd1 H9 3.0672 no . 2_555
Pd1 H14A 3.0678 no . .
Pd1 H14B 3.0002 no . .
Cl1 H1N 3.0603 no . .
Cl1 H14A 2.8657 no . .
Cl2 H2N 2.9841 no . .
Cl2 H7A 3.0396 no . .
Cl2 H9 3.0653 no . 2_555
Cl6S H3S 3.0528 no . 9_556
N1 H2 2.6634 no . .
N1 H2N 3.4160 no . .
N1 H11 3.3513 no . .
N1 H12 3.3982 no . .
N2 H1N 3.4702 no . .
N2 H5 2.6738 no . .
N2 H9 3.3662 no . 2_555
N2 H10 3.3899 no . 2_555
N2 H14B 3.4350 no . .
C1 H2N 2.9915 no . .
C1 H3 3.2620 no . .
C1 H5 3.2691 no . .
C1 H12 3.1122 no . .
C1 H14A 3.3190 no . .
C1 H14B 2.7601 no . .
C2 H1N 2.6007 no . .
C2 H4 3.2378 no . .
C2 H12 3.1513 no . .
C3 H5 3.2593 no . .
C4 H2 3.2462 no . .
C5 H2N 2.6431 no . .
C5 H3 3.2478 no . .
C5 H7B 2.7642 no . .
C5 H10 3.3682 no . 2_555
C6 H1N 3.0809 no . .
C6 H2 3.2339 no . .
C6 H4 3.2158 no . .
C6 H7A 3.3209 no . .
C6 H7B 2.6188 no . .
C6 H10 3.1633 no . 2_555
C6 H14B 3.3298 no . .
C7 H5 2.9699 no . .
C7 H9 2.6795 no . 2_555
C7 H10 2.6705 no . 2_555
C8 H2N 3.2526 no . 3_555
C8 H11 3.2773 no . .
C8 H12 3.2962 no . .
C8 H14B 2.7822 no . 3_555
C9 H2 3.4827 no . .
C9 H7A 2.6264 no . 3_555
C9 H7B 3.2672 no . 3_555
C9 H10 3.2620 no . .
C9 H14B 2.9657 no . 3_555
C10 H2 3.3359 no . .
C10 H7A 3.2660 no . 3_555
C10 H7B 2.5984 no . 3_555
C10 H9 3.2640 no . .
C10 H12 3.0326 no . 3_555
C10 H14B 2.7120 no . 3_555
C11 H1N 3.1133 no . .
C11 H2 3.0784 no . .
C11 H12 3.2547 no . .
C11 H14A 2.6257 no . .
C11 H14B 3.2674 no . .
C11 H14B 3.1115 no . 3_555
C12 H2 2.9234 no . .
C12 H11 3.2562 no . .
C12 H12 3.0774 no . 3_555
C12 H14A 3.2637 no . .
C12 H14B 2.5989 no . .
C12 H14B 2.8615 no . 3_555
C13 H1N 2.7245 no . .
C13 H2 2.7644 no . .
C13 H9 3.2547 no . .
C13 H10 3.2689 no . .
C13 H14B 3.0732 no . 3_555
C14 H2 3.2519 no . .
C14 H11 2.6600 no . .
C14 H12 2.6568 no . .
H1N H2 2.5156 no . .
H1N H11 2.9855 no . .
H1N H14A 2.3049 no . .
H1N H14B 2.8104 no . .
H2 H3 2.2977 no . .
H2 H11 3.5333 no . .
H2 H12 3.3097 no . .
H2N H5 2.6444 no . .
H2N H7A 2.2170 no . .
H2N H7B 2.3672 no . .
H3 H4 2.3611 no . .
H4 H5 2.2945 no . .
H5 H7B 2.3830 no . .
H5 H10 3.4655 no . 2_555
H7A H9 2.4778 no . 2_555
H7A H10 3.5300 no . 2_555
H7B H9 3.5470 no . 2_555
H7B H10 2.4331 no . 2_555
H9 H11 2.3403 no . .
H9 H14B 3.5363 no . 3_555
H10 H12 2.3462 no . .
H10 H12 2.8592 no . 3_555
H10 H14B 3.1802 no . 3_555
H11 H14A 2.4564 no . .
H11 H14B 3.5306 no . .
H12 H12 2.9287 no . 2_555
H12 H12 2.9287 no . 3_555
H12 H14A 3.5126 no . .
H12 H14B 2.4148 no . .
H12 H14B 3.3820 no . 3_555
Pd1 H1N 3.5776 no . 9_556
Cl1S H3 3.3820 no . 6_465
Cl1S H7B 3.1218 no . 5_465
Cl1 H1N 2.4042 no . 9_556
Cl1 H1S 2.7974 no . .
Cl1 H2 3.5543 no . 9_556
Cl2 H1S 2.8497 no . .
Cl2 H2N 2.7078 no . 5_465
Cl2 H2N 2.8921 no . 9_556
Cl2 H5 3.1879 no . 5_465
Cl2 H7A 2.8271 no . 5_465
Cl2 H7B 2.8292 no . 5_465
Cl2S H3S 3.4263 no . 2_555
Cl2S H3S 2.8076 no . 43_565
Cl2S H9 3.2204 no . 2_555
Cl2S H11 3.3365 no . 2_555
Cl3S H2 3.5789 no . 9_556
Cl3S H3 3.2639 no . 9_556
Cl4S H4 3.5003 no . 3_555
Cl4S H10 3.2433 no . .
Cl4S H10 3.3425 no . 3_555
Cl4S H12 3.1460 no . 3_555
Cl5S H11 3.4030 no . .
Cl5S H14A 3.4239 no . .
Cl6S H11 3.0437 no . .
Cl6S H11 3.1238 no . 9_556
Cl7S H4 2.9697 no . 17_444
Cl7S H5 3.5012 no . 17_444
Cl7S H9 3.3869 no . 9_556
Cl7S H11 3.3180 no . 9_556
O1W H14A 3.0445 no . .
O1W H14A 3.0445 no . 2_555
O1W H14A 3.0445 no . 3_555
O1W H14B 3.4888 no . .
O1W H14B 3.4888 no . 2_555
O1W H14B 3.4888 no . 3_555
C2T H10 3.1871 no . .
C2T H10 3.1871 no . 2_555
C2T H10 3.1871 no . 3_555
C2T H12 2.9688 no . .
C2T H12 2.9688 no . 2_555
C2T H12 2.9688 no . 3_555
C2 H1S 3.2763 no . 9_556
C3 H1S 3.3906 no . 9_556
C4 H7A 3.4477 no . 21_565
C5 H7A 2.8956 no . 21_565
C6 H7A 3.5281 no . 21_565
C7 H5 3.5338 no . 5_465
H1N Pd1 3.5776 no . 9_556
H1N Cl1 2.4042 no . 9_556
H1S Cl1 2.7974 no . .
H1S Cl2 2.8497 no . .
H1S C2 3.2763 no . 9_556
H1S C3 3.3906 no . 9_556
H1S H2 3.4037 no . 9_556
H1S H3 3.5830 no . 9_556
H2 Cl1 3.5543 no . 9_556
H2 Cl3S 3.5789 no . 9_556
H2 H1S 3.4037 no . 9_556
H2N Cl2 2.8921 no . 9_556
H2N Cl2 2.7078 no . 21_565
H2N H2N 3.3628 no . 5_465
H2N H2N 3.3628 no . 21_565
H2N H7A 3.0877 no . 21_565
H3 Cl1S 3.3820 no . 30_556
H3 Cl3S 3.2639 no . 9_556
H3 H1S 3.5830 no . 9_556
H3S Cl2S 3.4263 no . 3_555
H3S Cl2S 2.8076 no . 8_556
H4 Cl4S 3.5003 no . 2_555
H4 Cl7S 2.9697 no . 41_555
H4 H7A 3.5498 no . 21_565
H5 Cl2 3.1879 no . 21_565
H5 Cl7S 3.5012 no . 41_555
H5 C7 3.5338 no . 21_565
H5 H7A 2.5827 no . 21_565
H5 H9 2.9467 no . 22_565
H7A Cl2 2.8271 no . 21_565
H7A C4 3.4477 no . 5_465
H7A C5 2.8956 no . 5_465
H7A C6 3.5281 no . 5_465
H7A H2N 3.0877 no . 5_465
H7A H4 3.5498 no . 5_465
H7A H5 2.5827 no . 5_465
H7B Cl1S 3.1218 no . 21_565
H7B Cl2 2.8292 no . 21_565
H9 Cl2S 3.2204 no . 3_555
H9 Cl7S 3.3869 no . 9_556
H9 H5 2.9467 no . 38_546
H10 Cl4S 3.2433 no . .
H10 Cl4S 3.3425 no . 2_555
H10 C2T 3.1871 no . .
H11 Cl2S 3.3365 no . 3_555
H11 Cl5S 3.4030 no . .
H11 Cl6S 3.0437 no . .
H11 Cl6S 3.1238 no . 9_556
H11 Cl7S 3.3180 no . 9_556
H12 Cl4S 3.1460 no . 2_555
H12 C2T 2.9688 no . .
H14A Cl5S 3.4239 no . .
H14A O1W 3.0445 no . .
H14B O1W 3.4888 no . .

#==============================================================================
loop_
_geom_hbond_atom_site_label_D
_geom_hbond_atom_site_label_H
_geom_hbond_atom_site_label_A
_geom_hbond_site_symmetry_D
_geom_hbond_site_symmetry_H
_geom_hbond_site_symmetry_A
_geom_hbond_distance_DA
_geom_hbond_distance_DH
_geom_hbond_distance_HA
_geom_hbond_angle_DHA
_geom_hbond_publ_flag
N1 H1N Cl1 . . 9_556 3.173(7) 0.930 2.404 140.0 no

#==============================================================================
# Additional structures and associated data_? identifiers
# should be added at this point if there is more than one 
# structure analysis in the CIF.

#==============================================================================
#     End of CIF
#==============================================================================


####################################################################### 
# 
# This file contains crystal structure data downloaded from the 
# Cambridge Structural Database (CSD) hosted by the Cambridge 
# Crystallographic Data Centre (CCDC).
# 
# Full information about CCDC data access policies and citation 
# guidelines are available at http://www.ccdc.cam.ac.uk/access/V1 
# 
# Audit and citation data items may have been added by the CCDC. 
# Please retain this information to preserve the provenance of 
# this file and to allow appropriate attribution of the data. 
# 
#######################################################################

data_M-MMF-2-seed
_database_code_depnum_ccdc_archive 'CCDC 989067'
_audit_update_record             
;
2014-02-27 deposited with the CCDC.
2015-12-23 downloaded from the CCDC.
;

#==============================================================================
# CHEMICAL DATA

_chemical_formula_sum            'C88.53 H106.99 Cl21.07 N12 O6.96 Pd6'
_chemical_formula_moiety         
'2(C42 H42 N6 Pd3 Cl6), 4.53(C H2 Cl2), 6.96(H2 O)'
_chemical_formula_weight         2836.00
_chemical_melting_point          ?
_chemical_absolute_configuration ad

#==============================================================================
# CRYSTAL DATA
_symmetry_cell_setting           cubic
_symmetry_space_group_name_H-M   'I 21 3'
_symmetry_space_group_name_Hall  'I 2b 2c 3'
_symmetry_Int_Tables_number      199
loop_
_symmetry_equiv_pos_site_id
_symmetry_equiv_pos_as_xyz
1 +X,+Y,+Z
2 +Y,+Z,+X
3 +Z,+X,+Y
4 1/2+X,1/2-Y,-Z
5 1/2+Y,1/2-Z,-X
6 1/2+Z,1/2-X,-Y
7 -Y,1/2+Z,1/2-X
8 -Z,1/2+X,1/2-Y
9 1/2-Z,-X,1/2+Y
10 1/2-X,-Y,1/2+Z
11 1/2-Y,-Z,1/2+X
12 -X,1/2+Y,1/2-Z
13 1/2+X,1/2+Y,1/2+Z
14 1/2+Y,1/2+Z,1/2+X
15 1/2+Z,1/2+X,1/2+Y
16 +X,-Y,1/2-Z
17 +Y,-Z,1/2-X
18 +Z,-X,1/2-Y
19 1/2-Y,+Z,-X
20 1/2-Z,+X,-Y
21 -Z,1/2-X,+Y
22 -X,1/2-Y,+Z
23 -Y,1/2-Z,+X
24 1/2-X,+Y,-Z
#------------------------------------------------------------------------------
_cell_length_a                   31.3922(6)
_cell_length_b                   31.3922(6)
_cell_length_c                   31.3922(6)
_cell_angle_alpha                90.0000
_cell_angle_beta                 90.0000
_cell_angle_gamma                90.0000
_cell_volume                     30936.0(10)
_cell_formula_units_Z            8
_cell_measurement_reflns_used    85940
_cell_measurement_theta_min      3.04
_cell_measurement_theta_max      27.45
_cell_measurement_temperature    93
#------------------------------------------------------------------------------
_exptl_crystal_description       block
_exptl_crystal_colour            yellow
_exptl_crystal_size_max          0.190
_exptl_crystal_size_mid          0.170
_exptl_crystal_size_min          0.150
_exptl_crystal_density_diffrn    1.218
_exptl_crystal_density_meas      ?
_exptl_crystal_density_method    'not measured'
_exptl_crystal_F_000             11296.32
_exptl_absorpt_coefficient_mu    1.086
_exptl_absorpt_correction_type   multi-scan
_exptl_absorpt_process_details   'ABSCOR (Rigaku, 1995)'
_exptl_absorpt_correction_T_min  0.517
_exptl_absorpt_correction_T_max  0.850

#==============================================================================
# EXPERIMENTAL DATA

_diffrn_ambient_temperature      93
_diffrn_radiation_type           'Mo K\a'
_diffrn_radiation_wavelength     0.71075
_diffrn_measurement_device_type  'Rigaku R-AXIS RAPID'
_diffrn_measurement_method       \w
_diffrn_detector_area_resol_mean 10.000
_diffrn_reflns_number            146665
_diffrn_reflns_av_R_equivalents  ?
_diffrn_reflns_theta_max         27.45
_diffrn_reflns_theta_full        27.45
_diffrn_measured_fraction_theta_max 0.953
_diffrn_measured_fraction_theta_full 0.953
_diffrn_reflns_limit_h_min       -40
_diffrn_reflns_limit_h_max       40
_diffrn_reflns_limit_k_min       -40
_diffrn_reflns_limit_k_max       40
_diffrn_reflns_limit_l_min       -37
_diffrn_reflns_limit_l_max       40
_diffrn_standards_number         0
_diffrn_standards_interval_count .
_diffrn_standards_decay_%        ?

#==============================================================================
# REFINEMENT DATA

_refine_special_details          
;
    Refinement was performed using all reflections. The weighted 
    R-factor (wR) and goodness of fit (S) are based on F^2^.
    R-factor (gt) are based on F. The threshold expression of
    F^2^ > 2.0 sigma(F^2^) is used only for calculating R-factor (gt).
The crystal structure was solved as twin by inversion and rotation 
with twin laws (-100 0-10 00-1) and (010 100 00-1), respectively.
The restraints (DFIX and DANG) were applied to CH2Cl2 solvents.
All of the non-hydrogen atoms of the Pd complexes were refined anisotropically,
while those of solvents were refined isotropically. Hydrogen atoms were placed 
at calculated positions and refined as a riding model. Hydrogen atoms of water 
molecules were not located.
;
_reflns_number_total             11810
_reflns_number_gt                9198
_reflns_threshold_expression     F^2^>2.0\s(F^2^)
_refine_ls_structure_factor_coef Fsqd
_refine_ls_R_factor_gt           0.0961
_refine_ls_wR_factor_ref         0.2535
_refine_ls_number_restraints     9
_refine_ls_hydrogen_treatment    constr
_refine_ls_number_reflns         11810
_refine_ls_number_parameters     396
_refine_ls_goodness_of_fit_ref   1.024
_refine_ls_weighting_scheme      calc
_refine_ls_weighting_details     
'w = 1/[\s^2^(Fo^2^)+(0.1861P)^2^+0.0000P] where P=(Fo^2^+2Fc^2^)/3'
_atom_sites_solution_hydrogens   geom
_atom_sites_solution_primary     direct
_atom_sites_solution_secondary   difmap
_refine_ls_shift/su_max          0.001
_refine_diff_density_max         2.990
_refine_diff_density_min         -0.830
_refine_ls_extinction_method     none
_refine_ls_extinction_coef       ?
_refine_ls_abs_structure_details 
'Flack, H. D. (1983), Acta Cryst. A39, 876-881.  5580 Friedel Pairs'
_refine_ls_abs_structure_Flack   0.20(9)

loop_
_atom_type_symbol
_atom_type_description
_atom_type_scat_dispersion_real
_atom_type_scat_dispersion_imag
_atom_type_scat_source
C C 0.0033 0.0016
;
International Tables for Crystallography
(1992, Vol. C, Tables 4.2.6.8 and 6.1.1.4)
;
H H 0.0000 0.0000
;
International Tables for Crystallography
(1992, Vol. C, Table 6.1.1.4)
;
N N 0.0061 0.0033
;
International Tables for Crystallography
(1992, Vol. C, Tables 4.2.6.8 and 6.1.1.4)
;
Pd Pd -0.9988 1.0072
;
International Tables for Crystallography
(1992, Vol. C, Tables 4.2.6.8 and 6.1.1.4)
;
Cl Cl 0.1484 0.1585
;
International Tables for Crystallography
(1992, Vol. C, Tables 4.2.6.8 and 6.1.1.4)
;
O O 0.0106 0.0060
;
International Tables for Crystallography
(1992, Vol. C, Tables 4.2.6.8 and 6.1.1.4)
;

#==============================================================================
# ATOMIC COORDINATES AND THERMAL PARAMETERS

loop_
_atom_site_label
_atom_site_type_symbol
_atom_site_fract_x
_atom_site_fract_y
_atom_site_fract_z
_atom_site_U_iso_or_equiv
_atom_site_adp_type
_atom_site_occupancy
_atom_site_symmetry_multiplicity
_atom_site_calc_flag
_atom_site_refinement_flags
_atom_site_disorder_assembly
_atom_site_disorder_group
Cl1T Cl 0.8019(13) 0.5600(10) 0.0675(15) 0.275(18) Uiso 0.57(4) 24 d . . .
H3SA H 0.5458 0.6355 0.2837 0.1297 Uiso 0.51(3) 24 calc R . .
H3SB H 0.5212 0.6691 0.3144 0.1297 Uiso 0.51(3) 24 calc R . .
Pd1 Pd 0.73395(3) 0.53855(3) 0.28319(3) 0.0587(3) Uani 1.0 24 d . . .
Cl1 Cl 0.68738(14) 0.49851(12) 0.32313(12) 0.0814(11) Uani 1.0 24 d . . .
Cl2 Cl 0.79415(12) 0.50610(12) 0.31171(11) 0.0715(9) Uani 1.0 24 d . . .
N1 N 0.6860(4) 0.5721(4) 0.2574(4) 0.066(3) Uani 1.0 24 d . . .
N2 N 0.7710(4) 0.5750(4) 0.2440(3) 0.057(3) Uani 1.0 24 d . . .
C1 C 0.7016(5) 0.5965(5) 0.2191(6) 0.069(4) Uani 1.0 24 d . . .
C2 C 0.6730(5) 0.6184(6) 0.1902(6) 0.077(4) Uani 1.0 24 d . . .
C3 C 0.6911(7) 0.6340(6) 0.1529(10) 0.107(8) Uani 1.0 24 d . . .
C4 C 0.7326(10) 0.6282(6) 0.1462(7) 0.109(8) Uani 1.0 24 d . . .
C5 C 0.7584(6) 0.6098(5) 0.1756(5) 0.076(4) Uani 1.0 24 d . . .
C6 C 0.7440(5) 0.5934(5) 0.2126(5) 0.065(3) Uani 1.0 24 d . . .
C7 C 0.7950(4) 0.6061(5) 0.2723(5) 0.062(4) Uani 1.0 24 d . . .
C8 C 0.8243(5) 0.6355(5) 0.2445(5) 0.063(3) Uani 1.0 24 d . . .
C9 C 0.8649(5) 0.6207(5) 0.2330(5) 0.063(3) Uani 1.0 24 d . . .
C10 C 0.8080(4) 0.6754(4) 0.2272(4) 0.049(3) Uani 1.0 24 d . . .
C11 C 0.8880(5) 0.6482(5) 0.2062(5) 0.063(4) Uani 1.0 24 d . . .
C12 C 0.8320(4) 0.6998(4) 0.2019(5) 0.057(3) Uani 1.0 24 d . . .
C13 C 0.8728(5) 0.6846(5) 0.1905(4) 0.070(4) Uani 1.0 24 d . . .
C14 C 0.6592(5) 0.5999(6) 0.2911(7) 0.092(6) Uani 1.0 24 d . . .
H1N H 0.6670 0.5520 0.2469 0.0788 Uiso 1.0 24 calc R . .
H2 H 0.6436 0.6219 0.1965 0.0925 Uiso 1.0 24 calc R . .
H2N H 0.7907 0.5574 0.2305 0.0681 Uiso 1.0 24 calc R . .
H3 H 0.6741 0.6485 0.1325 0.1280 Uiso 1.0 24 calc R . .
H4 H 0.7445 0.6372 0.1199 0.1308 Uiso 1.0 24 calc R . .
H5 H 0.7881 0.6084 0.1698 0.0913 Uiso 1.0 24 calc R . .
H7A H 0.8126 0.5902 0.2930 0.0741 Uiso 1.0 24 calc R . .
H7B H 0.7745 0.6238 0.2884 0.0741 Uiso 1.0 24 calc R . .
H9 H 0.8759 0.5942 0.2425 0.0762 Uiso 1.0 24 calc R . .
H10 H 0.7798 0.6842 0.2340 0.0584 Uiso 1.0 24 calc R . .
H11 H 0.9163 0.6403 0.1989 0.0751 Uiso 1.0 24 calc R . .
H12 H 0.8220 0.7266 0.1919 0.0682 Uiso 1.0 24 calc R . .
H14A H 0.6383 0.6181 0.2760 0.1106 Uiso 1.0 24 calc R . .
H14B H 0.6435 0.5810 0.3109 0.1106 Uiso 1.0 24 calc R . .
Pd2 Pd 0.56501(5) 0.41362(5) 0.32656(4) 0.0868(5) Uani 1.0 24 d . . .
Cl3 Cl 0.57439(14) 0.44052(19) 0.25861(12) 0.1019(17) Uani 1.0 24 d . . .
Cl4 Cl 0.5267(4) 0.3569(3) 0.30204(18) 0.149(4) Uani 1.0 24 d . . .
N3 N 0.5986(4) 0.4616(6) 0.3532(5) 0.086(4) Uani 1.0 24 d . . .
N4 N 0.5606(5) 0.3930(6) 0.3841(5) 0.095(5) Uani 1.0 24 d . . .
C15 C 0.6096(6) 0.4489(10) 0.3963(6) 0.111(9) Uani 1.0 24 d . . .
C16 C 0.6391(7) 0.4726(10) 0.4181(9) 0.115(8) Uani 1.0 24 d . . .
C17 C 0.6554(7) 0.4606(14) 0.4594(8) 0.139(12) Uani 1.0 24 d . . .
C18 C 0.6401(6) 0.4202(8) 0.4745(6) 0.095(6) Uani 1.0 24 d . . .
C19 C 0.6080(7) 0.3961(11) 0.4522(4) 0.115(9) Uani 1.0 24 d . . .
C20 C 0.5924(6) 0.4151(6) 0.4123(5) 0.080(5) Uani 1.0 24 d . . .
C21 C 0.5155(6) 0.4017(7) 0.4031(6) 0.087(6) Uani 1.0 24 d . . .
C22 C 0.5103(5) 0.3887(5) 0.4502(5) 0.071(4) Uani 1.0 24 d . . .
C23 C 0.5005(6) 0.3477(6) 0.4614(7) 0.093(6) Uani 1.0 24 d . . .
C24 C 0.5168(6) 0.4197(7) 0.4823(6) 0.083(5) Uani 1.0 24 d . . .
C25 C 0.4976(8) 0.3322(5) 0.5026(6) 0.088(5) Uani 1.0 24 d . . .
C26 C 0.5168(5) 0.4055(5) 0.5251(5) 0.069(4) Uani 1.0 24 d . . .
C27 C 0.5082(6) 0.3629(5) 0.5353(4) 0.070(4) Uani 1.0 24 d . . .
C28 C 0.5812(6) 0.5064(9) 0.3484(5) 0.099(7) Uani 1.0 24 d . . .
H3N H 0.6243 0.4618 0.3385 0.1026 Uiso 1.0 24 calc R . .
H4N H 0.5658 0.3638 0.3845 0.1136 Uiso 1.0 24 calc R . .
H16 H 0.6493 0.4981 0.4054 0.1379 Uiso 1.0 24 calc R . .
H17 H 0.6746 0.4779 0.4752 0.1671 Uiso 1.0 24 calc R . .
H18 H 0.6515 0.4089 0.5001 0.1138 Uiso 1.0 24 calc R . .
H19 H 0.5977 0.3696 0.4625 0.1382 Uiso 1.0 24 calc R . .
H21A H 0.5092 0.4324 0.4004 0.1039 Uiso 1.0 24 calc R . .
H21B H 0.4942 0.3860 0.3859 0.1039 Uiso 1.0 24 calc R . .
H23 H 0.4953 0.3281 0.4389 0.1111 Uiso 1.0 24 calc R . .
H24 H 0.5209 0.4489 0.4754 0.0995 Uiso 1.0 24 calc R . .
H25 H 0.4894 0.3038 0.5089 0.1052 Uiso 1.0 24 calc R . .
H26 H 0.5227 0.4252 0.5473 0.0823 Uiso 1.0 24 calc R . .
H28A H 0.5831 0.5153 0.3182 0.1187 Uiso 1.0 24 calc R . .
H28B H 0.5985 0.5263 0.3656 0.1187 Uiso 1.0 24 calc R . .
Cl1S Cl 0.7581(9) 0.4794(7) 0.0648(8) 0.167(8) Uiso 0.57(4) 24 d . . .
Cl2S Cl 0.7438(8) 0.4737(6) 0.0620(7) 0.124(7) Uiso 0.43(4) 24 d . . .
Cl2T Cl 0.7700(7) 0.5631(6) 0.0517(6) 0.139(9) Uiso 0.43(4) 24 d . . .
C1S C 0.7538(12) 0.5334(10) 0.0817(19) 0.127(16) Uiso 0.57(4) 24 d . . .
C2S C 0.7646(15) 0.5194(8) 0.0876(8) 0.081(11) Uiso 0.43(4) 24 d . . .
Cl3S Cl 0.5755(5) 0.6343(5) 0.3522(5) 0.121(5) Uiso 0.51(3) 24 d . . .
Cl3T Cl 0.5883(9) 0.6954(9) 0.2957(9) 0.202(11) Uiso 0.51(3) 24 d . . .
C3S C 0.5492(11) 0.6564(13) 0.3071(12) 0.108(13) Uiso 0.51(3) 24 d . . .
O1W O 0.5860(10) 0.3027(11) 0.3975(10) 0.151(15) Uiso 0.80(8) 24 d . . .
O3W O 0.7176(16) 0.7434(16) 0.1978(14) 0.244(17) Uiso 1.0 24 d . . .
O4W O 0.4017(6) 0.4017(6) 0.4017(6) 0.072(14) Uiso 0.57(9) 8 d . . .
O2W O 0.8669(10) 0.6331(10) 0.3669(10) 0.186(18) Uiso 1.0 8 d . . .
H1SA H 0.7495 0.5347 0.1129 0.1527 Uiso 0.57(4) 24 calc R . .
H1SB H 0.7292 0.5472 0.0676 0.1527 Uiso 0.57(4) 24 calc R . .
H2SA H 0.7929 0.5125 0.0999 0.0969 Uiso 0.43(4) 24 calc R . .
H2SB H 0.7455 0.5277 0.1113 0.0969 Uiso 0.43(4) 24 calc R . .


loop_
_atom_site_aniso_label
_atom_site_aniso_U_11
_atom_site_aniso_U_22
_atom_site_aniso_U_33
_atom_site_aniso_U_12
_atom_site_aniso_U_13
_atom_site_aniso_U_23
Pd1 0.0631(5) 0.0628(6) 0.0501(5) -0.0193(4) 0.0073(4) -0.0093(4)
Cl1 0.104(3) 0.0692(19) 0.071(2) -0.0288(18) 0.0343(19) -0.0201(16)
Cl2 0.081(3) 0.073(2) 0.0604(16) -0.0160(16) -0.0089(15) -0.0040(14)
N1 0.076(7) 0.071(7) 0.050(6) -0.029(6) 0.014(5) -0.014(5)
N2 0.056(5) 0.077(6) 0.037(4) -0.010(5) -0.005(4) -0.015(4)
C1 0.069(8) 0.054(7) 0.083(9) -0.026(6) -0.002(7) -0.012(6)
C2 0.064(8) 0.086(10) 0.082(9) -0.030(8) -0.010(7) 0.009(8)
C3 0.083(12) 0.054(8) 0.18(3) -0.011(8) -0.036(14) -0.006(11)
C4 0.17(3) 0.077(11) 0.082(11) -0.068(13) -0.011(13) -0.004(9)
C5 0.100(11) 0.067(8) 0.062(8) -0.020(8) -0.011(8) 0.002(7)
C6 0.076(9) 0.060(7) 0.057(7) -0.016(6) 0.000(6) -0.002(6)
C7 0.044(6) 0.081(8) 0.061(7) -0.026(6) -0.016(5) -0.010(6)
C8 0.056(7) 0.065(8) 0.068(8) -0.015(6) 0.001(6) -0.005(6)
C9 0.058(7) 0.066(7) 0.066(7) -0.016(6) 0.019(6) -0.011(7)
C10 0.052(6) 0.038(5) 0.056(6) -0.005(4) 0.001(5) -0.005(5)
C11 0.065(8) 0.057(7) 0.065(7) -0.005(6) 0.024(6) -0.011(6)
C12 0.052(6) 0.043(6) 0.075(8) -0.001(5) 0.013(6) 0.002(5)
C13 0.073(8) 0.083(10) 0.052(6) -0.035(7) 0.031(6) -0.008(7)
C14 0.053(7) 0.085(10) 0.138(15) -0.024(7) -0.005(8) -0.063(11)
Pd2 0.0925(9) 0.1072(10) 0.0609(6) 0.0338(7) 0.0218(6) 0.0214(6)
Cl3 0.091(3) 0.158(5) 0.0571(19) 0.055(3) 0.0320(18) 0.030(3)
Cl4 0.253(11) 0.119(5) 0.075(3) 0.006(5) 0.025(5) -0.001(3)
N3 0.059(7) 0.132(12) 0.066(7) 0.027(8) -0.001(5) 0.009(8)
N4 0.094(10) 0.127(12) 0.063(7) 0.025(9) 0.039(7) 0.021(8)
C15 0.065(10) 0.19(3) 0.075(10) 0.057(13) 0.025(9) 0.036(14)
C16 0.077(12) 0.14(2) 0.123(17) -0.004(12) -0.009(12) 0.028(15)
C17 0.069(10) 0.27(4) 0.082(12) 0.002(16) -0.002(10) 0.053(19)
C18 0.058(8) 0.144(18) 0.082(11) 0.007(10) -0.009(8) 0.037(11)
C19 0.098(13) 0.22(3) 0.032(6) 0.058(15) -0.004(7) 0.008(10)
C20 0.077(9) 0.108(12) 0.055(8) 0.019(9) 0.008(7) 0.024(8)
C21 0.074(9) 0.116(13) 0.069(9) 0.019(9) 0.028(7) 0.049(9)
C22 0.084(9) 0.070(8) 0.060(8) 0.012(7) 0.034(7) -0.009(6)
C23 0.086(10) 0.082(10) 0.110(13) 0.026(9) 0.043(10) 0.047(10)
C24 0.079(10) 0.101(12) 0.068(9) 0.022(9) -0.009(7) 0.016(9)
C25 0.148(17) 0.045(6) 0.070(9) 0.012(9) 0.013(9) -0.005(7)
C26 0.068(8) 0.083(9) 0.054(7) 0.016(7) -0.001(6) -0.010(6)
C27 0.102(10) 0.062(7) 0.047(6) 0.030(7) 0.017(7) 0.027(6)
C28 0.067(9) 0.18(2) 0.053(7) -0.006(11) 0.013(7) 0.041(10)

#==============================================================================
_computing_data_collection       'RAPID AUTO (Rigaku, ????)'
_computing_cell_refinement       'RAPID AUTO'
_computing_data_reduction        'RAPID AUTO'
_computing_structure_solution    'SHELXS97 (Sheldrick, 2008)'
_computing_structure_refinement  'SHELXL97 (Sheldrick, 2008)'
_computing_publication_material  'CrystalStructure 4.0 (Rigaku, 2010)'
_computing_molecular_graphics    'CrystalStructure 4.0'

#==============================================================================
# MOLECULAR GEOMETRY

_geom_special_details            
;
    ENTER SPECIAL DETAILS OF THE MOLECULAR GEOMETRY
;

loop_
_geom_bond_atom_site_label_1
_geom_bond_atom_site_label_2
_geom_bond_distance
_geom_bond_publ_flag
_geom_bond_site_symmetry_1
_geom_bond_site_symmetry_2
Cl1T C1S 1.78(6) yes . .
Pd1 Cl1 2.300(5) yes . .
Pd1 Cl2 2.326(4) yes . .
Pd1 N1 2.007(12) yes . .
Pd1 N2 2.043(10) yes . .
N1 C1 1.508(19) yes . .
N1 C14 1.61(3) yes . .
N2 C6 1.423(17) yes . .
N2 C7 1.520(17) yes . .
C1 C2 1.45(3) yes . .
C1 C6 1.35(2) yes . .
C2 C3 1.39(4) yes . .
C3 C4 1.33(4) yes . .
C4 C5 1.36(3) yes . .
C5 C6 1.35(2) yes . .
C7 C8 1.566(19) yes . .
C8 C9 1.405(19) yes . .
C8 C10 1.459(18) yes . .
C9 C11 1.41(2) yes . .
C10 C12 1.338(17) yes . .
C11 C13 1.33(2) yes . .
C12 C13 1.412(19) yes . .
C13 C14 1.51(3) yes . 11_664
Pd2 Cl3 2.313(5) yes . .
Pd2 Cl4 2.281(9) yes . .
Pd2 N3 2.019(17) yes . .
Pd2 N4 1.925(15) yes . .
N3 C15 1.45(3) yes . .
N3 C28 1.52(4) yes . .
N4 C20 1.50(3) yes . .
N4 C21 1.56(3) yes . .
C15 C16 1.37(4) yes . .
C15 C20 1.29(4) yes . .
C16 C17 1.44(4) yes . .
C17 C18 1.44(5) yes . .
C18 C19 1.44(3) yes . .
C19 C20 1.47(3) yes . .
C21 C22 1.54(3) yes . .
C22 C23 1.37(3) yes . .
C22 C24 1.42(3) yes . .
C23 C25 1.39(3) yes . .
C24 C26 1.41(3) yes . .
C25 C27 1.45(2) yes . .
C26 C27 1.40(2) yes . .
C27 C28 1.51(2) yes . 2_555
Cl1S C1S 1.78(4) yes . .
Cl2S C2S 1.77(4) yes . .
Cl2T C2S 1.78(3) yes . .
Cl3S C3S 1.78(4) yes . .
Cl3T C3S 1.77(5) yes . .
H3SA C3S 0.990 no . .
H3SB C3S 0.990 no . .
N1 H1N 0.930 no . .
N2 H2N 0.930 no . .
C2 H2 0.950 no . .
C3 H3 0.950 no . .
C4 H4 0.950 no . .
C5 H5 0.950 no . .
C7 H7A 0.990 no . .
C7 H7B 0.990 no . .
C9 H9 0.950 no . .
C10 H10 0.950 no . .
C11 H11 0.950 no . .
C12 H12 0.950 no . .
C14 H14A 0.990 no . .
C14 H14B 0.990 no . .
N3 H3N 0.930 no . .
N4 H4N 0.930 no . .
C16 H16 0.950 no . .
C17 H17 0.950 no . .
C18 H18 0.950 no . .
C19 H19 0.950 no . .
C21 H21A 0.990 no . .
C21 H21B 0.990 no . .
C23 H23 0.950 no . .
C24 H24 0.950 no . .
C25 H25 0.950 no . .
C26 H26 0.950 no . .
C28 H28A 0.990 no . .
C28 H28B 0.990 no . .
C1S H1SA 0.990 no . .
C1S H1SB 0.990 no . .
C2S H2SA 0.990 no . .
C2S H2SB 0.990 no . .

loop_
_geom_angle_atom_site_label_1
_geom_angle_atom_site_label_2
_geom_angle_atom_site_label_3
_geom_angle
_geom_angle_publ_flag
_geom_angle_site_symmetry_1
_geom_angle_site_symmetry_2
_geom_angle_site_symmetry_3
Cl1 Pd1 Cl2 93.86(15) yes . . .
Cl1 Pd1 N1 91.7(4) yes . . .
Cl1 Pd1 N2 175.0(3) yes . . .
Cl2 Pd1 N1 173.8(4) yes . . .
Cl2 Pd1 N2 90.8(3) yes . . .
N1 Pd1 N2 83.7(5) yes . . .
Pd1 N1 C1 110.2(9) yes . . .
Pd1 N1 C14 114.4(9) yes . . .
C1 N1 C14 114.7(12) yes . . .
Pd1 N2 C6 107.7(8) yes . . .
Pd1 N2 C7 106.9(7) yes . . .
C6 N2 C7 116.1(11) yes . . .
N1 C1 C2 122.7(13) yes . . .
N1 C1 C6 113.7(13) yes . . .
C2 C1 C6 123.5(15) yes . . .
C1 C2 C3 116.1(16) yes . . .
C2 C3 C4 119(3) yes . . .
C3 C4 C5 122(3) yes . . .
C4 C5 C6 123.2(19) yes . . .
N2 C6 C1 120.9(13) yes . . .
N2 C6 C5 123.5(14) yes . . .
C1 C6 C5 115.6(15) yes . . .
N2 C7 C8 110.1(11) yes . . .
C7 C8 C9 118.8(12) yes . . .
C7 C8 C10 120.5(11) yes . . .
C9 C8 C10 120.4(12) yes . . .
C8 C9 C11 114.8(13) yes . . .
C8 C10 C12 121.0(11) yes . . .
C9 C11 C13 124.2(14) yes . . .
C10 C12 C13 117.9(12) yes . . .
C11 C13 C12 121.5(13) yes . . .
C11 C13 C14 118.1(14) yes . . 11_664
C12 C13 C14 120.4(14) yes . . 11_664
N1 C14 C13 107.4(11) yes . . 6_566
Cl3 Pd2 Cl4 92.3(2) yes . . .
Cl3 Pd2 N3 92.5(5) yes . . .
Cl3 Pd2 N4 176.3(6) yes . . .
Cl4 Pd2 N3 175.2(5) yes . . .
Cl4 Pd2 N4 90.9(6) yes . . .
N3 Pd2 N4 84.3(7) yes . . .
Pd2 N3 C15 107.8(15) yes . . .
Pd2 N3 C28 117.6(10) yes . . .
C15 N3 C28 115.6(17) yes . . .
Pd2 N4 C20 110.4(12) yes . . .
Pd2 N4 C21 111.4(11) yes . . .
C20 N4 C21 107.3(13) yes . . .
N3 C15 C16 118(3) yes . . .
N3 C15 C20 119.3(19) yes . . .
C16 C15 C20 122(2) yes . . .
C15 C16 C17 123(3) yes . . .
C16 C17 C18 114(3) yes . . .
C17 C18 C19 122.5(19) yes . . .
C18 C19 C20 116(3) yes . . .
N4 C20 C15 115.2(15) yes . . .
N4 C20 C19 122.3(18) yes . . .
C15 C20 C19 121.8(18) yes . . .
N4 C21 C22 114.5(14) yes . . .
C21 C22 C23 121.2(15) yes . . .
C21 C22 C24 119.0(15) yes . . .
C23 C22 C24 119.8(16) yes . . .
C22 C23 C25 125.7(17) yes . . .
C22 C24 C26 117.3(17) yes . . .
C23 C25 C27 114.5(14) yes . . .
C24 C26 C27 121.2(15) yes . . .
C25 C27 C26 121.1(13) yes . . .
C25 C27 C28 117.9(13) yes . . 2_555
C26 C27 C28 120.9(13) yes . . 2_555
N3 C28 C27 110.3(17) yes . . 3_555
Cl1T C1S Cl1S 108(3) yes . . .
Cl2S C2S Cl2T 111.8(16) yes . . .
Cl3S C3S Cl3T 96(2) yes . . .
Pd1 N1 H1N 105.507 no . . .
C1 N1 H1N 105.523 no . . .
C14 N1 H1N 105.502 no . . .
Pd1 N2 H2N 108.595 no . . .
C6 N2 H2N 108.629 no . . .
C7 N2 H2N 108.593 no . . .
C1 C2 H2 121.949 no . . .
C3 C2 H2 121.973 no . . .
C2 C3 H3 120.465 no . . .
C4 C3 H3 120.453 no . . .
C3 C4 H4 118.873 no . . .
C5 C4 H4 118.869 no . . .
C4 C5 H5 118.393 no . . .
C6 C5 H5 118.388 no . . .
N2 C7 H7A 109.653 no . . .
N2 C7 H7B 109.624 no . . .
C8 C7 H7A 109.653 no . . .
C8 C7 H7B 109.625 no . . .
H7A C7 H7B 108.138 no . . .
C8 C9 H9 122.590 no . . .
C11 C9 H9 122.618 no . . .
C8 C10 H10 119.486 no . . .
C12 C10 H10 119.485 no . . .
C9 C11 H11 117.876 no . . .
C13 C11 H11 117.881 no . . .
C10 C12 H12 121.053 no . . .
C13 C12 H12 121.067 no . . .
N1 C14 H14A 110.231 no . . .
N1 C14 H14B 110.238 no . . .
C13 C14 H14A 110.256 no 6_566 . .
C13 C14 H14B 110.236 no 6_566 . .
H14A C14 H14B 108.520 no . . .
Pd2 N3 H3N 104.833 no . . .
C15 N3 H3N 104.841 no . . .
C28 N3 H3N 104.813 no . . .
Pd2 N4 H4N 109.189 no . . .
C20 N4 H4N 109.193 no . . .
C21 N4 H4N 109.195 no . . .
C15 C16 H16 118.430 no . . .
C17 C16 H16 118.423 no . . .
C16 C17 H17 123.009 no . . .
C18 C17 H17 122.993 no . . .
C17 C18 H18 118.732 no . . .
C19 C18 H18 118.721 no . . .
C18 C19 H19 122.200 no . . .
C20 C19 H19 122.168 no . . .
N4 C21 H21A 108.629 no . . .
N4 C21 H21B 108.629 no . . .
C22 C21 H21A 108.626 no . . .
C22 C21 H21B 108.607 no . . .
H21A C21 H21B 107.596 no . . .
C22 C23 H23 117.160 no . . .
C25 C23 H23 117.140 no . . .
C22 C24 H24 121.372 no . . .
C26 C24 H24 121.363 no . . .
C23 C25 H25 122.723 no . . .
C27 C25 H25 122.760 no . . .
C24 C26 H26 119.418 no . . .
C27 C26 H26 119.387 no . . .
N3 C28 H28A 109.603 no . . .
N3 C28 H28B 109.594 no . . .
C27 C28 H28A 109.583 no 3_555 . .
C27 C28 H28B 109.564 no 3_555 . .
H28A C28 H28B 108.116 no . . .
Cl1T C1S H1SA 110.134 no . . .
Cl1T C1S H1SB 110.128 no . . .
Cl1S C1S H1SA 110.128 no . . .
Cl1S C1S H1SB 110.123 no . . .
H1SA C1S H1SB 108.456 no . . .
Cl2S C2S H2SA 109.268 no . . .
Cl2S C2S H2SB 109.239 no . . .
Cl2T C2S H2SA 109.255 no . . .
Cl2T C2S H2SB 109.253 no . . .
H2SA C2S H2SB 107.935 no . . .
H3SA C3S H3SB 110.063 no . . .
H3SA C3S Cl3S 112.517 no . . .
H3SA C3S Cl3T 112.527 no . . .
H3SB C3S Cl3S 112.517 no . . .
H3SB C3S Cl3T 112.535 no . . .

loop_
_geom_torsion_atom_site_label_1
_geom_torsion_atom_site_label_2
_geom_torsion_atom_site_label_3
_geom_torsion_atom_site_label_4
_geom_torsion
_geom_torsion_publ_flag
_geom_torsion_site_symmetry_1
_geom_torsion_site_symmetry_2
_geom_torsion_site_symmetry_3
_geom_torsion_site_symmetry_4
Cl1 Pd1 N1 C1 -165.5(6) no . . . .
Cl1 Pd1 N1 C14 63.5(7) no . . . .
Cl2 Pd1 N2 C6 166.0(6) no . . . .
Cl2 Pd1 N2 C7 -68.5(6) no . . . .
N1 Pd1 N2 C6 -17.0(6) no . . . .
N1 Pd1 N2 C7 108.5(6) no . . . .
N2 Pd1 N1 C1 12.4(7) no . . . .
N2 Pd1 N1 C14 -118.7(7) no . . . .
Pd1 N1 C1 C2 170.4(9) no . . . .
Pd1 N1 C1 C6 -5.1(13) no . . . .
Pd1 N1 C14 C13 53.4(14) no . . . 6_566
C1 N1 C14 C13 -75.4(15) no . . . 6_566
C14 N1 C1 C2 -58.7(16) no . . . .
C14 N1 C1 C6 125.8(12) no . . . .
Pd1 N2 C6 C1 20.3(14) no . . . .
Pd1 N2 C6 C5 -161.9(9) no . . . .
Pd1 N2 C7 C8 -179.9(6) no . . . .
C6 N2 C7 C8 -59.6(13) no . . . .
C7 N2 C6 C1 -99.6(13) no . . . .
C7 N2 C6 C5 78.3(14) no . . . .
N1 C1 C2 C3 -170.5(12) no . . . .
N1 C1 C6 N2 -10.6(18) no . . . .
N1 C1 C6 C5 171.4(10) no . . . .
C2 C1 C6 N2 173.9(13) no . . . .
C2 C1 C6 C5 -4(2) no . . . .
C6 C1 C2 C3 5(3) no . . . .
C1 C2 C3 C4 -0(3) no . . . .
C2 C3 C4 C5 -4(3) no . . . .
C3 C4 C5 C6 5(3) no . . . .
C4 C5 C6 N2 -178.3(14) no . . . .
C4 C5 C6 C1 -0(3) no . . . .
N2 C7 C8 C9 -84.6(13) no . . . .
N2 C7 C8 C10 89.0(13) no . . . .
C7 C8 C9 C11 176.8(11) no . . . .
C7 C8 C10 C12 -177.0(10) no . . . .
C9 C8 C10 C12 -3.6(18) no . . . .
C10 C8 C9 C11 3.3(18) no . . . .
C8 C9 C11 C13 -3(2) no . . . .
C8 C10 C12 C13 3.5(18) no . . . .
C9 C11 C13 C12 4(3) no . . . .
C9 C11 C13 C14 -174.9(12) no . . . 11_664
C10 C12 C13 C11 -3.6(19) no . . . .
C10 C12 C13 C14 175.0(11) no . . . 11_664
C11 C13 C14 N1 -92.3(16) no . . 11_664 11_664
C12 C13 C14 N1 89.1(15) no . . 11_664 11_664
Cl3 Pd2 N3 C15 -164.4(7) no . . . .
Cl3 Pd2 N3 C28 62.8(8) no . . . .
Cl4 Pd2 N4 C20 164.4(10) no . . . .
Cl4 Pd2 N4 C21 -76.4(10) no . . . .
N3 Pd2 N4 C20 -15.3(10) no . . . .
N3 Pd2 N4 C21 103.9(11) no . . . .
N4 Pd2 N3 C15 14.0(9) no . . . .
N4 Pd2 N3 C28 -118.8(10) no . . . .
Pd2 N3 C15 C16 167.8(14) no . . . .
Pd2 N3 C15 C20 -10(3) no . . . .
Pd2 N3 C28 C27 52.5(14) no . . . 3_555
C15 N3 C28 C27 -76.7(17) no . . . 3_555
C28 N3 C15 C16 -58(2) no . . . .
C28 N3 C15 C20 124(2) no . . . .
Pd2 N4 C20 C15 14.4(18) no . . . .
Pd2 N4 C20 C19 -156.2(11) no . . . .
Pd2 N4 C21 C22 -176.2(11) no . . . .
C20 N4 C21 C22 -55.1(19) no . . . .
C21 N4 C20 C15 -107.3(16) no . . . .
C21 N4 C20 C19 82.1(18) no . . . .
N3 C15 C16 C17 -173.8(18) no . . . .
N3 C15 C20 N4 -2(3) no . . . .
N3 C15 C20 C19 168.2(15) no . . . .
C16 C15 C20 N4 179.9(19) no . . . .
C16 C15 C20 C19 -9(4) no . . . .
C20 C15 C16 C17 4(4) no . . . .
C15 C16 C17 C18 4(4) no . . . .
C16 C17 C18 C19 -6(3) no . . . .
C17 C18 C19 C20 1(3) no . . . .
C18 C19 C20 N4 176.9(15) no . . . .
C18 C19 C20 C15 7(3) no . . . .
N4 C21 C22 C23 -84.3(19) no . . . .
N4 C21 C22 C24 94.4(18) no . . . .
C21 C22 C23 C25 176.0(14) no . . . .
C21 C22 C24 C26 -172.6(13) no . . . .
C23 C22 C24 C26 6(3) no . . . .
C24 C22 C23 C25 -3(3) no . . . .
C22 C23 C25 C27 -3(3) no . . . .
C22 C24 C26 C27 -4(3) no . . . .
C23 C25 C27 C26 5(3) no . . . .
C23 C25 C27 C28 -179.2(15) no . . . 2_555
C24 C26 C27 C25 -2(3) no . . . .
C24 C26 C27 C28 -177.3(13) no . . . 2_555
C25 C27 C28 N3 -86.3(18) no . . 2_555 2_555
C26 C27 C28 N3 89.1(19) no . . 2_555 2_555

loop_
_geom_contact_atom_site_label_1
_geom_contact_atom_site_label_2
_geom_contact_distance
_geom_contact_publ_flag
_geom_contact_site_symmetry_1
_geom_contact_site_symmetry_2
Pd1 C11 3.273(14) no . 6_566
Pd1 C13 3.259(15) no . 6_566
Cl1 C14 3.454(19) no . .
Cl2 C7 3.375(15) no . .
N1 C11 3.278(17) no . 6_566
N1 C12 3.332(17) no . 6_566
N2 C9 3.296(17) no . .
N2 C10 3.399(15) no . .
C1 C4 2.68(3) no . .
C1 C7 3.39(2) no . .
C1 C12 3.394(19) no . 6_566
C1 C13 3.19(3) no . 6_566
C2 C5 2.73(3) no . .
C2 C14 3.25(3) no . .
C3 C6 2.81(3) no . .
C5 C7 3.25(2) no . .
C5 C8 3.10(3) no . .
C5 C10 3.05(2) no . .
C6 C8 3.02(2) no . .
C6 C10 3.298(18) no . .
C8 C13 2.75(2) no . .
C9 C12 2.861(19) no . .
C10 C11 2.734(18) no . .
Pd2 C25 3.29(3) no . 3_555
Pd2 C27 3.315(17) no . 3_555
Cl3 C28 3.50(2) no . .
Cl4 C21 3.487(19) no . .
N3 C21 3.58(3) no . .
N3 C25 3.29(3) no . 3_555
N3 C26 3.32(2) no . 3_555
N4 C23 3.38(3) no . .
N4 C24 3.48(3) no . .
C15 C18 2.79(3) no . .
C15 C21 3.31(3) no . .
C15 C26 3.41(3) no . 3_555
C15 C27 3.16(3) no . 3_555
C16 C19 2.81(4) no . .
C16 C28 3.04(4) no . .
C17 C20 2.85(4) no . .
C19 C21 3.29(3) no . .
C19 C22 3.08(3) no . .
C19 C24 3.11(3) no . .
C20 C22 2.96(3) no . .
C20 C24 3.24(3) no . .
C20 C28 3.52(3) no . .
C22 C27 2.792(19) no . .
C23 C26 2.75(3) no . .
C24 C25 2.88(3) no . .
Cl1T C18 3.50(5) no . 10_664
Cl1T Cl3S 3.41(4) no . 11_664
Pd1 Pd1 3.1938(14) no . 16_565
Cl1 N1 3.364(12) no . 16_565
Cl1 C1 3.294(15) no . 16_565
Cl1 C6 3.568(15) no . 16_565
Cl1 N3 3.163(15) no . .
Cl1 C16 3.44(3) no . .
Cl1 C28 3.435(18) no . .
Cl2 N2 3.174(11) no . 16_565
Cl2 C6 3.579(14) no . 16_565
Cl2 C2S 3.39(3) no . 16_565
N1 Cl1 3.364(12) no . 16_565
N1 Cl3 3.563(13) no . 16_565
N2 Cl2 3.174(11) no . 16_565
C1 Cl1 3.294(15) no . 16_565
C2 Pd2 3.574(17) no . 16_565
C6 Cl1 3.568(15) no . 16_565
C6 Cl2 3.579(14) no . 16_565
C14 Cl3 3.337(17) no . 16_565
C14 Cl3S 3.43(3) no . .
Pd2 C2 3.574(17) no . 16_565
Cl3 N1 3.563(13) no . 16_565
Cl3 C14 3.337(17) no . 16_565
Cl4 C3S 3.52(4) no . 16_565
N3 Cl1 3.163(15) no . .
N4 O1W 2.98(4) no . .
C16 Cl1 3.44(3) no . .
C17 Cl2S 3.52(4) no . 16_565
C17 C1S 3.35(5) no . 16_565
C18 Cl1T 3.50(5) no . 10_665
C19 O1W 3.47(5) no . .
C20 O1W 3.57(4) no . .
C21 O4W 3.57(3) no . .
C28 Cl1 3.435(18) no . .
Cl2S C17 3.52(4) no . 16_565
Cl2T Cl2T 3.48(3) no . 24_655
C1S C17 3.35(5) no . 16_565
C2S Cl2 3.39(3) no . 16_565
Cl3S Cl1T 3.41(4) no . 6_566
Cl3S C14 3.43(3) no . .
C3S Cl4 3.52(4) no . 16_565
O1W N4 2.98(4) no . .
O1W C19 3.47(5) no . .
O1W C20 3.57(4) no . .
O3W O3W 2.30(7) no . 6_566
O3W O3W 2.30(7) no . 11_664
O4W C21 3.57(3) no . .
O4W C21 3.57(3) no . 2_555
O4W C21 3.57(3) no . 3_555
Pd1 H7A 2.9709 no . .
Pd1 H7B 2.9689 no . .
Pd1 H11 2.9973 no . 6_566
Pd1 H14B 3.2539 no . .
Cl1 H1N 2.9929 no . .
Cl1 H11 2.9321 no . 6_566
Cl1 H14B 2.9581 no . .
Cl2 H2N 3.0165 no . .
Cl2 H7A 2.7653 no . .
N1 H2 2.8082 no . .
N1 H2N 3.4226 no . .
N1 H7B 3.3607 no . .
N1 H11 3.2548 no . 6_566
N1 H12 3.3657 no . 6_566
N2 H1N 3.3444 no . .
N2 H5 2.6111 no . .
N2 H9 3.3481 no . .
N2 H10 3.4524 no . .
C1 H2N 3.0754 no . .
C1 H3 3.2847 no . .
C1 H5 3.1480 no . .
C1 H7B 3.2736 no . .
C1 H12 3.0899 no . 6_566
C1 H14A 2.7567 no . .
C1 H14B 3.4440 no . .
C2 H1N 2.7464 no . .
C2 H4 3.2052 no . .
C2 H12 3.2670 no . 6_566
C2 H14A 2.9043 no . .
C3 H5 3.1934 no . .
C4 H2 3.2158 no . .
C4 H10 3.5903 no . .
C5 H2N 2.5894 no . .
C5 H3 3.2106 no . .
C5 H10 3.0445 no . .
C6 H1N 2.9462 no . .
C6 H2 3.3169 no . .
C6 H4 3.2209 no . .
C6 H7A 3.3215 no . .
C6 H7B 2.7379 no . .
C6 H10 3.1374 no . .
C7 H5 3.2262 no . .
C7 H9 2.7317 no . .
C7 H10 2.7711 no . .
C8 H2N 2.7041 no . .
C8 H5 2.7418 no . .
C8 H7B 3.0411 no . 11_664
C8 H11 3.2278 no . .
C8 H12 3.3033 no . .
C9 H2N 3.0637 no . .
C9 H5 3.1466 no . .
C9 H7A 2.6767 no . .
C9 H7B 3.3307 no . .
C9 H7B 3.1568 no . 11_664
C9 H10 3.3327 no . .
C10 H5 2.8388 no . .
C10 H7A 3.3839 no . .
C10 H7B 2.7236 no . .
C10 H7B 2.8427 no . 11_664
C10 H9 3.3590 no . .
C10 H10 3.3001 no . 11_664
C11 H5 3.5651 no . .
C11 H7B 2.9481 no . 11_664
C11 H12 3.2472 no . .
C11 H14A 3.2004 no . 11_664
C11 H14B 2.5438 no . 11_664
C12 H5 3.3398 no . .
C12 H7B 2.6930 no . 11_664
C12 H10 3.2511 no . 11_664
C12 H11 3.2385 no . .
C12 H14A 2.6463 no . 11_664
C12 H14B 3.3039 no . 11_664
C13 H1N 3.2785 no . 11_664
C13 H7B 2.7712 no . 11_664
C13 H9 3.2753 no . .
C13 H10 3.2220 no . .
C14 H2 3.0893 no . .
C14 H11 2.5389 no . 6_566
C14 H12 2.7128 no . 6_566
H1N H2 2.8051 no . .
H1N H14A 2.4417 no . .
H1N H14B 2.3259 no . .
H2 H3 2.3759 no . .
H2 H12 3.3521 no . 6_566
H2 H14A 2.5058 no . .
H2N H5 2.4907 no . .
H2N H7A 2.3207 no . .
H2N H7B 2.8116 no . .
H2N H9 2.9390 no . .
H3 H4 2.2730 no . .
H4 H5 2.2692 no . .
H5 H10 3.1285 no . .
H7A H9 2.5450 no . .
H7B H10 2.5567 no . .
H7B H10 3.3921 no . 6_566
H7B H11 3.4964 no . 6_566
H7B H12 3.1365 no . 6_566
H9 H11 2.3633 no . .
H10 H10 3.1549 no . 6_566
H10 H10 3.1549 no . 11_664
H10 H12 2.2960 no . .
H10 H12 3.0329 no . 6_566
H11 H14A 3.4174 no . 11_664
H11 H14B 2.3180 no . 11_664
H12 H14A 2.5219 no . 11_664
H12 H14B 3.5981 no . 11_664
Pd2 H21A 2.9647 no . .
Pd2 H21B 3.0285 no . .
Pd2 H25 3.0452 no . 3_555
Pd2 H28A 3.2533 no . .
Cl3 H3N 3.0334 no . .
Cl3 H25 2.9321 no . 3_555
Cl3 H28A 3.0146 no . .
Cl4 H4N 2.8719 no . .
Cl4 H21B 2.9683 no . .
N3 H4N 3.3814 no . .
N3 H16 2.5574 no . .
N3 H21A 3.3031 no . .
N3 H25 3.3310 no . 3_555
N3 H26 3.3752 no . 3_555
N4 H3N 3.2749 no . .
N4 H19 2.8200 no . .
N4 H23 3.3616 no . .
N4 H24 3.5830 no . .
C15 H4N 3.0252 no . .
C15 H17 3.3370 no . .
C15 H19 3.2662 no . .
C15 H21A 3.1963 no . .
C15 H26 3.1647 no . 3_555
C15 H28A 3.3227 no . .
C15 H28B 2.6372 no . .
C16 H3N 2.5617 no . .
C16 H18 3.2833 no . .
C16 H26 3.2915 no . 3_555
C16 H28B 2.6795 no . .
C17 H19 3.3867 no . .
C18 H16 3.2818 no . .
C19 H4N 2.7008 no . .
C19 H17 3.3903 no . .
C19 H24 3.2812 no . .
C20 H3N 2.9197 no . .
C20 H16 3.1676 no . .
C20 H18 3.3278 no . .
C20 H21A 2.6958 no . .
C20 H21B 3.3215 no . .
C20 H24 3.1759 no . .
C21 H19 3.3388 no . .
C21 H23 2.6440 no . .
C21 H24 2.7162 no . .
C22 H4N 2.8120 no . .
C22 H19 2.8326 no . .
C22 H21A 3.0885 no . 2_555
C22 H25 3.3040 no . .
C22 H26 3.2785 no . .
C23 H4N 3.2077 no . .
C23 H19 3.1251 no . .
C23 H21A 3.2885 no . .
C23 H21A 3.0913 no . 2_555
C23 H21B 2.6632 no . .
C23 H24 3.2697 no . .
C24 H19 3.0516 no . .
C24 H21A 2.6136 no . .
C24 H21A 2.8441 no . 2_555
C24 H21B 3.2825 no . .
C24 H23 3.2521 no . .
C24 H24 3.0094 no . 2_555
C24 H24 3.5874 no . 3_555
C25 H19 3.5796 no . .
C25 H21A 2.9679 no . 2_555
C25 H26 3.3329 no . .
C25 H28A 2.6248 no . 2_555
C25 H28B 3.3136 no . 2_555
C26 H19 3.4023 no . .
C26 H21A 2.6995 no . 2_555
C26 H24 3.0602 no . 2_555
C26 H25 3.3463 no . .
C26 H28A 3.2919 no . 2_555
C26 H28B 2.6413 no . 2_555
C27 H3N 3.2424 no . 2_555
C27 H21A 2.7780 no . 2_555
C27 H23 3.2433 no . .
C27 H24 3.3144 no . .
C28 H16 2.8002 no . .
C28 H25 2.7210 no . 3_555
C28 H26 2.6861 no . 3_555
H3N H16 2.5132 no . .
H3N H28A 2.2139 no . .
H3N H28B 2.3410 no . .
H4N H19 2.6525 no . .
H4N H21A 2.8373 no . .
H4N H21B 2.3552 no . .
H4N H23 3.0136 no . .
H16 H17 2.4147 no . .
H16 H26 3.3535 no . 3_555
H16 H28A 3.4790 no . .
H16 H28B 2.2105 no . .
H17 H18 2.4138 no . .
H18 H19 2.4040 no . .
H19 H23 3.5455 no . .
H19 H24 3.4887 no . .
H21A H23 3.5169 no . .
H21A H24 2.4387 no . .
H21A H24 3.3400 no . 3_555
H21A H25 3.5192 no . 3_555
H21A H26 3.1734 no . 3_555
H21B H23 2.4619 no . .
H21B H24 3.5335 no . .
H23 H25 2.3330 no . .
H24 H24 2.7995 no . 2_555
H24 H24 2.7995 no . 3_555
H24 H26 2.3766 no . .
H24 H26 2.9208 no . 3_555
H25 H28A 2.5102 no . 2_555
H26 H28A 3.5508 no . 2_555
H26 H28B 2.4707 no . 2_555
Cl1T H4 3.4387 no . .
Cl1T H5 3.5783 no . .
Cl1T H17 3.2191 no . 10_664
Cl1T H18 2.7496 no . 10_664
H3SA H14A 2.9661 no . .
H3SA Cl3 2.8751 no . 16_565
H3SA Cl4 2.7670 no . 16_565
H3SB H18 3.0908 no . 3_555
H3SB H19 3.3799 no . 3_555
Pd1 H2N 3.5256 no . 16_565
Cl1 H1N 2.7838 no . 16_565
Cl1 H3N 2.3402 no . .
Cl1 H16 2.8455 no . .
Cl1 H28A 3.3194 no . .
Cl1 H28B 3.2131 no . .
Cl1 H1SA 2.9866 no . 16_565
Cl1 H2SB 2.8716 no . 16_565
Cl2 H2N 2.3971 no . 16_565
Cl2 H1SA 3.0341 no . 16_565
Cl2 H2SA 2.8371 no . 16_565
Cl2 H2SB 3.0494 no . 16_565
C1 H3N 3.5361 no . 16_565
C2 H3N 3.0811 no . 16_565
C4 H1SA 3.1591 no . .
C4 H1SB 3.5419 no . .
C4 H2SB 3.3640 no . .
C5 H1SA 3.0822 no . .
C5 H2SB 3.2982 no . .
H1N Cl1 2.7838 no . 16_565
H1N H1N 3.2701 no . 16_565
H1N Cl3 2.9230 no . 16_565
H1N H3N 3.0290 no . 16_565
H2 Pd2 2.8016 no . 16_565
H2 Cl3 3.2481 no . 16_565
H2 N3 3.3607 no . 16_565
H2 H3N 2.9132 no . 16_565
H2 H4N 3.5501 no . 16_565
H2N Pd1 3.5256 no . 16_565
H2N Cl2 2.3971 no . 16_565
H3 C20 3.5415 no . 16_565
H3 H4N 3.4622 no . 16_565
H3 O1W 3.2995 no . 16_565
H4 Cl1T 3.4387 no . .
H4 Cl2T 3.2612 no . .
H4 C1S 3.4851 no . .
H4 Cl3T 2.9948 no . 11_664
H4 H1SA 3.2301 no . .
H4 H1SB 3.3023 no . .
H4 H2SB 3.4503 no . .
H5 Cl1T 3.5783 no . .
H5 H1SA 3.1634 no . .
H5 H2SB 3.4029 no . .
H7A O2W 3.1762 no . .
H9 Cl1S 3.4124 no . 14_554
H9 Cl2S 3.2301 no . 14_554
H10 O3W 2.9274 no . .
H11 H16 3.4205 no . 11_664
H11 Cl2S 3.3586 no . 14_554
H12 Cl3T 3.3696 no . 11_664
H12 O3W 3.3268 no . .
H12 O3W 3.2427 no . 11_664
H14A H3SA 2.9661 no . .
H14A Cl3 2.9325 no . 16_565
H14A Cl3S 3.1418 no . .
H14A Cl3T 2.9540 no . .
H14A C3S 3.1979 no . .
H14B Cl3 3.1502 no . 16_565
H14B C28 3.2714 no . .
H14B H28A 2.8115 no . .
H14B H28B 2.8100 no . .
H14B Cl3S 3.0080 no . .
Pd2 H2 2.8016 no . 16_565
Cl3 H3SA 2.8751 no . 16_565
Cl3 H1N 2.9230 no . 16_565
Cl3 H2 3.2481 no . 16_565
Cl3 H14A 2.9325 no . 16_565
Cl3 H14B 3.1502 no . 16_565
Cl3 H25 3.5938 no . 18_565
Cl3 H28A 2.7947 no . 16_565
Cl4 H3SA 2.7670 no . 16_565
N3 H2 3.3607 no . 16_565
C16 H1SB 2.9307 no . 16_565
C16 H2SB 3.4655 no . 16_565
C17 H1SB 2.4783 no . 16_565
C18 H1SB 3.2588 no . 16_565
C20 H3 3.5415 no . 16_565
C28 H14B 3.2714 no . .
H3N Cl1 2.3402 no . .
H3N C1 3.5361 no . 16_565
H3N C2 3.0811 no . 16_565
H3N H1N 3.0290 no . 16_565
H3N H2 2.9132 no . 16_565
H4N H2 3.5501 no . 16_565
H4N H3 3.4622 no . 16_565
H4N O1W 2.0629 no . .
H16 Cl1 2.8455 no . .
H16 H11 3.4205 no . 6_566
H16 Cl2S 3.2607 no . 16_565
H16 C1S 3.4503 no . 16_565
H16 H1SA 3.3588 no . 16_565
H16 H1SB 3.0055 no . 16_565
H16 H2SB 3.1704 no . 16_565
H17 Cl1T 3.2191 no . 10_665
H17 Cl1S 3.2013 no . 16_565
H17 Cl2S 2.8966 no . 16_565
H17 Cl2T 3.2342 no . 10_665
H17 Cl2T 3.3662 no . 16_565
H17 C1S 3.0816 no . 16_565
H17 C2S 3.4466 no . 16_565
H17 H1SB 2.3164 no . 16_565
H17 H2SB 3.5146 no . 16_565
H18 Cl1T 2.7496 no . 10_665
H18 H3SB 3.0908 no . 2_555
H18 Cl2T 3.0780 no . 10_665
H18 Cl3S 3.0104 no . 2_555
H18 C3S 3.5525 no . 2_555
H18 H1SB 3.5163 no . 16_565
H19 H3SB 3.3799 no . 2_555
H19 O1W 2.9522 no . .
H21A O4W 3.5092 no . .
H21B O4W 2.9860 no . .
H23 O1W 3.2313 no . .
H25 Cl3 3.5938 no . 23_655
H25 H25 3.4431 no . 22_655
H28A Cl1 3.3194 no . .
H28A H14B 2.8115 no . .
H28A Cl3 2.7947 no . 16_565
H28B Cl1 3.2131 no . .
H28B H14B 2.8100 no . .
H28B Cl3S 3.4912 no . .
Cl1S H9 3.4124 no . 15_544
Cl1S H17 3.2013 no . 16_565
Cl2S H9 3.2301 no . 15_544
Cl2S H11 3.3586 no . 15_544
Cl2S H16 3.2607 no . 16_565
Cl2S H17 2.8966 no . 16_565
Cl2T H4 3.2612 no . .
Cl2T H17 3.2342 no . 10_664
Cl2T H17 3.3662 no . 16_565
Cl2T H18 3.0780 no . 10_664
C1S H4 3.4851 no . .
C1S H16 3.4503 no . 16_565
C1S H17 3.0816 no . 16_565
C2S H17 3.4466 no . 16_565
Cl3S H14A 3.1418 no . .
Cl3S H14B 3.0080 no . .
Cl3S H18 3.0104 no . 3_555
Cl3S H28B 3.4912 no . .
Cl3T H4 2.9948 no . 6_566
Cl3T H12 3.3696 no . 6_566
Cl3T H14A 2.9540 no . .
C3S H14A 3.1979 no . .
C3S H18 3.5525 no . 3_555
O1W H3 3.2995 no . 16_565
O1W H4N 2.0629 no . .
O1W H19 2.9522 no . .
O1W H23 3.2313 no . .
O3W H10 2.9274 no . .
O3W H12 3.3268 no . .
O3W H12 3.2427 no . 6_566
O4W H21A 3.5092 no . .
O4W H21A 3.5092 no . 2_555
O4W H21A 3.5092 no . 3_555
O4W H21B 2.9860 no . .
O4W H21B 2.9860 no . 2_555
O4W H21B 2.9860 no . 3_555
O2W H7A 3.1762 no . .
O2W H7A 3.1762 no . 6_566
O2W H7A 3.1762 no . 11_664
H1SA Cl1 2.9866 no . 16_565
H1SA Cl2 3.0341 no . 16_565
H1SA C4 3.1591 no . .
H1SA C5 3.0822 no . .
H1SA H4 3.2301 no . .
H1SA H5 3.1634 no . .
H1SA H16 3.3588 no . 16_565
H1SB C4 3.5419 no . .
H1SB H4 3.3023 no . .
H1SB C16 2.9307 no . 16_565
H1SB C17 2.4783 no . 16_565
H1SB C18 3.2588 no . 16_565
H1SB H16 3.0055 no . 16_565
H1SB H17 2.3164 no . 16_565
H1SB H18 3.5163 no . 16_565
H2SA Cl2 2.8371 no . 16_565
H2SB Cl1 2.8716 no . 16_565
H2SB Cl2 3.0494 no . 16_565
H2SB C4 3.3640 no . .
H2SB C5 3.2982 no . .
H2SB H4 3.4503 no . .
H2SB H5 3.4029 no . .
H2SB C16 3.4655 no . 16_565
H2SB H16 3.1704 no . 16_565
H2SB H17 3.5146 no . 16_565

#==============================================================================
loop_
_geom_hbond_atom_site_label_D
_geom_hbond_atom_site_label_H
_geom_hbond_atom_site_label_A
_geom_hbond_site_symmetry_D
_geom_hbond_site_symmetry_H
_geom_hbond_site_symmetry_A
_geom_hbond_distance_DA
_geom_hbond_distance_DH
_geom_hbond_distance_HA
_geom_hbond_angle_DHA
_geom_hbond_publ_flag
N2 H2N Cl2 . . 16_565 3.174(11) 0.930 2.397 140.9 no
N3 H3N Cl1 . . . 3.163(15) 0.930 2.340 147.3 no
N4 H4N O1W . . . 2.98(4) 0.930 2.063 166.6 no

#==============================================================================
# Additional structures and associated data_? identifiers
# should be added at this point if there is more than one 
# structure analysis in the CIF.

#==============================================================================
#     End of CIF
#==============================================================================


####################################################################### 
# 
# This file contains crystal structure data downloaded from the 
# Cambridge Structural Database (CSD) hosted by the Cambridge 
# Crystallographic Data Centre (CCDC).
# 
# Full information about CCDC data access policies and citation 
# guidelines are available at http://www.ccdc.cam.ac.uk/access/V1 
# 
# Audit and citation data items may have been added by the CCDC. 
# Please retain this information to preserve the provenance of 
# this file and to allow appropriate attribution of the data. 
# 
#######################################################################

data_M-MMF-2-seed-aftergrowth
_database_code_depnum_ccdc_archive 'CCDC 989068'
_audit_update_record             
;
2014-02-27 deposited with the CCDC.
2015-12-23 downloaded from the CCDC.
;

#==============================================================================
# CHEMICAL DATA

_chemical_formula_sum            'C88.34 H103.54 Cl20.68 N12 O5.43 Pd6'
_chemical_formula_moiety         
'2(C42 H42 N6 Pd3 Cl6), 4.34(C H2 Cl2), 5.43(H2 O)'
_chemical_formula_weight         2791.93
_chemical_melting_point          ?
_chemical_absolute_configuration ad

#==============================================================================
# CRYSTAL DATA
_symmetry_cell_setting           cubic
_symmetry_space_group_name_H-M   'I 21 3'
_symmetry_space_group_name_Hall  'I 2b 2c 3'
_symmetry_Int_Tables_number      199
loop_
_symmetry_equiv_pos_site_id
_symmetry_equiv_pos_as_xyz
1 +X,+Y,+Z
2 +Y,+Z,+X
3 +Z,+X,+Y
4 1/2+X,1/2-Y,-Z
5 1/2+Y,1/2-Z,-X
6 1/2+Z,1/2-X,-Y
7 -Y,1/2+Z,1/2-X
8 -Z,1/2+X,1/2-Y
9 1/2-Z,-X,1/2+Y
10 1/2-X,-Y,1/2+Z
11 1/2-Y,-Z,1/2+X
12 -X,1/2+Y,1/2-Z
13 1/2+X,1/2+Y,1/2+Z
14 1/2+Y,1/2+Z,1/2+X
15 1/2+Z,1/2+X,1/2+Y
16 +X,-Y,1/2-Z
17 +Y,-Z,1/2-X
18 +Z,-X,1/2-Y
19 1/2-Y,+Z,-X
20 1/2-Z,+X,-Y
21 -Z,1/2-X,+Y
22 -X,1/2-Y,+Z
23 -Y,1/2-Z,+X
24 1/2-X,+Y,-Z
#------------------------------------------------------------------------------
_cell_length_a                   31.3469(8)
_cell_length_b                   31.3469(8)
_cell_length_c                   31.3469(8)
_cell_angle_alpha                90.0000
_cell_angle_beta                 90.0000
_cell_angle_gamma                90.0000
_cell_volume                     30802.2(13)
_cell_formula_units_Z            8
_cell_measurement_reflns_used    91030
_cell_measurement_theta_min      3.05
_cell_measurement_theta_max      27.64
_cell_measurement_temperature    93
#------------------------------------------------------------------------------
_exptl_crystal_description       block
_exptl_crystal_colour            yellow
_exptl_crystal_size_max          0.310
_exptl_crystal_size_mid          0.270
_exptl_crystal_size_min          0.200
_exptl_crystal_density_diffrn    1.204
_exptl_crystal_density_meas      ?
_exptl_crystal_density_method    'not measured'
_exptl_crystal_F_000             11108.64
_exptl_absorpt_coefficient_mu    1.082
_exptl_absorpt_correction_type   multi-scan
_exptl_absorpt_process_details   'ABSCOR (Rigaku, 1995)'
_exptl_absorpt_correction_T_min  0.295
_exptl_absorpt_correction_T_max  0.805

#==============================================================================
# EXPERIMENTAL DATA

_diffrn_ambient_temperature      93
_diffrn_radiation_type           'Mo K\a'
_diffrn_radiation_wavelength     0.71075
_diffrn_measurement_device_type  'Rigaku R-AXIS RAPID'
_diffrn_measurement_method       \w
_diffrn_detector_area_resol_mean 10.000
_diffrn_reflns_number            142347
_diffrn_reflns_av_R_equivalents  ?
_diffrn_reflns_theta_max         27.47
_diffrn_reflns_theta_full        27.47
_diffrn_measured_fraction_theta_max 0.954
_diffrn_measured_fraction_theta_full 0.954
_diffrn_reflns_limit_h_min       -38
_diffrn_reflns_limit_h_max       40
_diffrn_reflns_limit_k_min       -40
_diffrn_reflns_limit_k_max       37
_diffrn_reflns_limit_l_min       -40
_diffrn_reflns_limit_l_max       40
_diffrn_standards_number         0
_diffrn_standards_interval_count .
_diffrn_standards_decay_%        ?

#==============================================================================
# REFINEMENT DATA

_refine_special_details          
;
    Refinement was performed using all reflections. The weighted 
    R-factor (wR) and goodness of fit (S) are based on F^2^.
    R-factor (gt) are based on F. The threshold expression of
    F^2^ > 2.0 sigma(F^2^) is used only for calculating R-factor (gt).
The crystal structure was solved as twin by inversion and rotation 
with twin laws (-100 0-10 00-1) and (010 100 00-1), respectively.
The restraints (DFIX and DANG) were applied to CH2Cl2 solvents.
All of the non-hydrogen atoms of the Pd complexes were refined anisotropically,
while those of solvents were refined isotropically. Hydrogen atoms were placed 
at calculated positions and refined as a riding model. Hydrogen atoms of water 
molecules were not located.
;
_reflns_number_total             11787
_reflns_number_gt                10190
_reflns_threshold_expression     F^2^>2.0\s(F^2^)
_refine_ls_structure_factor_coef Fsqd
_refine_ls_R_factor_gt           0.0799
_refine_ls_wR_factor_ref         0.2120
_refine_ls_number_restraints     9
_refine_ls_hydrogen_treatment    constr
_refine_ls_number_reflns         11787
_refine_ls_number_parameters     395
_refine_ls_goodness_of_fit_ref   1.073
_refine_ls_weighting_scheme      calc
_refine_ls_weighting_details     
'w = 1/[\s^2^(Fo^2^)+(0.1537P)^2^+3.6834P] where P=(Fo^2^+2Fc^2^)/3'
_atom_sites_solution_hydrogens   geom
_atom_sites_solution_primary     direct
_atom_sites_solution_secondary   difmap
_refine_ls_shift/su_max          0.002
_refine_diff_density_max         1.780
_refine_diff_density_min         -0.800
_refine_ls_extinction_method     none
_refine_ls_extinction_coef       ?
_refine_ls_abs_structure_details 
'Flack, H. D. (1983), Acta Cryst. A39, 876-881.  5574 Friedel Pairs'
_refine_ls_abs_structure_Flack   0.46(8)

loop_
_atom_type_symbol
_atom_type_description
_atom_type_scat_dispersion_real
_atom_type_scat_dispersion_imag
_atom_type_scat_source
C C 0.0033 0.0016
;
International Tables for Crystallography
(1992, Vol. C, Tables 4.2.6.8 and 6.1.1.4)
;
H H 0.0000 0.0000
;
International Tables for Crystallography
(1992, Vol. C, Table 6.1.1.4)
;
N N 0.0061 0.0033
;
International Tables for Crystallography
(1992, Vol. C, Tables 4.2.6.8 and 6.1.1.4)
;
Pd Pd -0.9988 1.0072
;
International Tables for Crystallography
(1992, Vol. C, Tables 4.2.6.8 and 6.1.1.4)
;
Cl Cl 0.1484 0.1585
;
International Tables for Crystallography
(1992, Vol. C, Tables 4.2.6.8 and 6.1.1.4)
;
O O 0.0106 0.0060
;
International Tables for Crystallography
(1992, Vol. C, Tables 4.2.6.8 and 6.1.1.4)
;

#==============================================================================
# ATOMIC COORDINATES AND THERMAL PARAMETERS

loop_
_atom_site_label
_atom_site_type_symbol
_atom_site_fract_x
_atom_site_fract_y
_atom_site_fract_z
_atom_site_U_iso_or_equiv
_atom_site_adp_type
_atom_site_occupancy
_atom_site_symmetry_multiplicity
_atom_site_calc_flag
_atom_site_refinement_flags
_atom_site_disorder_assembly
_atom_site_disorder_group
Cl1T Cl 0.6783(10) 0.8051(8) 0.5522(9) 0.200(13) Uiso 0.45(3) 24 d . . .
Pd1 Pd 0.48406(3) 0.53307(3) 0.71126(3) 0.0576(2) Uani 1.0 24 d . . .
Cl1 Cl 0.43764(11) 0.57339(10) 0.75152(10) 0.0735(8) Uani 1.0 24 d . . .
Cl2 Cl 0.54421(10) 0.56132(9) 0.74341(10) 0.0685(7) Uani 1.0 24 d . . .
N1 N 0.4349(4) 0.5057(3) 0.6777(4) 0.068(3) Uani 1.0 24 d . . .
N2 N 0.5211(3) 0.4938(3) 0.6745(4) 0.057(2) Uani 1.0 24 d . . .
C1 C 0.4516(4) 0.4684(5) 0.6538(4) 0.066(3) Uani 1.0 24 d . . .
C2 C 0.4243(5) 0.4395(5) 0.6331(4) 0.070(3) Uani 1.0 24 d . . .
C3 C 0.4406(6) 0.4029(8) 0.6166(5) 0.101(7) Uani 1.0 24 d . . .
C4 C 0.4814(9) 0.3975(6) 0.6215(5) 0.105(7) Uani 1.0 24 d . . .
C5 C 0.5081(6) 0.4244(5) 0.6400(5) 0.081(4) Uani 1.0 24 d . . .
C6 C 0.4940(4) 0.4624(4) 0.6562(4) 0.062(3) Uani 1.0 24 d . . .
C7 C 0.5452(4) 0.5212(4) 0.6432(4) 0.058(3) Uani 1.0 24 d . . .
C8 C 0.5731(3) 0.4944(4) 0.6140(4) 0.061(3) Uani 1.0 24 d . . .
C9 C 0.6160(4) 0.4838(5) 0.6298(4) 0.064(3) Uani 1.0 24 d . . .
C10 C 0.5580(4) 0.4778(4) 0.5740(3) 0.052(2) Uani 1.0 24 d . . .
C11 C 0.6386(4) 0.4553(4) 0.6018(4) 0.058(3) Uani 1.0 24 d . . .
C12 C 0.5816(4) 0.4519(5) 0.5503(4) 0.064(3) Uani 1.0 24 d . . .
C13 C 0.6225(4) 0.4394(4) 0.5648(4) 0.057(3) Uani 1.0 24 d . . .
C14 C 0.4089(4) 0.5409(6) 0.6504(5) 0.085(5) Uani 1.0 24 d . . .
H1N H 0.4159 0.4950 0.6978 0.0821 Uiso 1.0 24 calc R . .
H2 H 0.3947 0.4455 0.6306 0.0834 Uiso 1.0 24 calc R . .
H2N H 0.5407 0.4802 0.6921 0.0682 Uiso 1.0 24 calc R . .
H3 H 0.4232 0.3826 0.6024 0.1217 Uiso 1.0 24 calc R . .
H4 H 0.4932 0.3717 0.6108 0.1258 Uiso 1.0 24 calc R . .
H5 H 0.5375 0.4172 0.6421 0.0977 Uiso 1.0 24 calc R . .
H7A H 0.5633 0.5416 0.6591 0.0696 Uiso 1.0 24 calc R . .
H7B H 0.5247 0.5377 0.6259 0.0696 Uiso 1.0 24 calc R . .
H9 H 0.6276 0.4946 0.6556 0.0768 Uiso 1.0 24 calc R . .
H10 H 0.5304 0.4855 0.5643 0.0627 Uiso 1.0 24 calc R . .
H11 H 0.6666 0.4470 0.6097 0.0701 Uiso 1.0 24 calc R . .
H12 H 0.5712 0.4418 0.5238 0.0768 Uiso 1.0 24 calc R . .
H14A H 0.3871 0.5266 0.6326 0.1016 Uiso 1.0 24 calc R . .
H14B H 0.3943 0.5609 0.6699 0.1016 Uiso 1.0 24 calc R . .
Pd2 Pd 0.31469(4) 0.42373(3) 0.66304(4) 0.0789(4) Uani 1.0 24 d . . .
Cl3 Cl 0.32387(12) 0.49155(10) 0.69092(15) 0.0911(12) Uani 1.0 24 d . . .
Cl4 Cl 0.2768(3) 0.44825(16) 0.60612(19) 0.129(3) Uani 1.0 24 d . . .
N3 N 0.3478(4) 0.3968(4) 0.7116(5) 0.079(3) Uani 1.0 24 d . . .
N4 N 0.3096(5) 0.3665(4) 0.6413(6) 0.094(4) Uani 1.0 24 d . . .
C15 C 0.3603(5) 0.3535(5) 0.7001(7) 0.096(6) Uani 1.0 24 d . . .
C16 C 0.3876(6) 0.3328(6) 0.7209(10) 0.119(8) Uani 1.0 24 d . . .
C17 C 0.4052(6) 0.2889(6) 0.7076(10) 0.119(8) Uani 1.0 24 d . . .
C18 C 0.3885(5) 0.2753(5) 0.6699(8) 0.097(6) Uani 1.0 24 d . . .
C19 C 0.3571(6) 0.2983(4) 0.6442(9) 0.109(8) Uani 1.0 24 d . . .
C20 C 0.3427(4) 0.3378(4) 0.6641(6) 0.076(4) Uani 1.0 24 d . . .
C21 C 0.2647(5) 0.3470(4) 0.6517(6) 0.084(5) Uani 1.0 24 d . . .
C22 C 0.2600(4) 0.3006(4) 0.6389(4) 0.066(3) Uani 1.0 24 d . . .
C23 C 0.2502(5) 0.2886(5) 0.5978(5) 0.076(4) Uani 1.0 24 d . . .
C24 C 0.2669(5) 0.2679(4) 0.6679(5) 0.074(4) Uani 1.0 24 d . . .
C25 C 0.2496(6) 0.2474(5) 0.5822(4) 0.077(4) Uani 1.0 24 d . . .
C26 C 0.2666(4) 0.2251(4) 0.6545(5) 0.068(3) Uani 1.0 24 d . . .
C27 C 0.2851(4) 0.3865(4) 0.7579(5) 0.068(3) Uani 1.0 24 d . . .
C28 C 0.3309(4) 0.4017(4) 0.7565(6) 0.079(4) Uani 1.0 24 d . . .
H3N H 0.3734 0.4118 0.7119 0.0944 Uiso 1.0 24 calc R . .
H4N H 0.3143 0.3662 0.6120 0.1130 Uiso 1.0 24 calc R . .
H16 H 0.3981 0.3451 0.7465 0.1428 Uiso 1.0 24 calc R . .
H17 H 0.4254 0.2732 0.7238 0.1426 Uiso 1.0 24 calc R . .
H18 H 0.3980 0.2485 0.6594 0.1169 Uiso 1.0 24 calc R . .
H19 H 0.3471 0.2885 0.6173 0.1314 Uiso 1.0 24 calc R . .
H21A H 0.2594 0.3495 0.6828 0.1003 Uiso 1.0 24 calc R . .
H21B H 0.2425 0.3639 0.6369 0.1003 Uiso 1.0 24 calc R . .
H23 H 0.2432 0.3107 0.5783 0.0910 Uiso 1.0 24 calc R . .
H24 H 0.2719 0.2745 0.6971 0.0885 Uiso 1.0 24 calc R . .
H25 H 0.2441 0.2410 0.5531 0.0929 Uiso 1.0 24 calc R . .
H26 H 0.2726 0.2031 0.6744 0.0815 Uiso 1.0 24 calc R . .
H28A H 0.3325 0.4320 0.7654 0.0946 Uiso 1.0 24 calc R . .
H28B H 0.3485 0.3846 0.7765 0.0946 Uiso 1.0 24 calc R . .
Cl1S Cl 0.6836(7) 0.7268(6) 0.5043(7) 0.129(7) Uiso 0.45(3) 24 d . . .
Cl2S Cl 0.6909(8) 0.7258(6) 0.4929(8) 0.162(8) Uiso 0.55(3) 24 d . . .
Cl2T Cl 0.6985(6) 0.8142(5) 0.5199(6) 0.157(7) Uiso 0.55(3) 24 d . . .
C1S C 0.6629(12) 0.7797(8) 0.5037(9) 0.084(11) Uiso 0.45(3) 24 d . . .
C2S C 0.6630(9) 0.7700(9) 0.5149(19) 0.120(14) Uiso 0.55(3) 24 d . . .
Cl3S Cl 0.5538(8) 0.3393(9) 0.5436(8) 0.188(10) Uiso 0.446(19) 24 d . . .
Cl3T Cl 0.6179(4) 0.3256(4) 0.6034(4) 0.106(5) Uiso 0.446(19) 24 d . . .
C3S C 0.5926(13) 0.3011(11) 0.5589(12) 0.112(14) Uiso 0.446(19) 24 d . . .
O1W O 0.3338(7) 0.3519(7) 0.5536(8) 0.151(7) Uiso 1.0 24 d . . .
O3W O 0.4676(12) 0.4508(11) 0.5084(12) 0.091(9) Uiso 0.3333 24 d . . .
O2W O 0.6192(11) 0.6192(11) 0.6192(11) 0.205(19) Uiso 1.0 8 d . . .
O4W O 0.1512(8) 0.3488(8) 0.6512(8) 0.083(18) Uiso 0.43(8) 8 d . . .
H1SA H 0.6314 0.7790 0.5014 0.1009 Uiso 0.45(3) 24 calc R . .
H1SB H 0.6744 0.7956 0.4790 0.1009 Uiso 0.45(3) 24 calc R . .
H2SA H 0.6514 0.7622 0.5432 0.1434 Uiso 0.55(3) 24 calc R . .
H2SB H 0.6388 0.7777 0.4961 0.1434 Uiso 0.55(3) 24 calc R . .
H3SA H 0.6132 0.2958 0.5355 0.1349 Uiso 0.446(19) 24 calc R . .
H3SB H 0.5790 0.2738 0.5671 0.1349 Uiso 0.446(19) 24 calc R . .


loop_
_atom_site_aniso_label
_atom_site_aniso_U_11
_atom_site_aniso_U_22
_atom_site_aniso_U_33
_atom_site_aniso_U_12
_atom_site_aniso_U_13
_atom_site_aniso_U_23
Pd1 0.0599(4) 0.0517(4) 0.0611(5) 0.0070(4) 0.0192(4) 0.0097(4)
Cl1 0.0858(19) 0.0686(16) 0.0660(15) 0.0257(14) 0.0246(14) 0.0167(13)
Cl2 0.0729(17) 0.0593(14) 0.0733(17) -0.0047(12) 0.0179(13) 0.0053(12)
N1 0.070(6) 0.054(5) 0.081(7) 0.012(4) 0.030(5) 0.031(5)
N2 0.053(5) 0.041(4) 0.077(6) 0.004(4) 0.017(4) 0.018(4)
C1 0.071(7) 0.077(7) 0.051(6) -0.002(6) 0.023(5) 0.010(5)
C2 0.063(7) 0.082(8) 0.063(7) -0.001(6) 0.013(6) -0.004(6)
C3 0.079(10) 0.160(18) 0.066(8) -0.047(11) 0.007(7) 0.006(10)
C4 0.17(2) 0.081(9) 0.061(7) -0.009(11) 0.055(11) -0.012(7)
C5 0.098(10) 0.066(7) 0.080(8) -0.010(7) 0.034(8) -0.012(7)
C6 0.066(7) 0.064(6) 0.056(6) 0.001(5) 0.013(5) 0.006(5)
C7 0.049(5) 0.060(6) 0.066(6) -0.016(5) 0.012(4) 0.006(5)
C8 0.036(5) 0.067(6) 0.081(7) 0.004(5) 0.010(5) 0.009(5)
C9 0.058(6) 0.077(7) 0.057(6) 0.033(6) 0.013(5) 0.011(6)
C10 0.055(5) 0.061(6) 0.041(4) 0.001(4) 0.005(4) 0.000(4)
C11 0.057(6) 0.063(6) 0.056(6) 0.011(5) 0.014(5) 0.007(5)
C12 0.063(7) 0.077(7) 0.052(6) 0.013(6) 0.001(5) 0.011(5)
C13 0.051(5) 0.050(5) 0.070(7) 0.019(4) 0.020(5) -0.001(5)
C14 0.058(7) 0.119(12) 0.077(8) -0.002(7) 0.019(6) 0.052(9)
Pd2 0.0796(7) 0.0578(5) 0.0995(8) -0.0187(5) 0.0304(6) -0.0215(5)
Cl3 0.083(2) 0.0596(16) 0.130(3) -0.0253(15) 0.045(2) -0.0282(17)
Cl4 0.198(7) 0.078(3) 0.110(4) -0.018(3) 0.007(4) -0.007(3)
N3 0.056(6) 0.068(6) 0.112(9) -0.006(5) 0.022(6) -0.026(6)
N4 0.078(8) 0.054(6) 0.150(13) -0.032(6) 0.009(8) -0.006(7)
C15 0.074(9) 0.064(8) 0.151(16) -0.018(7) 0.050(10) -0.039(10)
C16 0.083(11) 0.077(10) 0.20(3) 0.023(9) -0.004(13) -0.044(13)
C17 0.070(8) 0.061(8) 0.23(3) 0.011(7) -0.001(12) -0.038(12)
C18 0.066(8) 0.060(7) 0.167(18) 0.002(6) 0.017(9) -0.046(10)
C19 0.083(9) 0.036(6) 0.21(3) 0.002(6) 0.045(12) -0.009(8)
C20 0.063(7) 0.051(6) 0.113(10) -0.020(5) 0.015(7) -0.017(7)
C21 0.065(7) 0.058(7) 0.128(12) -0.015(5) 0.021(7) -0.052(8)
C22 0.079(7) 0.048(6) 0.073(7) -0.033(5) 0.025(6) -0.014(5)
C23 0.071(7) 0.081(8) 0.075(7) -0.026(7) 0.003(6) -0.030(7)
C24 0.083(8) 0.060(7) 0.079(8) -0.001(6) 0.013(7) -0.020(6)
C25 0.118(11) 0.068(7) 0.047(5) -0.033(7) 0.011(7) -0.003(5)
C26 0.070(7) 0.052(6) 0.082(8) 0.005(5) 0.021(6) 0.002(5)
C27 0.038(5) 0.069(7) 0.097(9) -0.016(5) 0.008(5) -0.024(6)
C28 0.056(6) 0.061(6) 0.120(11) -0.012(5) 0.021(7) -0.035(7)

#==============================================================================
_computing_data_collection       'RAPID AUTO (Rigaku, ????)'
_computing_cell_refinement       'RAPID AUTO'
_computing_data_reduction        'RAPID AUTO'
_computing_structure_solution    'SHELXS97 (Sheldrick, 2008)'
_computing_structure_refinement  'SHELXL97 (Sheldrick, 2008)'
_computing_publication_material  'CrystalStructure 4.0 (Rigaku, 2010)'
_computing_molecular_graphics    'CrystalStructure 4.0'

#==============================================================================
# MOLECULAR GEOMETRY

_geom_special_details            
;
    ENTER SPECIAL DETAILS OF THE MOLECULAR GEOMETRY
;

loop_
_geom_bond_atom_site_label_1
_geom_bond_atom_site_label_2
_geom_bond_distance
_geom_bond_publ_flag
_geom_bond_site_symmetry_1
_geom_bond_site_symmetry_2
Cl1T C1S 1.78(4) yes . .
Pd1 Cl1 2.304(4) yes . .
Pd1 Cl2 2.314(4) yes . .
Pd1 N1 2.055(11) yes . .
Pd1 N2 2.048(9) yes . .
N1 C1 1.484(16) yes . .
N1 C14 1.614(19) yes . .
N2 C6 1.421(15) yes . .
N2 C7 1.505(15) yes . .
C1 C2 1.406(19) yes . .
C1 C6 1.345(18) yes . .
C2 C3 1.36(3) yes . .
C3 C4 1.30(3) yes . .
C4 C5 1.32(3) yes . .
C5 C6 1.369(19) yes . .
C7 C8 1.519(16) yes . .
C8 C9 1.473(16) yes . .
C8 C10 1.437(16) yes . .
C9 C11 1.439(17) yes . .
C10 C12 1.326(16) yes . .
C11 C13 1.359(16) yes . .
C12 C13 1.414(17) yes . .
C13 C14 1.497(18) yes . 3_555
Pd2 Cl3 2.317(4) yes . .
Pd2 Cl4 2.277(7) yes . .
Pd2 N3 2.026(13) yes . .
Pd2 N4 1.926(13) yes . .
N3 C15 1.46(2) yes . .
N3 C28 1.51(3) yes . .
N4 C20 1.55(2) yes . .
N4 C21 1.568(19) yes . .
C15 C16 1.26(3) yes . .
C15 C20 1.35(3) yes . .
C16 C17 1.54(3) yes . .
C17 C18 1.36(4) yes . .
C18 C19 1.46(3) yes . .
C19 C20 1.46(2) yes . .
C21 C22 1.516(17) yes . .
C22 C23 1.377(19) yes . .
C22 C24 1.388(18) yes . .
C23 C25 1.38(2) yes . .
C24 C26 1.406(18) yes . .
C25 C27 1.437(17) yes . 6_456
C26 C27 1.351(19) yes . 6_456
C27 C28 1.516(17) yes . .
Cl1S C1S 1.78(4) yes . .
Cl2S C2S 1.78(4) yes . .
Cl2T C2S 1.79(4) yes . .
Cl3S C3S 1.77(5) yes . .
Cl3T C3S 1.78(4) yes . .
N1 H1N 0.930 no . .
N2 H2N 0.930 no . .
C2 H2 0.950 no . .
C3 H3 0.950 no . .
C4 H4 0.950 no . .
C5 H5 0.950 no . .
C7 H7A 0.990 no . .
C7 H7B 0.990 no . .
C9 H9 0.950 no . .
C10 H10 0.950 no . .
C11 H11 0.950 no . .
C12 H12 0.950 no . .
C14 H14A 0.990 no . .
C14 H14B 0.990 no . .
N3 H3N 0.930 no . .
N4 H4N 0.930 no . .
C16 H16 0.950 no . .
C17 H17 0.950 no . .
C18 H18 0.950 no . .
C19 H19 0.950 no . .
C21 H21A 0.990 no . .
C21 H21B 0.990 no . .
C23 H23 0.950 no . .
C24 H24 0.950 no . .
C25 H25 0.950 no . .
C26 H26 0.950 no . .
C28 H28A 0.990 no . .
C28 H28B 0.990 no . .
C1S H1SA 0.990 no . .
C1S H1SB 0.990 no . .
C2S H2SA 0.990 no . .
C2S H2SB 0.990 no . .
C3S H3SA 0.990 no . .
C3S H3SB 0.990 no . .

loop_
_geom_angle_atom_site_label_1
_geom_angle_atom_site_label_2
_geom_angle_atom_site_label_3
_geom_angle
_geom_angle_publ_flag
_geom_angle_site_symmetry_1
_geom_angle_site_symmetry_2
_geom_angle_site_symmetry_3
Cl1 Pd1 Cl2 93.79(12) yes . . .
Cl1 Pd1 N1 92.0(3) yes . . .
Cl1 Pd1 N2 175.1(3) yes . . .
Cl2 Pd1 N1 173.9(3) yes . . .
Cl2 Pd1 N2 90.8(3) yes . . .
N1 Pd1 N2 83.5(4) yes . . .
Pd1 N1 C1 108.8(8) yes . . .
Pd1 N1 C14 111.4(8) yes . . .
C1 N1 C14 116.7(10) yes . . .
Pd1 N2 C6 107.8(7) yes . . .
Pd1 N2 C7 107.9(6) yes . . .
C6 N2 C7 115.6(9) yes . . .
N1 C1 C2 121.8(12) yes . . .
N1 C1 C6 115.6(11) yes . . .
C2 C1 C6 122.4(12) yes . . .
C1 C2 C3 119.5(14) yes . . .
C2 C3 C4 115.8(18) yes . . .
C3 C4 C5 126.2(19) yes . . .
C4 C5 C6 121.0(17) yes . . .
N2 C6 C1 121.0(11) yes . . .
N2 C6 C5 124.1(12) yes . . .
C1 C6 C5 114.9(13) yes . . .
N2 C7 C8 111.5(9) yes . . .
C7 C8 C9 116.5(11) yes . . .
C7 C8 C10 122.5(9) yes . . .
C9 C8 C10 120.8(10) yes . . .
C8 C9 C11 112.6(11) yes . . .
C8 C10 C12 121.8(10) yes . . .
C9 C11 C13 124.5(11) yes . . .
C10 C12 C13 119.7(11) yes . . .
C11 C13 C12 120.6(11) yes . . .
C11 C13 C14 116.4(11) yes . . 3_555
C12 C13 C14 123.0(11) yes . . 3_555
N1 C14 C13 109.3(10) yes . . 2_555
Cl3 Pd2 Cl4 92.90(18) yes . . .
Cl3 Pd2 N3 92.0(4) yes . . .
Cl3 Pd2 N4 177.2(5) yes . . .
Cl4 Pd2 N3 175.1(4) yes . . .
Cl4 Pd2 N4 89.6(5) yes . . .
N3 Pd2 N4 85.5(6) yes . . .
Pd2 N3 C15 109.7(11) yes . . .
Pd2 N3 C28 118.6(8) yes . . .
C15 N3 C28 114.7(13) yes . . .
Pd2 N4 C20 108.8(10) yes . . .
Pd2 N4 C21 111.3(10) yes . . .
C20 N4 C21 106.2(11) yes . . .
N3 C15 C16 122.2(19) yes . . .
N3 C15 C20 116.0(15) yes . . .
C16 C15 C20 121.6(18) yes . . .
C15 C16 C17 124(3) yes . . .
C16 C17 C18 112.2(19) yes . . .
C17 C18 C19 125.7(16) yes . . .
C18 C19 C20 113(2) yes . . .
N4 C20 C15 116.6(12) yes . . .
N4 C20 C19 120.2(16) yes . . .
C15 C20 C19 122.8(15) yes . . .
N4 C21 C22 113.8(11) yes . . .
C21 C22 C23 122.2(12) yes . . .
C21 C22 C24 121.3(13) yes . . .
C23 C22 C24 116.5(12) yes . . .
C22 C23 C25 126.2(13) yes . . .
C22 C24 C26 120.5(13) yes . . .
C23 C25 C27 114.7(11) yes . . 6_456
C24 C26 C27 120.7(12) yes . . 6_456
C25 C27 C26 121.3(11) yes 11_565 . 11_565
C25 C27 C28 116.9(11) yes 11_565 . .
C26 C27 C28 121.9(11) yes 11_565 . .
N3 C28 C27 109.0(12) yes . . .
Cl1T C1S Cl1S 108(2) yes . . .
Cl2S C2S Cl2T 109.4(19) yes . . .
Cl3S C3S Cl3T 103(2) yes . . .
Pd1 N1 H1N 106.477 no . . .
C1 N1 H1N 106.494 no . . .
C14 N1 H1N 106.487 no . . .
Pd1 N2 H2N 108.453 no . . .
C6 N2 H2N 108.448 no . . .
C7 N2 H2N 108.450 no . . .
C1 C2 H2 120.258 no . . .
C3 C2 H2 120.248 no . . .
C2 C3 H3 122.096 no . . .
C4 C3 H3 122.078 no . . .
C3 C4 H4 116.894 no . . .
C5 C4 H4 116.890 no . . .
C4 C5 H5 119.500 no . . .
C6 C5 H5 119.520 no . . .
N2 C7 H7A 109.324 no . . .
N2 C7 H7B 109.322 no . . .
C8 C7 H7A 109.314 no . . .
C8 C7 H7B 109.342 no . . .
H7A C7 H7B 107.957 no . . .
C8 C9 H9 123.718 no . . .
C11 C9 H9 123.714 no . . .
C8 C10 H10 119.113 no . . .
C12 C10 H10 119.079 no . . .
C9 C11 H11 117.755 no . . .
C13 C11 H11 117.752 no . . .
C10 C12 H12 120.171 no . . .
C13 C12 H12 120.143 no . . .
N1 C14 H14A 109.805 no . . .
N1 C14 H14B 109.818 no . . .
C13 C14 H14A 109.800 no 2_555 . .
C13 C14 H14B 109.812 no 2_555 . .
H14A C14 H14B 108.249 no . . .
Pd2 N3 H3N 103.955 no . . .
C15 N3 H3N 103.948 no . . .
C28 N3 H3N 103.959 no . . .
Pd2 N4 H4N 110.152 no . . .
C20 N4 H4N 110.137 no . . .
C21 N4 H4N 110.152 no . . .
C15 C16 H16 117.846 no . . .
C17 C16 H16 117.852 no . . .
C16 C17 H17 123.872 no . . .
C18 C17 H17 123.911 no . . .
C17 C18 H18 117.149 no . . .
C19 C18 H18 117.162 no . . .
C18 C19 H19 123.495 no . . .
C20 C19 H19 123.506 no . . .
N4 C21 H21A 108.807 no . . .
N4 C21 H21B 108.779 no . . .
C22 C21 H21A 108.787 no . . .
C22 C21 H21B 108.779 no . . .
H21A C21 H21B 107.671 no . . .
C22 C23 H23 116.890 no . . .
C25 C23 H23 116.905 no . . .
C22 C24 H24 119.749 no . . .
C26 C24 H24 119.779 no . . .
C23 C25 H25 122.652 no . . .
C27 C25 H25 122.659 no 6_456 . .
C24 C26 H26 119.632 no . . .
C27 C26 H26 119.636 no 6_456 . .
N3 C28 H28A 109.866 no . . .
N3 C28 H28B 109.887 no . . .
C27 C28 H28A 109.865 no . . .
C27 C28 H28B 109.876 no . . .
H28A C28 H28B 108.304 no . . .
Cl1T C1S H1SA 110.111 no . . .
Cl1T C1S H1SB 110.099 no . . .
Cl1S C1S H1SA 110.106 no . . .
Cl1S C1S H1SB 110.104 no . . .
H1SA C1S H1SB 108.446 no . . .
Cl2S C2S H2SA 109.792 no . . .
Cl2S C2S H2SB 109.811 no . . .
Cl2T C2S H2SA 109.795 no . . .
Cl2T C2S H2SB 109.802 no . . .
H2SA C2S H2SB 108.250 no . . .
Cl3S C3S H3SA 111.138 no . . .
Cl3S C3S H3SB 111.130 no . . .
Cl3T C3S H3SA 111.145 no . . .
Cl3T C3S H3SB 111.138 no . . .
H3SA C3S H3SB 109.070 no . . .

loop_
_geom_torsion_atom_site_label_1
_geom_torsion_atom_site_label_2
_geom_torsion_atom_site_label_3
_geom_torsion_atom_site_label_4
_geom_torsion
_geom_torsion_publ_flag
_geom_torsion_site_symmetry_1
_geom_torsion_site_symmetry_2
_geom_torsion_site_symmetry_3
_geom_torsion_site_symmetry_4
Cl1 Pd1 N1 C1 -166.6(6) no . . . .
Cl1 Pd1 N1 C14 63.5(6) no . . . .
Cl2 Pd1 N2 C6 166.0(5) no . . . .
Cl2 Pd1 N2 C7 -68.6(5) no . . . .
N1 Pd1 N2 C6 -15.9(6) no . . . .
N1 Pd1 N2 C7 109.6(6) no . . . .
N2 Pd1 N1 C1 11.6(6) no . . . .
N2 Pd1 N1 C14 -118.3(6) no . . . .
Pd1 N1 C1 C2 170.3(8) no . . . .
Pd1 N1 C1 C6 -4.9(12) no . . . .
Pd1 N1 C14 C13 54.6(12) no . . . 2_555
C1 N1 C14 C13 -71.1(13) no . . . 2_555
C14 N1 C1 C2 -62.8(14) no . . . .
C14 N1 C1 C6 122.1(11) no . . . .
Pd1 N2 C6 C1 19.0(12) no . . . .
Pd1 N2 C6 C5 -160.7(8) no . . . .
Pd1 N2 C7 C8 -179.0(6) no . . . .
C6 N2 C7 C8 -58.3(11) no . . . .
C7 N2 C6 C1 -101.8(11) no . . . .
C7 N2 C6 C5 78.5(12) no . . . .
N1 C1 C2 C3 -171.2(10) no . . . .
N1 C1 C6 N2 -9.8(16) no . . . .
N1 C1 C6 C5 169.9(9) no . . . .
C2 C1 C6 N2 175.1(10) no . . . .
C2 C1 C6 C5 -5.2(17) no . . . .
C6 C1 C2 C3 3.5(18) no . . . .
C1 C2 C3 C4 0(3) no . . . .
C2 C3 C4 C5 -2(3) no . . . .
C3 C4 C5 C6 -0(3) no . . . .
C4 C5 C6 N2 -176.7(13) no . . . .
C4 C5 C6 C1 4(2) no . . . .
N2 C7 C8 C9 -86.4(11) no . . . .
N2 C7 C8 C10 89.9(12) no . . . .
C7 C8 C9 C11 174.7(9) no . . . .
C7 C8 C10 C12 -174.9(9) no . . . .
C9 C8 C10 C12 1.2(16) no . . . .
C10 C8 C9 C11 -1.6(16) no . . . .
C8 C9 C11 C13 -0.3(16) no . . . .
C8 C10 C12 C13 1.2(18) no . . . .
C9 C11 C13 C12 2.6(17) no . . . .
C9 C11 C13 C14 -177.9(10) no . . . 3_555
C10 C12 C13 C11 -3.1(17) no . . . .
C10 C12 C13 C14 177.5(10) no . . . 3_555
C11 C13 C14 N1 -93.7(13) no . . 3_555 3_555
C12 C13 C14 N1 85.8(14) no . . 3_555 3_555
Cl3 Pd2 N3 C15 -163.8(6) no . . . .
Cl3 Pd2 N3 C28 61.7(7) no . . . .
Cl4 Pd2 N4 C20 163.9(8) no . . . .
Cl4 Pd2 N4 C21 -79.4(9) no . . . .
N3 Pd2 N4 C20 -16.1(9) no . . . .
N3 Pd2 N4 C21 100.5(10) no . . . .
N4 Pd2 N3 C15 15.0(7) no . . . .
N4 Pd2 N3 C28 -119.6(8) no . . . .
Pd2 N3 C15 C16 166.3(12) no . . . .
Pd2 N3 C15 C20 -9.7(16) no . . . .
Pd2 N3 C28 C27 53.7(12) no . . . .
C15 N3 C28 C27 -78.7(13) no . . . .
C28 N3 C15 C16 -57.2(18) no . . . .
C28 N3 C15 C20 126.8(14) no . . . .
Pd2 N4 C20 C15 15.8(15) no . . . .
Pd2 N4 C20 C19 -157.2(9) no . . . .
Pd2 N4 C21 C22 -174.9(9) no . . . .
C20 N4 C21 C22 -56.6(17) no . . . .
C21 N4 C20 C15 -104.2(13) no . . . .
C21 N4 C20 C19 82.8(15) no . . . .
N3 C15 C16 C17 -173.6(15) no . . . .
N3 C15 C20 N4 -4(2) no . . . .
N3 C15 C20 C19 169.2(12) no . . . .
C16 C15 C20 N4 -179.7(17) no . . . .
C16 C15 C20 C19 -7(3) no . . . .
C20 C15 C16 C17 2(4) no . . . .
C15 C16 C17 C18 1(3) no . . . .
C16 C17 C18 C19 -1(3) no . . . .
C17 C18 C19 C20 -3(3) no . . . .
C18 C19 C20 N4 179.6(12) no . . . .
C18 C19 C20 C15 7(3) no . . . .
N4 C21 C22 C23 -82.3(16) no . . . .
N4 C21 C22 C24 95.5(16) no . . . .
C21 C22 C23 C25 173.0(11) no . . . .
C21 C22 C24 C26 -173.7(11) no . . . .
C23 C22 C24 C26 4.2(19) no . . . .
C24 C22 C23 C25 -5(2) no . . . .
C22 C23 C25 C27 4(3) no . . . 6_456
C22 C24 C26 C27 -3(2) no . . . 6_456
C23 C25 C27 C26 -2(3) no . . 6_456 .
C23 C25 C27 C28 178.6(12) no . . 6_456 6_456
C24 C26 C27 C25 1(2) no . . 6_456 .
C24 C26 C27 C28 -178.9(12) no . . 6_456 6_456
C25 C27 C28 N3 -90.0(14) no 11_565 . . .
C26 C27 C28 N3 90.3(16) no 11_565 . . .

loop_
_geom_contact_atom_site_label_1
_geom_contact_atom_site_label_2
_geom_contact_distance
_geom_contact_publ_flag
_geom_contact_site_symmetry_1
_geom_contact_site_symmetry_2
Pd1 C11 3.263(12) no . 2_555
Pd1 C13 3.270(11) no . 2_555
Cl1 C14 3.449(16) no . .
Cl2 C7 3.383(12) no . .
N1 C11 3.315(15) no . 2_555
N1 C12 3.363(17) no . 2_555
N2 C9 3.303(15) no . .
N2 C10 3.392(14) no . .
C1 C4 2.62(3) no . .
C1 C7 3.385(17) no . .
C1 C12 3.423(18) no . 2_555
C1 C13 3.200(18) no . 2_555
C2 C5 2.68(3) no . .
C2 C14 3.26(3) no . .
C3 C6 2.80(3) no . .
C5 C7 3.251(19) no . .
C5 C8 3.10(2) no . .
C5 C10 3.087(19) no . .
C6 C8 2.983(16) no . .
C6 C10 3.300(15) no . .
C8 C13 2.784(16) no . .
C9 C12 2.894(17) no . .
C10 C11 2.763(16) no . .
Pd2 C25 3.344(16) no . 11_565
Pd2 C27 3.326(15) no . .
Cl3 C28 3.495(16) no . .
Cl4 C21 3.502(15) no . .
N3 C21 3.572(19) no . .
N3 C25 3.279(18) no . 11_565
N3 C26 3.283(18) no . 11_565
N4 C23 3.36(2) no . .
N4 C24 3.469(18) no . .
C15 C18 2.77(3) no . .
C15 C21 3.36(3) no . .
C15 C26 3.40(3) no . 11_565
C15 C27 3.15(3) no . .
C16 C19 2.80(4) no . .
C16 C28 3.01(3) no . .
C17 C20 2.83(3) no . .
C19 C21 3.28(2) no . .
C19 C22 3.05(3) no . .
C19 C24 3.07(3) no . .
C20 C22 2.949(18) no . .
C20 C24 3.232(19) no . .
C20 C28 3.54(3) no . .
C22 C27 2.801(15) no . 6_456
C23 C26 2.72(2) no . .
C24 C25 2.815(19) no . .
Cl1T Cl3T 3.53(3) no . 23_665
Pd1 Pd1 3.1933(14) no . 16_566
Cl1 N1 3.329(11) no . 16_566
Cl1 C1 3.272(12) no . 16_566
Cl1 C6 3.571(12) no . 16_566
Cl1 N3 3.184(12) no . 16_566
Cl1 C16 3.44(2) no . 16_566
Cl1 C28 3.444(13) no . 16_566
Cl1 C1S 3.60(4) no . 3_555
Cl2 N2 3.183(10) no . 16_566
Cl2 C6 3.597(12) no . 16_566
Cl2 C2S 3.42(3) no . 3_555
N1 Cl1 3.329(11) no . 16_566
N1 Cl3 3.532(11) no . .
N2 Cl2 3.183(10) no . 16_566
C1 Cl1 3.272(12) no . 16_566
C2 Pd2 3.596(14) no . .
C6 Cl1 3.571(12) no . 16_566
C6 Cl2 3.597(12) no . 16_566
C14 Cl3 3.334(15) no . .
C14 Cl3T 3.422(19) no . 2_555
Pd2 C2 3.596(14) no . .
Cl3 N1 3.532(11) no . .
Cl3 C14 3.334(15) no . .
Cl4 C3S 3.58(4) no . 2_555
N3 Cl1 3.184(12) no . 16_566
N4 O1W 2.89(3) no . .
C16 Cl1 3.44(2) no . 16_566
C17 Cl2S 3.51(4) no . 18_566
C17 C1S 3.46(4) no . 18_566
C19 O1W 3.38(4) no . .
C20 O1W 3.50(3) no . .
C21 O4W 3.56(3) no . .
C23 O1W 3.57(3) no . .
C28 Cl1 3.444(13) no . 16_566
Cl2S C17 3.51(4) no . 23_665
Cl2T Cl2T 3.46(3) no . 24_656
C1S Cl1 3.60(4) no . 2_555
C1S C17 3.46(4) no . 23_665
C2S Cl2 3.42(3) no . 2_555
Cl3T Cl1T 3.53(3) no . 18_566
Cl3T C14 3.422(19) no . 3_555
C3S Cl4 3.58(4) no . 3_555
O1W N4 2.89(3) no . .
O1W C19 3.38(4) no . .
O1W C20 3.50(3) no . .
O1W C23 3.57(3) no . .
O3W O3W 2.28(5) no . 2_555
O3W O3W 2.28(5) no . 3_555
O4W C21 3.56(3) no . .
O4W C21 3.56(3) no . 6_456
O4W C21 3.56(3) no . 11_565
Pd1 H7A 2.9860 no . .
Pd1 H7B 2.9673 no . .
Pd1 H11 3.0132 no . 2_555
Pd1 H14B 3.2182 no . .
Cl1 H1N 3.0551 no . .
Cl1 H11 2.9095 no . 2_555
Cl1 H14B 2.9223 no . .
Cl2 H2N 3.0119 no . .
Cl2 H7A 2.7795 no . .
N1 H2 2.7065 no . .
N1 H2N 3.4434 no . .
N1 H7B 3.4019 no . .
N1 H11 3.3003 no . 2_555
N1 H12 3.3944 no . 2_555
N2 H1N 3.3794 no . .
N2 H5 2.6572 no . .
N2 H9 3.3894 no . .
N2 H10 3.4763 no . .
C1 H2N 3.0627 no . .
C1 H3 3.2609 no . .
C1 H4 3.5659 no . .
C1 H5 3.1561 no . .
C1 H7B 3.2771 no . .
C1 H12 3.1342 no . 2_555
C1 H14A 2.8033 no . .
C1 H14B 3.4476 no . .
C2 H1N 2.6867 no . .
C2 H4 3.1102 no . .
C2 H12 3.3236 no . 2_555
C2 H14A 2.9696 no . .
C3 H5 3.1725 no . .
C4 H2 3.1215 no . .
C5 H2N 2.6029 no . .
C5 H3 3.1914 no . .
C5 H10 3.1298 no . .
C6 H1N 2.9584 no . .
C6 H2 3.2583 no . .
C6 H4 3.1791 no . .
C6 H7A 3.3009 no . .
C6 H7B 2.7209 no . .
C6 H10 3.1818 no . .
C7 H5 3.2680 no . .
C7 H9 2.7406 no . .
C7 H10 2.7552 no . .
C8 H2N 2.6876 no . .
C8 H5 2.8066 no . .
C8 H7B 3.0587 no . 3_555
C8 H11 3.2906 no . .
C8 H12 3.2755 no . .
C9 H2N 3.0658 no . .
C9 H5 3.2516 no . .
C9 H7A 2.6187 no . .
C9 H7B 3.3273 no . .
C9 H7B 3.1728 no . 3_555
C9 H10 3.3810 no . .
C10 H5 2.9272 no . .
C10 H7A 3.3388 no . .
C10 H7B 2.6959 no . .
C10 H7B 2.8253 no . 3_555
C10 H9 3.4036 no . .
C10 H10 3.2327 no . 3_555
C11 H7B 2.9867 no . 3_555
C11 H12 3.2608 no . .
C11 H14A 3.1880 no . 3_555
C11 H14B 2.5031 no . 3_555
C12 H5 3.3714 no . .
C12 H7B 2.6994 no . 3_555
C12 H10 3.2363 no . 3_555
C12 H11 3.2540 no . .
C12 H14A 2.6898 no . 3_555
C12 H14B 3.3213 no . 3_555
C13 H1N 3.3026 no . 3_555
C13 H7B 2.8061 no . 3_555
C13 H9 3.3366 no . .
C13 H10 3.2294 no . .
C14 H2 3.0854 no . .
C14 H11 2.5177 no . 2_555
C14 H12 2.7420 no . 2_555
H1N H2 2.6993 no . .
H1N H14A 2.4437 no . .
H1N H14B 2.3426 no . .
H2 H3 2.3398 no . .
H2 H12 3.4165 no . 2_555
H2 H14A 2.5544 no . .
H2N H5 2.5233 no . .
H2N H7A 2.2989 no . .
H2N H7B 2.7961 no . .
H2N H9 2.9875 no . .
H3 H4 2.2371 no . .
H4 H5 2.2175 no . .
H5 H10 3.2527 no . .
H7A H9 2.4980 no . .
H7B H10 2.5373 no . .
H7B H10 3.3409 no . 2_555
H7B H11 3.5567 no . 2_555
H7B H12 3.1448 no . 2_555
H9 H11 2.4088 no . .
H10 H10 3.0331 no . 2_555
H10 H10 3.0331 no . 3_555
H10 H12 2.2651 no . .
H10 H12 3.0327 no . 2_555
H11 H14A 3.3836 no . 3_555
H11 H14B 2.2539 no . 3_555
H12 H14A 2.5807 no . 3_555
Pd2 H21A 2.9651 no . .
Pd2 H21B 3.0499 no . .
Pd2 H25 3.1680 no . 11_565
Pd2 H28A 3.2660 no . .
Cl3 H3N 3.0161 no . .
Cl3 H25 2.9791 no . 11_565
Cl3 H28A 3.0010 no . .
Cl4 H4N 2.8335 no . .
Cl4 H21B 3.0110 no . .
N3 H4N 3.4317 no . .
N3 H16 2.5141 no . .
N3 H21A 3.2696 no . .
N3 H25 3.3545 no . 11_565
N3 H26 3.3442 no . 11_565
N4 H3N 3.3059 no . .
N4 H19 2.8151 no . .
N4 H23 3.3583 no . .
N4 H24 3.5729 no . .
C15 H4N 3.1395 no . .
C15 H17 3.3238 no . .
C15 H19 3.3233 no . .
C15 H21A 3.2090 no . .
C15 H26 3.1418 no . 11_565
C15 H28A 3.3175 no . .
C15 H28B 2.6133 no . .
C16 H3N 2.5316 no . .
C16 H18 3.2853 no . .
C16 H26 3.2798 no . 11_565
C16 H28B 2.6800 no . .
C17 H19 3.3636 no . .
C18 H16 3.2614 no . .
C19 H4N 2.7117 no . .
C19 H17 3.3792 no . .
C19 H24 3.2296 no . .
C20 H3N 2.9263 no . .
C20 H16 3.1219 no . .
C20 H18 3.2940 no . .
C20 H21A 2.6993 no . .
C20 H21B 3.3549 no . .
C20 H24 3.1500 no . .
C21 H19 3.3473 no . .
C21 H23 2.6537 no . .
C21 H24 2.6906 no . .
C22 H4N 2.7982 no . .
C22 H19 2.8378 no . .
C22 H21A 3.0891 no . 6_456
C22 H25 3.3120 no . .
C22 H26 3.2772 no . .
C23 H4N 3.1867 no . .
C23 H19 3.0987 no . .
C23 H21A 3.2912 no . .
C23 H21A 3.0765 no . 6_456
C23 H21B 2.6720 no . .
C23 H24 3.2159 no . .
C24 H19 3.0416 no . .
C24 H21A 2.6115 no . .
C24 H21A 2.8275 no . 6_456
C24 H21B 3.2547 no . .
C24 H23 3.2001 no . .
C24 H24 3.1011 no . 6_456
C25 H19 3.4959 no . .
C25 H21A 3.0024 no . 6_456
C25 H26 3.2869 no . .
C25 H28A 2.5905 no . 6_456
C25 H28B 3.2899 no . 6_456
C26 H19 3.4177 no . .
C26 H21A 2.6750 no . 6_456
C26 H24 3.1179 no . 6_456
C26 H25 3.2932 no . .
C26 H28A 3.2558 no . 6_456
C26 H28B 2.6299 no . 6_456
C27 H3N 3.2208 no . .
C27 H21A 2.7440 no . .
C27 H23 3.2308 no . 11_565
C27 H24 3.2461 no . 11_565
C28 H16 2.7720 no . .
C28 H25 2.6923 no . 11_565
C28 H26 2.6608 no . 11_565
H3N H16 2.4802 no . .
H3N H28A 2.2027 no . .
H3N H28B 2.3303 no . .
H4N H19 2.6496 no . .
H4N H21A 2.8543 no . .
H4N H21B 2.3806 no . .
H4N H23 3.0168 no . .
H16 H17 2.5124 no . .
H16 H26 3.3316 no . 11_565
H16 H28A 3.4650 no . .
H16 H28B 2.2003 no . .
H17 H18 2.3242 no . .
H18 H19 2.4199 no . .
H19 H23 3.5474 no . .
H19 H24 3.4643 no . .
H21A H23 3.5300 no . .
H21A H24 2.4266 no . .
H21A H24 3.3276 no . 11_565
H21A H26 3.1415 no . 11_565
H21B H23 2.4804 no . .
H21B H24 3.5031 no . .
H23 H25 2.3234 no . .
H24 H24 2.9010 no . 6_456
H24 H24 2.9010 no . 11_565
H24 H26 2.3482 no . .
H24 H26 2.9638 no . 11_565
H25 H28A 2.4434 no . 6_456
H25 H28B 3.5654 no . 6_456
H26 H28A 3.5235 no . 6_456
H26 H28B 2.4600 no . 6_456
Cl1T H4 3.5810 no . 23_665
Cl1T H5 3.4531 no . 23_665
Cl1T H17 3.1878 no . 5_566
Cl1T H18 2.9190 no . 5_566
Pd1 H2N 3.5359 no . 16_566
Cl1 H1N 2.7542 no . 16_566
Cl1 H3N 2.3621 no . 16_566
Cl1 H16 2.8415 no . 16_566
Cl1 H28A 3.3432 no . 16_566
Cl1 H28B 3.2118 no . 16_566
Cl1 H1SA 2.8356 no . 3_555
Cl1 H2SB 2.8693 no . 3_555
Cl2 H2N 2.4061 no . 16_566
Cl2 H1SA 2.8063 no . 3_555
Cl2 H2SA 2.8849 no . 3_555
Cl2 H2SB 3.0537 no . 3_555
C1 H3N 3.5313 no . .
C2 H3N 3.0671 no . .
C4 H1SA 3.3058 no . 18_566
C4 H1SB 3.4394 no . 18_566
C4 H2SB 3.3877 no . 18_566
C5 H1SA 3.0897 no . 18_566
C5 H2SB 3.2730 no . 18_566
C6 H1SA 3.5809 no . 18_566
H1N Cl1 2.7542 no . 16_566
H1N H1N 3.2856 no . 16_566
H1N Cl3 2.8938 no . .
H1N H3N 2.9616 no . .
H2 Pd2 2.7901 no . .
H2 Cl3 3.2529 no . .
H2 N3 3.3059 no . .
H2 H3N 2.8384 no . .
H2 H4N 3.5876 no . .
H2N Pd1 3.5359 no . 16_566
H2N Cl2 2.4061 no . 16_566
H3 C20 3.4778 no . .
H3 H4N 3.4659 no . .
H3 O1W 3.3346 no . .
H4 Cl1T 3.5810 no . 18_566
H4 Cl2T 3.3255 no . 18_566
H4 Cl3S 3.0134 no . .
H4 H1SA 3.4643 no . 18_566
H4 H1SB 3.3001 no . 18_566
H4 H2SB 3.5107 no . 18_566
H5 Cl1T 3.4531 no . 18_566
H5 H1SA 3.1181 no . 18_566
H5 H2SB 3.3293 no . 18_566
H7A O2W 3.2473 no . .
H9 Cl1S 3.2457 no . 2_555
H9 Cl2S 3.2727 no . 2_555
H10 O3W 2.8506 no . .
H11 H16 3.4306 no . 20_656
H11 H28B 3.5709 no . 20_656
H11 Cl1S 3.4852 no . 2_555
H11 Cl2S 3.4629 no . 2_555
H12 Cl3S 3.3162 no . .
H12 O3W 3.2951 no . .
H12 O3W 3.1215 no . 3_555
H14A Cl3 2.9108 no . .
H14A Cl3S 2.9372 no . 2_555
H14A Cl3T 3.1183 no . 2_555
H14A C3S 3.1404 no . 2_555
H14A H3SA 2.9389 no . 2_555
H14B Cl3 3.1677 no . .
H14B C28 3.2611 no . 16_566
H14B H28A 2.8142 no . 16_566
H14B H28B 2.7927 no . 16_566
H14B Cl3T 3.0123 no . 2_555
Pd2 H2 2.7901 no . .
Cl3 H1N 2.8938 no . .
Cl3 H2 3.2529 no . .
Cl3 H14A 2.9108 no . .
Cl3 H14B 3.1677 no . .
Cl3 H25 3.4649 no . 19_556
Cl3 H28A 2.7742 no . 16_566
Cl3 H3SA 2.9349 no . 2_555
Cl4 H3SA 2.8095 no . 2_555
N3 H2 3.3059 no . .
C16 H1SB 2.9196 no . 18_566
C16 H2SB 3.5159 no . 18_566
C17 H1SB 2.5853 no . 18_566
C18 H1SB 3.4210 no . 18_566
C20 H3 3.4778 no . .
C28 H14B 3.2611 no . 16_566
H3N Cl1 2.3621 no . 16_566
H3N C1 3.5313 no . .
H3N C2 3.0671 no . .
H3N H1N 2.9616 no . .
H3N H2 2.8384 no . .
H4N H2 3.5876 no . .
H4N H3 3.4659 no . .
H4N O1W 1.9813 no . .
H16 Cl1 2.8415 no . 16_566
H16 H11 3.4306 no . 17_566
H16 Cl1S 3.5468 no . 18_566
H16 Cl2S 3.2934 no . 18_566
H16 C1S 3.4204 no . 18_566
H16 H1SA 3.4152 no . 18_566
H16 H1SB 2.9235 no . 18_566
H16 H2SB 3.2048 no . 18_566
H17 Cl1T 3.1878 no . 8_646
H17 Cl1S 3.2171 no . 18_566
H17 Cl2S 2.8701 no . 18_566
H17 Cl2T 3.1384 no . 8_646
H17 Cl2T 3.3148 no . 18_566
H17 C1S 3.1712 no . 18_566
H17 C2S 3.4513 no . 18_566
H17 H1SB 2.4271 no . 18_566
H17 H2SB 3.5399 no . 18_566
H18 Cl1T 2.9190 no . 8_646
H18 Cl2T 3.1250 no . 8_646
H18 Cl3T 2.9549 no . 22_655
H18 C3S 3.5273 no . 22_655
H18 H3SB 3.0635 no . 22_655
H19 O1W 2.8491 no . .
H19 H3SB 3.4130 no . 22_655
H21A O4W 3.5343 no . .
H21B O4W 2.9372 no . .
H23 O1W 3.2123 no . .
H25 Cl3 3.4649 no . 21_655
H25 H25 3.3482 no . 24_556
H28A Cl1 3.3432 no . 16_566
H28A H14B 2.8142 no . 16_566
H28A Cl3 2.7742 no . 16_566
H28B Cl1 3.2118 no . 16_566
H28B H11 3.5709 no . 17_566
H28B H14B 2.7927 no . 16_566
H28B Cl3T 3.4075 no . 17_566
Cl1S H9 3.2457 no . 3_555
Cl1S H11 3.4852 no . 3_555
Cl1S H16 3.5468 no . 23_665
Cl1S H17 3.2171 no . 23_665
Cl2S H9 3.2727 no . 3_555
Cl2S H11 3.4629 no . 3_555
Cl2S H16 3.2934 no . 23_665
Cl2S H17 2.8701 no . 23_665
Cl2T H4 3.3255 no . 23_665
Cl2T H17 3.1384 no . 5_566
Cl2T H17 3.3148 no . 23_665
Cl2T H18 3.1250 no . 5_566
C1S H16 3.4204 no . 23_665
C1S H17 3.1712 no . 23_665
C2S H17 3.4513 no . 23_665
Cl3S H4 3.0134 no . .
Cl3S H12 3.3162 no . .
Cl3S H14A 2.9372 no . 3_555
Cl3T H14A 3.1183 no . 3_555
Cl3T H14B 3.0123 no . 3_555
Cl3T H18 2.9549 no . 22_655
Cl3T H28B 3.4075 no . 20_656
C3S H14A 3.1404 no . 3_555
C3S H18 3.5273 no . 22_655
O1W H3 3.3346 no . .
O1W H4N 1.9813 no . .
O1W H19 2.8491 no . .
O1W H23 3.2123 no . .
O3W H10 2.8506 no . .
O3W H12 3.2951 no . .
O3W H12 3.1215 no . 2_555
O2W H7A 3.2473 no . .
O2W H7A 3.2473 no . 2_555
O2W H7A 3.2473 no . 3_555
O4W H21A 3.5343 no . .
O4W H21A 3.5343 no . 6_456
O4W H21A 3.5343 no . 11_565
O4W H21B 2.9372 no . .
O4W H21B 2.9372 no . 6_456
O4W H21B 2.9372 no . 11_565
H1SA Cl1 2.8356 no . 2_555
H1SA Cl2 2.8063 no . 2_555
H1SA C4 3.3058 no . 23_665
H1SA C5 3.0897 no . 23_665
H1SA C6 3.5809 no . 23_665
H1SA H4 3.4643 no . 23_665
H1SA H5 3.1181 no . 23_665
H1SA H16 3.4152 no . 23_665
H1SB C4 3.4394 no . 23_665
H1SB H4 3.3001 no . 23_665
H1SB C16 2.9196 no . 23_665
H1SB C17 2.5853 no . 23_665
H1SB C18 3.4210 no . 23_665
H1SB H16 2.9235 no . 23_665
H1SB H17 2.4271 no . 23_665
H2SA Cl2 2.8849 no . 2_555
H2SB Cl1 2.8693 no . 2_555
H2SB Cl2 3.0537 no . 2_555
H2SB C4 3.3877 no . 23_665
H2SB C5 3.2730 no . 23_665
H2SB H4 3.5107 no . 23_665
H2SB H5 3.3293 no . 23_665
H2SB C16 3.5159 no . 23_665
H2SB H16 3.2048 no . 23_665
H2SB H17 3.5399 no . 23_665
H3SA H14A 2.9389 no . 3_555
H3SA Cl3 2.9349 no . 3_555
H3SA Cl4 2.8095 no . 3_555
H3SB H18 3.0635 no . 22_655
H3SB H19 3.4130 no . 22_655

#==============================================================================
loop_
_geom_hbond_atom_site_label_D
_geom_hbond_atom_site_label_H
_geom_hbond_atom_site_label_A
_geom_hbond_site_symmetry_D
_geom_hbond_site_symmetry_H
_geom_hbond_site_symmetry_A
_geom_hbond_distance_DA
_geom_hbond_distance_DH
_geom_hbond_distance_HA
_geom_hbond_angle_DHA
_geom_hbond_publ_flag
N2 H2N Cl2 . . 16_566 3.183(10) 0.930 2.406 141.0 no
N3 H3N Cl1 . . 16_566 3.184(12) 0.930 2.362 147.2 no
N4 H4N O1W . . . 2.89(3) 0.930 1.981 164.4 no

#==============================================================================
# Additional structures and associated data_? identifiers
# should be added at this point if there is more than one 
# structure analysis in the CIF.

#==============================================================================
#     End of CIF
#==============================================================================


####################################################################### 
# 
# This file contains crystal structure data downloaded from the 
# Cambridge Structural Database (CSD) hosted by the Cambridge 
# Crystallographic Data Centre (CCDC).
# 
# Full information about CCDC data access policies and citation 
# guidelines are available at http://www.ccdc.cam.ac.uk/access/V1 
# 
# Audit and citation data items may have been added by the CCDC. 
# Please retain this information to preserve the provenance of 
# this file and to allow appropriate attribution of the data. 
# 
#######################################################################

data_rac-MMF-2-seed
_database_code_depnum_ccdc_archive 'CCDC 989069'
_audit_update_record             
;
2014-02-27 deposited with the CCDC.
2015-12-23 downloaded from the CCDC.
;

#==============================================================================
# CHEMICAL DATA

_chemical_formula_sum            'C88.49 H103.18 Cl20.98 N12 O5.10 Pd6'
_chemical_formula_moiety         
'2(C42 H42 N6 Pd3 Cl6), 4.49(C H2 Cl2), 5.10(H2 O)'
_chemical_formula_weight         2798.73
_chemical_melting_point          ?
_chemical_absolute_configuration ad

#==============================================================================
# CRYSTAL DATA
_symmetry_cell_setting           cubic
_symmetry_space_group_name_H-M   'I 21 3'
_symmetry_space_group_name_Hall  'I 2b 2c 3'
_symmetry_Int_Tables_number      199
loop_
_symmetry_equiv_pos_site_id
_symmetry_equiv_pos_as_xyz
1 +X,+Y,+Z
2 +Y,+Z,+X
3 +Z,+X,+Y
4 1/2+X,1/2-Y,-Z
5 1/2+Y,1/2-Z,-X
6 1/2+Z,1/2-X,-Y
7 -Y,1/2+Z,1/2-X
8 -Z,1/2+X,1/2-Y
9 1/2-Z,-X,1/2+Y
10 1/2-X,-Y,1/2+Z
11 1/2-Y,-Z,1/2+X
12 -X,1/2+Y,1/2-Z
13 1/2+X,1/2+Y,1/2+Z
14 1/2+Y,1/2+Z,1/2+X
15 1/2+Z,1/2+X,1/2+Y
16 +X,-Y,1/2-Z
17 +Y,-Z,1/2-X
18 +Z,-X,1/2-Y
19 1/2-Y,+Z,-X
20 1/2-Z,+X,-Y
21 -Z,1/2-X,+Y
22 -X,1/2-Y,+Z
23 -Y,1/2-Z,+X
24 1/2-X,+Y,-Z
#------------------------------------------------------------------------------
_cell_length_a                   31.4043(6)
_cell_length_b                   31.4043(6)
_cell_length_c                   31.4043(6)
_cell_angle_alpha                90.0000
_cell_angle_beta                 90.0000
_cell_angle_gamma                90.0000
_cell_volume                     30971.8(10)
_cell_formula_units_Z            8
_cell_measurement_reflns_used    79059
_cell_measurement_theta_min      3.04
_cell_measurement_theta_max      27.49
_cell_measurement_temperature    93
#------------------------------------------------------------------------------
_exptl_crystal_description       block
_exptl_crystal_colour            yellow
_exptl_crystal_size_max          0.230
_exptl_crystal_size_mid          0.210
_exptl_crystal_size_min          0.170
_exptl_crystal_density_diffrn    1.200
_exptl_crystal_density_meas      ?
_exptl_crystal_density_method    'not measured'
_exptl_crystal_F_000             11132.64
_exptl_absorpt_coefficient_mu    1.081
_exptl_absorpt_correction_type   multi-scan
_exptl_absorpt_process_details   'ABSCOR (Rigaku, 1995)'
_exptl_absorpt_correction_T_min  0.529
_exptl_absorpt_correction_T_max  0.832

#==============================================================================
# EXPERIMENTAL DATA

_diffrn_ambient_temperature      93
_diffrn_radiation_type           'Mo K\a'
_diffrn_radiation_wavelength     0.71075
_diffrn_measurement_device_type  'Rigaku R-AXIS RAPID'
_diffrn_measurement_method       \w
_diffrn_detector_area_resol_mean 10.000
_diffrn_reflns_number            129995
_diffrn_reflns_av_R_equivalents  ?
_diffrn_reflns_theta_max         27.47
_diffrn_reflns_theta_full        27.47
_diffrn_measured_fraction_theta_max 0.954
_diffrn_measured_fraction_theta_full 0.954
_diffrn_reflns_limit_h_min       -40
_diffrn_reflns_limit_h_max       40
_diffrn_reflns_limit_k_min       -33
_diffrn_reflns_limit_k_max       40
_diffrn_reflns_limit_l_min       -40
_diffrn_reflns_limit_l_max       40
_diffrn_standards_number         0
_diffrn_standards_interval_count .
_diffrn_standards_decay_%        ?

#==============================================================================
# REFINEMENT DATA

_refine_special_details          
;
    Refinement was performed using all reflections. The weighted 
    R-factor (wR) and goodness of fit (S) are based on F^2^.
    R-factor (gt) are based on F. The threshold expression of
    F^2^ > 2.0 sigma(F^2^) is used only for calculating R-factor (gt).
The crystal structure was solved as twin by inversion and rotation 
with twin laws (-100 0-10 00-1) and (010 100 00-1), respectively.
The restraints (DFIX and DANG) were applied to CH2Cl2 solvents.
All of the non-hydrogen atoms of the Pd complexes were refined anisotropically,
while those of solvents were refined isotropically. Hydrogen atoms were placed 
at calculated positions and refined as a riding model. Hydrogen atoms of water 
molecules were not located. 
;
_reflns_number_total             11841
_reflns_number_gt                9336
_reflns_threshold_expression     F^2^>2.0\s(F^2^)
_refine_ls_structure_factor_coef Fsqd
_refine_ls_R_factor_gt           0.0835
_refine_ls_wR_factor_ref         0.2102
_refine_ls_number_restraints     26
_refine_ls_hydrogen_treatment    constr
_refine_ls_number_reflns         11841
_refine_ls_number_parameters     398
_refine_ls_goodness_of_fit_ref   1.016
_refine_ls_weighting_scheme      calc
_refine_ls_weighting_details     
'w = 1/[\s^2^(Fo^2^)+(0.1447P)^2^+0.0000P] where P=(Fo^2^+2Fc^2^)/3'
_atom_sites_solution_hydrogens   geom
_atom_sites_solution_primary     direct
_atom_sites_solution_secondary   difmap
_refine_ls_shift/su_max          0.001
_refine_diff_density_max         1.220
_refine_diff_density_min         -0.820
_refine_ls_extinction_method     none
_refine_ls_extinction_coef       ?
_refine_ls_abs_structure_details 
'Flack, H. D. (1983), Acta Cryst. A39, 876-881.  5598 Friedel Pairs'
_refine_ls_abs_structure_Flack   0.41(8)

loop_
_atom_type_symbol
_atom_type_description
_atom_type_scat_dispersion_real
_atom_type_scat_dispersion_imag
_atom_type_scat_source
C C 0.0033 0.0016
;
International Tables for Crystallography
(1992, Vol. C, Tables 4.2.6.8 and 6.1.1.4)
;
H H 0.0000 0.0000
;
International Tables for Crystallography
(1992, Vol. C, Table 6.1.1.4)
;
N N 0.0061 0.0033
;
International Tables for Crystallography
(1992, Vol. C, Tables 4.2.6.8 and 6.1.1.4)
;
Pd Pd -0.9988 1.0072
;
International Tables for Crystallography
(1992, Vol. C, Tables 4.2.6.8 and 6.1.1.4)
;
Cl Cl 0.1484 0.1585
;
International Tables for Crystallography
(1992, Vol. C, Tables 4.2.6.8 and 6.1.1.4)
;
O O 0.0106 0.0060
;
International Tables for Crystallography
(1992, Vol. C, Tables 4.2.6.8 and 6.1.1.4)
;

#==============================================================================
# ATOMIC COORDINATES AND THERMAL PARAMETERS

loop_
_atom_site_label
_atom_site_type_symbol
_atom_site_fract_x
_atom_site_fract_y
_atom_site_fract_z
_atom_site_U_iso_or_equiv
_atom_site_adp_type
_atom_site_occupancy
_atom_site_symmetry_multiplicity
_atom_site_calc_flag
_atom_site_refinement_flags
_atom_site_disorder_assembly
_atom_site_disorder_group
Pd1 Pd 0.73442(3) 0.53862(3) 0.28310(3) 0.0480(2) Uani 1.0 24 d . . .
Cl1 Cl 0.79430(10) 0.50634(10) 0.31124(10) 0.0581(7) Uani 1.0 24 d . . .
Cl2 Cl 0.68826(11) 0.49841(10) 0.32347(10) 0.0626(8) Uani 1.0 24 d . . .
N1 N 0.7712(3) 0.5749(4) 0.2445(3) 0.046(3) Uani 1.0 24 d . . .
N2 N 0.6857(3) 0.5725(3) 0.2570(3) 0.048(3) Uani 1.0 24 d . . .
C1 C 0.7011(4) 0.5967(4) 0.2194(4) 0.049(3) Uani 1.0 24 d . . .
C2 C 0.6744(5) 0.6167(5) 0.1916(6) 0.067(4) Uani 1.0 24 d . . .
C3 C 0.6914(6) 0.6327(6) 0.1529(7) 0.084(5) Uani 1.0 24 d . . .
C4 C 0.7302(8) 0.6279(5) 0.1470(6) 0.086(6) Uani 1.0 24 d . . .
C5 C 0.7599(6) 0.6108(5) 0.1739(5) 0.064(4) Uani 1.0 24 d . . .
C6 C 0.7437(5) 0.5937(4) 0.2120(4) 0.049(3) Uani 1.0 24 d . . .
C7 C 0.7956(4) 0.6058(4) 0.2710(4) 0.046(3) Uani 1.0 24 d . . .
C8 C 0.8232(4) 0.6358(4) 0.2439(4) 0.049(3) Uani 1.0 24 d . . .
C9 C 0.8650(4) 0.6217(5) 0.2337(5) 0.056(3) Uani 1.0 24 d . . .
C10 C 0.8079(4) 0.6759(4) 0.2280(4) 0.047(3) Uani 1.0 24 d . . .
C11 C 0.8885(4) 0.6479(4) 0.2060(4) 0.049(3) Uani 1.0 24 d . . .
C12 C 0.8317(4) 0.7000(4) 0.2027(5) 0.054(3) Uani 1.0 24 d . . .
C13 C 0.8727(4) 0.6853(4) 0.1907(4) 0.052(3) Uani 1.0 24 d . . .
C14 C 0.6597(5) 0.5985(5) 0.2904(6) 0.070(4) Uani 1.0 24 d . . .
H1N H 0.7906 0.5571 0.2309 0.0554 Uiso 1.0 24 calc R . .
H2 H 0.6450 0.6199 0.1979 0.0801 Uiso 1.0 24 calc R . .
H2N H 0.6669 0.5523 0.2463 0.0580 Uiso 1.0 24 calc R . .
H3 H 0.6739 0.6465 0.1324 0.1013 Uiso 1.0 24 calc R . .
H4 H 0.7406 0.6373 0.1202 0.1033 Uiso 1.0 24 calc R . .
H5 H 0.7894 0.6105 0.1673 0.0770 Uiso 1.0 24 calc R . .
H7A H 0.8141 0.5899 0.2909 0.0557 Uiso 1.0 24 calc R . .
H7B H 0.7754 0.6229 0.2881 0.0557 Uiso 1.0 24 calc R . .
H9 H 0.8764 0.5960 0.2450 0.0677 Uiso 1.0 24 calc R . .
H10 H 0.7802 0.6854 0.2357 0.0565 Uiso 1.0 24 calc R . .
H11 H 0.9163 0.6392 0.1976 0.0583 Uiso 1.0 24 calc R . .
H12 H 0.8215 0.7267 0.1927 0.0643 Uiso 1.0 24 calc R . .
H14A H 0.6378 0.6159 0.2759 0.0837 Uiso 1.0 24 calc R . .
H14B H 0.6452 0.5789 0.3105 0.0837 Uiso 1.0 24 calc R . .
Pd2 Pd 0.56551(4) 0.41415(4) 0.32720(4) 0.0661(3) Uani 1.0 24 d . . .
Cl3 Cl 0.5275(3) 0.35729(18) 0.30306(16) 0.119(3) Uani 1.0 24 d . . .
Cl4 Cl 0.57450(13) 0.44136(14) 0.25949(11) 0.0777(12) Uani 1.0 24 d . . .
N3 N 0.5991(4) 0.4625(5) 0.3540(4) 0.064(3) Uani 1.0 24 d . . .
N4 N 0.5605(4) 0.3936(5) 0.3856(4) 0.074(4) Uani 1.0 24 d . . .
C15 C 0.6109(5) 0.4509(7) 0.3975(5) 0.079(6) Uani 1.0 24 d . . .
C16 C 0.6384(6) 0.4741(9) 0.4187(6) 0.095(7) Uani 1.0 24 d . . .
C17 C 0.6546(5) 0.4596(9) 0.4607(6) 0.095(7) Uani 1.0 24 d . . .
C18 C 0.6390(5) 0.4210(7) 0.4754(5) 0.082(6) Uani 1.0 24 d . . .
C19 C 0.6084(5) 0.3983(6) 0.4523(4) 0.069(4) Uani 1.0 24 d . . .
C20 C 0.5938(4) 0.4161(4) 0.4130(4) 0.055(3) Uani 1.0 24 d . . .
C21 C 0.5163(5) 0.4019(6) 0.4042(4) 0.071(5) Uani 1.0 24 d . . .
C22 C 0.5111(4) 0.3890(5) 0.4506(4) 0.057(4) Uani 1.0 24 d . . .
C23 C 0.5017(5) 0.3480(5) 0.4620(5) 0.071(4) Uani 1.0 24 d . . .
C24 C 0.5173(4) 0.4196(5) 0.4839(5) 0.059(3) Uani 1.0 24 d . . .
C25 C 0.5001(6) 0.3337(4) 0.5030(5) 0.067(4) Uani 1.0 24 d . . .
C26 C 0.5171(5) 0.4048(5) 0.5250(4) 0.060(4) Uani 1.0 24 d . . .
C27 C 0.5090(5) 0.3636(4) 0.5353(4) 0.060(4) Uani 1.0 24 d . . .
C28 C 0.5813(5) 0.5081(6) 0.3491(5) 0.065(4) Uani 1.0 24 d . . .
H3N H 0.6247 0.4628 0.3392 0.0767 Uiso 1.0 24 calc R . .
H4N H 0.5657 0.3644 0.3861 0.0889 Uiso 1.0 24 calc R . .
H16 H 0.6481 0.5003 0.4071 0.1143 Uiso 1.0 24 calc R . .
H17 H 0.6745 0.4759 0.4767 0.1139 Uiso 1.0 24 calc R . .
H18 H 0.6493 0.4098 0.5015 0.0983 Uiso 1.0 24 calc R . .
H19 H 0.5977 0.3719 0.4624 0.0833 Uiso 1.0 24 calc R . .
H21A H 0.5100 0.4327 0.4016 0.0851 Uiso 1.0 24 calc R . .
H21B H 0.4950 0.3864 0.3869 0.0851 Uiso 1.0 24 calc R . .
H23 H 0.4959 0.3282 0.4399 0.0855 Uiso 1.0 24 calc R . .
H24 H 0.5214 0.4489 0.4778 0.0706 Uiso 1.0 24 calc R . .
H25 H 0.4933 0.3050 0.5094 0.0808 Uiso 1.0 24 calc R . .
H26 H 0.5228 0.4244 0.5473 0.0717 Uiso 1.0 24 calc R . .
H28A H 0.5984 0.5282 0.3665 0.0784 Uiso 1.0 24 calc R . .
H28B H 0.5832 0.5172 0.3190 0.0784 Uiso 1.0 24 calc R . .
Cl1S Cl 0.5647(5) 0.7526(5) 0.5242(4) 0.112(5) Uiso 0.56(3) 24 d . . .
Cl1T Cl 0.5697(9) 0.7024(9) 0.4467(8) 0.208(11) Uiso 0.56(3) 24 d . . .
Cl2S Cl 0.5648(11) 0.7368(14) 0.5225(6) 0.209(15) Uiso 0.44(3) 24 d . . .
Cl2T Cl 0.5506(5) 0.7305(6) 0.4324(5) 0.122(7) Uiso 0.44(3) 24 d . . .
C1S C 0.540(3) 0.712(3) 0.494(2) 1.0(5) Uiso 0.56(3) 24 d . . .
C2S C 0.5891(6) 0.7428(9) 0.4720(6) 0.048(7) Uiso 0.44(3) 24 d . . .
Cl3T Cl 0.5870(7) 0.6933(7) 0.2960(7) 0.174(8) Uiso 0.496(18) 24 d . . .
Cl3S Cl 0.5720(4) 0.6299(4) 0.3523(4) 0.109(5) Uiso 0.496(18) 24 d . . .
C3S C 0.5495(11) 0.6520(11) 0.3054(10) 0.093(11) Uiso 0.496(18) 24 d . . .
O1W O 0.5885(7) 0.3071(7) 0.3975(6) 0.117(9) Uiso 0.87(6) 24 d . . .
O4W O 0.4021(6) 0.4021(6) 0.4021(6) 0.061(14) Uiso 0.49(8) 8 d . . .
O2W O 0.858(2) 0.616(3) 0.382(3) 0.16(3) Uiso 0.3333 24 d . . .
O3W O 0.7166(12) 0.7412(12) 0.1971(11) 0.083(9) Uiso 0.3333 24 d . . .
H1SA H 0.5381 0.6852 0.5109 1.1487 Uiso 0.56(3) 24 calc R . .
H1SB H 0.5104 0.7204 0.4864 1.1487 Uiso 0.56(3) 24 calc R . .
H2SA H 0.6138 0.7234 0.4695 0.0573 Uiso 0.44(3) 24 calc R . .
H2SB H 0.5993 0.7724 0.4684 0.0573 Uiso 0.44(3) 24 calc R . .
H3SA H 0.5206 0.6634 0.3105 0.1115 Uiso 0.496(18) 24 calc R . .
H3SB H 0.5487 0.6312 0.2818 0.1115 Uiso 0.496(18) 24 calc R . .


loop_
_atom_site_aniso_label
_atom_site_aniso_U_11
_atom_site_aniso_U_22
_atom_site_aniso_U_33
_atom_site_aniso_U_12
_atom_site_aniso_U_13
_atom_site_aniso_U_23
Pd1 0.0495(5) 0.0514(5) 0.0432(4) -0.0175(4) 0.0067(4) -0.0086(4)
Cl1 0.0624(18) 0.0617(18) 0.0502(15) -0.0150(14) -0.0054(13) -0.0029(13)
Cl2 0.0715(19) 0.0568(17) 0.0594(17) -0.0217(15) 0.0214(15) -0.0157(14)
N1 0.035(5) 0.073(6) 0.031(4) -0.015(5) 0.012(4) -0.005(4)
N2 0.045(5) 0.048(5) 0.051(6) -0.019(4) 0.009(4) -0.014(4)
C1 0.056(7) 0.047(6) 0.045(6) -0.019(5) -0.003(5) -0.007(5)
C2 0.059(8) 0.058(8) 0.083(10) -0.014(7) -0.002(8) -0.014(8)
C3 0.074(11) 0.072(10) 0.107(14) 0.014(9) -0.029(10) -0.005(10)
C4 0.126(17) 0.052(8) 0.080(10) -0.038(10) -0.002(11) 0.004(7)
C5 0.083(10) 0.051(7) 0.058(8) -0.020(7) -0.000(8) 0.003(6)
C6 0.067(8) 0.042(6) 0.039(6) -0.006(5) -0.004(5) -0.004(5)
C7 0.038(5) 0.058(7) 0.043(6) -0.017(5) -0.003(5) -0.004(5)
C8 0.030(5) 0.062(7) 0.055(7) -0.010(5) 0.010(5) -0.009(6)
C9 0.049(7) 0.061(7) 0.059(7) -0.008(6) 0.018(6) -0.015(6)
C10 0.039(6) 0.048(6) 0.054(7) -0.011(5) -0.010(5) -0.005(5)
C11 0.047(6) 0.046(6) 0.053(6) -0.003(5) 0.016(5) -0.012(5)
C12 0.057(7) 0.037(6) 0.067(8) -0.001(5) 0.010(6) -0.010(5)
C13 0.049(6) 0.057(7) 0.051(6) -0.030(6) 0.027(6) -0.013(6)
C14 0.050(7) 0.064(8) 0.095(11) -0.009(6) -0.000(7) -0.042(8)
Pd2 0.0711(7) 0.0750(7) 0.0522(6) 0.0229(6) 0.0170(5) 0.0162(5)
Cl3 0.191(7) 0.093(3) 0.073(3) -0.010(4) 0.017(4) -0.003(3)
Cl4 0.080(3) 0.102(3) 0.0515(17) 0.041(2) 0.0241(16) 0.0195(17)
N3 0.043(6) 0.091(8) 0.058(6) 0.024(6) 0.002(5) 0.017(6)
N4 0.052(6) 0.107(10) 0.064(7) 0.024(7) 0.029(6) 0.027(7)
C15 0.052(8) 0.126(15) 0.058(8) 0.039(9) 0.012(7) 0.024(9)
C16 0.075(11) 0.140(18) 0.071(10) -0.012(11) -0.018(9) 0.029(11)
C17 0.058(8) 0.17(2) 0.056(8) 0.003(11) -0.002(7) 0.035(11)
C18 0.051(7) 0.138(16) 0.056(8) 0.022(9) -0.003(7) 0.039(10)
C19 0.069(9) 0.096(11) 0.043(7) 0.024(8) -0.006(6) 0.009(7)
C20 0.051(7) 0.062(7) 0.051(7) 0.014(6) 0.017(6) 0.013(6)
C21 0.064(8) 0.102(12) 0.047(7) 0.019(7) 0.024(6) 0.043(7)
C22 0.056(7) 0.065(8) 0.050(7) 0.013(6) 0.031(6) 0.007(6)
C23 0.075(9) 0.062(8) 0.077(9) 0.003(7) 0.030(8) 0.038(8)
C24 0.059(7) 0.060(7) 0.057(7) 0.019(6) 0.014(6) 0.011(6)
C25 0.099(11) 0.048(7) 0.056(7) 0.014(7) 0.024(7) 0.002(6)
C26 0.062(8) 0.075(9) 0.043(6) 0.017(7) 0.002(6) -0.006(6)
C27 0.091(10) 0.051(7) 0.039(6) 0.017(7) 0.009(6) 0.019(6)
C28 0.055(7) 0.088(10) 0.053(7) 0.008(7) 0.004(6) 0.020(7)

#==============================================================================
_computing_data_collection       'RAPID AUTO (Rigaku, ????)'
_computing_cell_refinement       'RAPID AUTO'
_computing_data_reduction        'RAPID AUTO'
_computing_structure_solution    'SHELXS97 (Sheldrick, 2008)'
_computing_structure_refinement  'SHELXL97 (Sheldrick, 2008)'
_computing_publication_material  'CrystalStructure 4.0 (Rigaku, 2010)'
_computing_molecular_graphics    'CrystalStructure 4.0'

#==============================================================================
# MOLECULAR GEOMETRY

_geom_special_details            
;
    ENTER SPECIAL DETAILS OF THE MOLECULAR GEOMETRY
;

loop_
_geom_bond_atom_site_label_1
_geom_bond_atom_site_label_2
_geom_bond_distance
_geom_bond_publ_flag
_geom_bond_site_symmetry_1
_geom_bond_site_symmetry_2
Pd1 Cl1 2.312(4) yes . .
Pd1 Cl2 2.303(4) yes . .
Pd1 N1 2.025(9) yes . .
Pd1 N2 2.035(10) yes . .
N1 C6 1.460(15) yes . .
N1 C7 1.490(15) yes . .
N2 C1 1.484(15) yes . .
N2 C14 1.560(18) yes . .
C1 C2 1.37(2) yes . .
C1 C6 1.362(19) yes . .
C2 C3 1.42(3) yes . .
C3 C4 1.24(3) yes . .
C4 C5 1.37(3) yes . .
C5 C6 1.406(19) yes . .
C7 C8 1.537(17) yes . .
C8 C9 1.422(17) yes . .
C8 C10 1.438(17) yes . .
C9 C11 1.408(18) yes . .
C10 C12 1.330(18) yes . .
C11 C13 1.363(17) yes . .
C12 C13 1.417(18) yes . .
C13 C14 1.533(19) yes . 11_664
Pd2 Cl3 2.278(7) yes . .
Pd2 Cl4 2.309(4) yes . .
Pd2 N3 2.031(13) yes . .
Pd2 N4 1.953(13) yes . .
N3 C15 1.46(2) yes . .
N3 C28 1.55(2) yes . .
N4 C20 1.527(18) yes . .
N4 C21 1.527(19) yes . .
C15 C16 1.31(3) yes . .
C15 C20 1.31(3) yes . .
C16 C17 1.49(3) yes . .
C17 C18 1.39(4) yes . .
C18 C19 1.40(3) yes . .
C19 C20 1.430(19) yes . .
C21 C22 1.521(19) yes . .
C22 C23 1.37(2) yes . .
C22 C24 1.434(19) yes . .
C23 C25 1.36(2) yes . .
C24 C26 1.370(19) yes . .
C25 C27 1.412(19) yes . .
C26 C27 1.36(2) yes . .
C27 C28 1.515(19) yes . 2_555
Cl1S C1S 1.78(8) yes . .
Cl1T C1S 1.78(7) yes . .
Cl2S C2S 1.77(3) yes . .
Cl2T C2S 1.78(3) yes . .
Cl3T C3S 1.78(4) yes . .
Cl3S C3S 1.77(4) yes . .
O2W O2W 1.14(11) yes . 6_566
O2W O2W 1.14(11) yes . 11_664
N1 H1N 0.930 no . .
N2 H2N 0.930 no . .
C2 H2 0.950 no . .
C3 H3 0.950 no . .
C4 H4 0.950 no . .
C5 H5 0.950 no . .
C7 H7A 0.990 no . .
C7 H7B 0.990 no . .
C9 H9 0.950 no . .
C10 H10 0.950 no . .
C11 H11 0.950 no . .
C12 H12 0.950 no . .
C14 H14A 0.990 no . .
C14 H14B 0.990 no . .
N3 H3N 0.930 no . .
N4 H4N 0.930 no . .
C16 H16 0.950 no . .
C17 H17 0.950 no . .
C18 H18 0.950 no . .
C19 H19 0.950 no . .
C21 H21A 0.990 no . .
C21 H21B 0.990 no . .
C23 H23 0.950 no . .
C24 H24 0.950 no . .
C25 H25 0.950 no . .
C26 H26 0.950 no . .
C28 H28A 0.990 no . .
C28 H28B 0.990 no . .
C1S H1SA 0.990 no . .
C1S H1SB 0.990 no . .
C2S H2SA 0.990 no . .
C2S H2SB 0.990 no . .
C3S H3SA 0.990 no . .
C3S H3SB 0.990 no . .

loop_
_geom_angle_atom_site_label_1
_geom_angle_atom_site_label_2
_geom_angle_atom_site_label_3
_geom_angle
_geom_angle_publ_flag
_geom_angle_site_symmetry_1
_geom_angle_site_symmetry_2
_geom_angle_site_symmetry_3
Cl1 Pd1 Cl2 93.51(12) yes . . .
Cl1 Pd1 N1 90.7(3) yes . . .
Cl1 Pd1 N2 173.9(3) yes . . .
Cl2 Pd1 N1 175.5(3) yes . . .
Cl2 Pd1 N2 92.0(3) yes . . .
N1 Pd1 N2 83.9(4) yes . . .
Pd1 N1 C6 108.0(7) yes . . .
Pd1 N1 C7 109.0(7) yes . . .
C6 N1 C7 115.4(10) yes . . .
Pd1 N2 C1 110.1(7) yes . . .
Pd1 N2 C14 113.3(8) yes . . .
C1 N2 C14 116.0(10) yes . . .
N2 C1 C2 123.1(12) yes . . .
N2 C1 C6 114.9(10) yes . . .
C2 C1 C6 121.7(12) yes . . .
C1 C2 C3 118.7(14) yes . . .
C2 C3 C4 117.0(19) yes . . .
C3 C4 C5 129(2) yes . . .
C4 C5 C6 115.4(16) yes . . .
N1 C6 C1 119.3(10) yes . . .
N1 C6 C5 122.3(12) yes . . .
C1 C6 C5 118.3(12) yes . . .
N1 C7 C8 112.3(9) yes . . .
C7 C8 C9 117.0(11) yes . . .
C7 C8 C10 122.7(10) yes . . .
C9 C8 C10 120.3(11) yes . . .
C8 C9 C11 116.2(12) yes . . .
C8 C10 C12 121.2(11) yes . . .
C9 C11 C13 121.9(12) yes . . .
C10 C12 C13 118.9(11) yes . . .
C11 C13 C12 121.4(12) yes . . .
C11 C13 C14 115.8(12) yes . . 11_664
C12 C13 C14 122.8(12) yes . . 11_664
N2 C14 C13 108.1(10) yes . . 6_566
Cl3 Pd2 Cl4 92.73(18) yes . . .
Cl3 Pd2 N3 174.9(4) yes . . .
Cl3 Pd2 N4 90.6(5) yes . . .
Cl4 Pd2 N3 92.4(4) yes . . .
Cl4 Pd2 N4 176.6(5) yes . . .
N3 Pd2 N4 84.3(6) yes . . .
Pd2 N3 C15 109.4(11) yes . . .
Pd2 N3 C28 117.7(8) yes . . .
C15 N3 C28 114.6(13) yes . . .
Pd2 N4 C20 108.6(9) yes . . .
Pd2 N4 C21 112.0(9) yes . . .
C20 N4 C21 109.2(11) yes . . .
N3 C15 C16 120.1(18) yes . . .
N3 C15 C20 116.9(14) yes . . .
C16 C15 C20 122.9(17) yes . . .
C15 C16 C17 120(2) yes . . .
C16 C17 C18 116.3(18) yes . . .
C17 C18 C19 121.0(15) yes . . .
C18 C19 C20 118.0(16) yes . . .
N4 C20 C15 117.2(12) yes . . .
N4 C20 C19 121.6(13) yes . . .
C15 C20 C19 121.0(13) yes . . .
N4 C21 C22 114.7(12) yes . . .
C21 C22 C23 121.7(13) yes . . .
C21 C22 C24 120.4(13) yes . . .
C23 C22 C24 117.9(13) yes . . .
C22 C23 C25 124.3(14) yes . . .
C22 C24 C26 117.4(13) yes . . .
C23 C25 C27 117.0(13) yes . . .
C24 C26 C27 123.2(13) yes . . .
C25 C27 C26 119.9(12) yes . . .
C25 C27 C28 118.9(12) yes . . 2_555
C26 C27 C28 121.2(12) yes . . 2_555
N3 C28 C27 109.3(12) yes . . 3_555
Cl1S C1S Cl1T 109(4) yes . . .
Cl2S C2S Cl2T 108.1(15) yes . . .
Cl3T C3S Cl3S 99.2(18) yes . . .
O2W O2W O2W 60(7) yes 6_566 . 11_664
Pd1 N1 H1N 108.060 no . . .
C6 N1 H1N 108.073 no . . .
C7 N1 H1N 108.071 no . . .
Pd1 N2 H2N 105.478 no . . .
C1 N2 H2N 105.485 no . . .
C14 N2 H2N 105.472 no . . .
C1 C2 H2 120.643 no . . .
C3 C2 H2 120.656 no . . .
C2 C3 H3 121.544 no . . .
C4 C3 H3 121.502 no . . .
C3 C4 H4 115.641 no . . .
C5 C4 H4 115.637 no . . .
C4 C5 H5 122.327 no . . .
C6 C5 H5 122.312 no . . .
N1 C7 H7A 109.151 no . . .
N1 C7 H7B 109.131 no . . .
C8 C7 H7A 109.150 no . . .
C8 C7 H7B 109.135 no . . .
H7A C7 H7B 107.846 no . . .
C8 C9 H9 121.894 no . . .
C11 C9 H9 121.905 no . . .
C8 C10 H10 119.431 no . . .
C12 C10 H10 119.396 no . . .
C9 C11 H11 119.052 no . . .
C13 C11 H11 119.029 no . . .
C10 C12 H12 120.528 no . . .
C13 C12 H12 120.554 no . . .
N2 C14 H14A 110.074 no . . .
N2 C14 H14B 110.097 no . . .
C13 C14 H14A 110.091 no 6_566 . .
C13 C14 H14B 110.084 no 6_566 . .
H14A C14 H14B 108.413 no . . .
Pd2 N3 H3N 104.547 no . . .
C15 N3 H3N 104.585 no . . .
C28 N3 H3N 104.575 no . . .
Pd2 N4 H4N 108.991 no . . .
C20 N4 H4N 108.978 no . . .
C21 N4 H4N 108.998 no . . .
C15 C16 H16 119.818 no . . .
C17 C16 H16 119.823 no . . .
C16 C17 H17 121.864 no . . .
C18 C17 H17 121.840 no . . .
C17 C18 H18 119.477 no . . .
C19 C18 H18 119.513 no . . .
C18 C19 H19 121.014 no . . .
C20 C19 H19 121.008 no . . .
N4 C21 H21A 108.597 no . . .
N4 C21 H21B 108.594 no . . .
C22 C21 H21A 108.586 no . . .
C22 C21 H21B 108.591 no . . .
H21A C21 H21B 107.565 no . . .
C22 C23 H23 117.871 no . . .
C25 C23 H23 117.852 no . . .
C22 C24 H24 121.286 no . . .
C26 C24 H24 121.287 no . . .
C23 C25 H25 121.499 no . . .
C27 C25 H25 121.478 no . . .
C24 C26 H26 118.390 no . . .
C27 C26 H26 118.392 no . . .
N3 C28 H28A 109.820 no . . .
N3 C28 H28B 109.813 no . . .
C27 C28 H28A 109.829 no 3_555 . .
C27 C28 H28B 109.804 no 3_555 . .
H28A C28 H28B 108.245 no . . .
Cl1S C1S H1SA 109.803 no . . .
Cl1S C1S H1SB 109.785 no . . .
Cl1T C1S H1SA 109.802 no . . .
Cl1T C1S H1SB 109.809 no . . .
H1SA C1S H1SB 108.260 no . . .
Cl2S C2S H2SA 110.072 no . . .
Cl2S C2S H2SB 110.073 no . . .
Cl2T C2S H2SA 110.085 no . . .
Cl2T C2S H2SB 110.097 no . . .
H2SA C2S H2SB 108.421 no . . .
Cl3T C3S H3SA 111.917 no . . .
Cl3T C3S H3SB 111.930 no . . .
Cl3S C3S H3SA 111.930 no . . .
Cl3S C3S H3SB 111.933 no . . .
H3SA C3S H3SB 109.619 no . . .

loop_
_geom_torsion_atom_site_label_1
_geom_torsion_atom_site_label_2
_geom_torsion_atom_site_label_3
_geom_torsion_atom_site_label_4
_geom_torsion
_geom_torsion_publ_flag
_geom_torsion_site_symmetry_1
_geom_torsion_site_symmetry_2
_geom_torsion_site_symmetry_3
_geom_torsion_site_symmetry_4
Cl1 Pd1 N1 C6 165.6(5) no . . . .
Cl1 Pd1 N1 C7 -68.3(5) no . . . .
Cl2 Pd1 N2 C1 -166.0(5) no . . . .
Cl2 Pd1 N2 C14 62.2(5) no . . . .
N1 Pd1 N2 C1 12.2(6) no . . . .
N1 Pd1 N2 C14 -119.5(6) no . . . .
N2 Pd1 N1 C6 -17.2(6) no . . . .
N2 Pd1 N1 C7 108.9(6) no . . . .
Pd1 N1 C6 C1 20.8(11) no . . . .
Pd1 N1 C6 C5 -162.1(7) no . . . .
Pd1 N1 C7 C8 -177.9(6) no . . . .
C6 N1 C7 C8 -56.2(11) no . . . .
C7 N1 C6 C1 -101.4(11) no . . . .
C7 N1 C6 C5 75.7(12) no . . . .
Pd1 N2 C1 C2 169.1(8) no . . . .
Pd1 N2 C1 C6 -4.2(11) no . . . .
Pd1 N2 C14 C13 55.7(11) no . . . 6_566
C1 N2 C14 C13 -73.1(13) no . . . 6_566
C14 N2 C1 C2 -60.5(14) no . . . .
C14 N2 C1 C6 126.1(10) no . . . .
N2 C1 C2 C3 -169.3(10) no . . . .
N2 C1 C6 N1 -11.3(15) no . . . .
N2 C1 C6 C5 171.4(9) no . . . .
C2 C1 C6 N1 175.2(11) no . . . .
C2 C1 C6 C5 -2.0(17) no . . . .
C6 C1 C2 C3 3.6(19) no . . . .
C1 C2 C3 C4 -1(3) no . . . .
C2 C3 C4 C5 -4(3) no . . . .
C3 C4 C5 C6 5(3) no . . . .
C4 C5 C6 N1 -179.1(11) no . . . .
C4 C5 C6 C1 -1.9(18) no . . . .
N1 C7 C8 C9 -88.2(11) no . . . .
N1 C7 C8 C10 90.0(13) no . . . .
C7 C8 C9 C11 174.9(10) no . . . .
C7 C8 C10 C12 -176.2(10) no . . . .
C9 C8 C10 C12 1.9(18) no . . . .
C10 C8 C9 C11 -3.3(17) no . . . .
C8 C9 C11 C13 1.9(18) no . . . .
C8 C10 C12 C13 1.0(18) no . . . .
C9 C11 C13 C12 1.0(18) no . . . .
C9 C11 C13 C14 -178.1(10) no . . . 11_664
C10 C12 C13 C11 -2.5(19) no . . . .
C10 C12 C13 C14 176.5(11) no . . . 11_664
C11 C13 C14 N2 -94.7(13) no . . 11_664 11_664
C12 C13 C14 N2 86.2(14) no . . 11_664 11_664
Cl3 Pd2 N4 C20 162.9(7) no . . . .
Cl3 Pd2 N4 C21 -76.4(8) no . . . .
Cl4 Pd2 N3 C15 -164.5(6) no . . . .
Cl4 Pd2 N3 C28 62.4(7) no . . . .
N3 Pd2 N4 C20 -16.7(8) no . . . .
N3 Pd2 N4 C21 104.0(9) no . . . .
N4 Pd2 N3 C15 14.7(7) no . . . .
N4 Pd2 N3 C28 -118.3(8) no . . . .
Pd2 N3 C15 C16 169.0(11) no . . . .
Pd2 N3 C15 C20 -8.8(16) no . . . .
Pd2 N3 C28 C27 52.3(12) no . . . 3_555
C15 N3 C28 C27 -78.4(13) no . . . 3_555
C28 N3 C15 C16 -56.4(17) no . . . .
C28 N3 C15 C20 125.8(14) no . . . .
Pd2 N4 C20 C15 17.3(13) no . . . .
Pd2 N4 C20 C19 -157.8(8) no . . . .
Pd2 N4 C21 C22 -176.6(9) no . . . .
C20 N4 C21 C22 -56.2(16) no . . . .
C21 N4 C20 C15 -105.1(13) no . . . .
C21 N4 C20 C19 79.8(15) no . . . .
N3 C15 C16 C17 -172.4(14) no . . . .
N3 C15 C20 N4 -5.4(19) no . . . .
N3 C15 C20 C19 169.8(11) no . . . .
C16 C15 C20 N4 176.8(16) no . . . .
C16 C15 C20 C19 -8(3) no . . . .
C20 C15 C16 C17 5(3) no . . . .
C15 C16 C17 C18 0(3) no . . . .
C16 C17 C18 C19 -3(3) no . . . .
C17 C18 C19 C20 0(3) no . . . .
C18 C19 C20 N4 -180.0(12) no . . . .
C18 C19 C20 C15 5(2) no . . . .
N4 C21 C22 C23 -83.6(16) no . . . .
N4 C21 C22 C24 94.3(16) no . . . .
C21 C22 C23 C25 174.3(12) no . . . .
C21 C22 C24 C26 -172.4(11) no . . . .
C23 C22 C24 C26 5.6(18) no . . . .
C24 C22 C23 C25 -4(2) no . . . .
C22 C23 C25 C27 -0(3) no . . . .
C22 C24 C26 C27 -3.7(19) no . . . .
C23 C25 C27 C26 2(3) no . . . .
C23 C25 C27 C28 -179.2(13) no . . . 2_555
C24 C26 C27 C25 -0(3) no . . . .
C24 C26 C27 C28 -178.6(12) no . . . 2_555
C25 C27 C28 N3 -88.8(16) no . . 2_555 2_555
C26 C27 C28 N3 89.5(16) no . . 2_555 2_555
O2W O2W O2W O2W 0(5) no 6_566 . 11_664 6_566
O2W O2W O2W O2W -0(5) no 11_664 . 6_566 11_664

loop_
_geom_contact_atom_site_label_1
_geom_contact_atom_site_label_2
_geom_contact_distance
_geom_contact_publ_flag
_geom_contact_site_symmetry_1
_geom_contact_site_symmetry_2
Pd1 C11 3.276(12) no . 6_566
Pd1 C13 3.260(12) no . 6_566
Cl1 C7 3.370(13) no . .
Cl2 C14 3.428(16) no . .
N1 C9 3.309(16) no . .
N1 C10 3.415(16) no . .
N2 C11 3.289(15) no . 6_566
N2 C12 3.338(16) no . 6_566
C1 C4 2.64(3) no . .
C1 C7 3.392(17) no . .
C1 C12 3.384(17) no . 6_566
C1 C13 3.161(17) no . 6_566
C2 C5 2.75(3) no . .
C2 C14 3.19(3) no . .
C3 C6 2.77(3) no . .
C5 C7 3.250(19) no . .
C5 C8 3.06(2) no . .
C5 C10 3.055(19) no . .
C6 C8 2.995(17) no . .
C6 C10 3.312(17) no . .
C8 C13 2.760(17) no . .
C9 C12 2.846(19) no . .
C10 C11 2.770(17) no . .
Pd2 C25 3.344(17) no . 3_555
Pd2 C27 3.328(16) no . 3_555
Cl3 C21 3.489(15) no . .
Cl4 C28 3.516(16) no . .
N3 C21 3.586(19) no . .
N3 C25 3.304(18) no . 3_555
N3 C26 3.302(18) no . 3_555
N4 C23 3.35(2) no . .
N4 C24 3.468(18) no . .
C15 C18 2.77(3) no . .
C15 C21 3.35(3) no . .
C15 C26 3.41(3) no . 3_555
C15 C27 3.18(3) no . 3_555
C16 C19 2.77(3) no . .
C16 C28 3.02(3) no . .
C17 C20 2.78(3) no . .
C19 C21 3.27(2) no . .
C19 C22 3.07(2) no . .
C19 C24 3.10(2) no . .
C20 C22 2.979(18) no . .
C20 C24 3.280(18) no . .
C20 C28 3.54(2) no . .
C22 C27 2.779(18) no . .
C23 C26 2.71(2) no . .
C24 C25 2.81(2) no . .
Pd1 Pd1 3.1947(14) no . 16_565
Cl1 N1 3.178(11) no . 16_565
Cl1 C6 3.596(12) no . 16_565
Cl1 C2S 3.51(2) no . 19_656
Cl2 N2 3.370(10) no . 16_565
Cl2 C1 3.301(12) no . 16_565
Cl2 C6 3.557(12) no . 16_565
Cl2 N3 3.167(12) no . .
Cl2 C16 3.46(2) no . .
Cl2 C28 3.467(15) no . .
Cl2 C2S 3.59(3) no . 19_656
N1 Cl1 3.178(11) no . 16_565
N2 Cl2 3.370(10) no . 16_565
N2 Cl4 3.558(10) no . 16_565
C1 Cl2 3.301(12) no . 16_565
C6 Cl1 3.596(12) no . 16_565
C6 Cl2 3.557(12) no . 16_565
C14 Cl4 3.344(15) no . 16_565
C14 Cl3S 3.51(2) no . .
Cl3 C3S 3.49(4) no . 16_565
Cl4 N2 3.558(10) no . 16_565
Cl4 C14 3.344(15) no . 16_565
N3 Cl2 3.167(12) no . .
N4 O1W 2.88(3) no . .
C16 Cl2 3.46(2) no . .
C17 C1S 3.25(8) no . 2_555
C19 O1W 3.40(3) no . .
C20 O1W 3.46(3) no . .
C21 O4W 3.59(3) no . .
C28 Cl2 3.467(15) no . .
Cl1S C1S 3.60(7) no . 22_665
Cl2T Cl2T 3.41(3) no . 22_665
C1S C17 3.25(8) no . 3_555
C1S Cl1S 3.60(7) no . 22_665
C1S C1S 3.47(11) no . 22_665
C2S Cl1 3.51(2) no . 21_665
C2S Cl2 3.59(3) no . 21_665
Cl3S C14 3.51(2) no . .
C3S Cl3 3.49(4) no . 16_565
O1W N4 2.88(3) no . .
O1W C19 3.40(3) no . .
O1W C20 3.46(3) no . .
O4W C21 3.59(3) no . .
O4W C21 3.59(3) no . 2_555
O4W C21 3.59(3) no . 3_555
O3W O3W 2.42(6) no . 6_566
O3W O3W 2.42(6) no . 11_664
Pd1 H7A 2.9863 no . .
Pd1 H7B 2.9484 no . .
Pd1 H11 3.0477 no . 6_566
Pd1 H14B 3.1917 no . .
Cl1 H1N 2.9867 no . .
Cl1 H7A 2.7716 no . .
Cl2 H2N 3.0313 no . .
Cl2 H11 2.9377 no . 6_566
Cl2 H14B 2.8955 no . .
N1 H2N 3.3508 no . .
N1 H5 2.7285 no . .
N1 H9 3.3693 no . .
N1 H10 3.4919 no . .
N2 H1N 3.4272 no . .
N2 H2 2.7015 no . .
N2 H7B 3.3746 no . .
N2 H11 3.2982 no . 6_566
N2 H12 3.3740 no . 6_566
C1 H1N 3.0934 no . .
C1 H3 3.2639 no . .
C1 H4 3.5884 no . .
C1 H5 3.2493 no . .
C1 H7B 3.2820 no . .
C1 H12 3.0872 no . 6_566
C1 H14A 2.7321 no . .
C1 H14B 3.4007 no . .
C2 H2N 2.6654 no . .
C2 H4 3.1248 no . .
C2 H12 3.2683 no . 6_566
C2 H14A 2.8885 no . .
C3 H5 3.1893 no . .
C4 H2 3.1271 no . .
C5 H1N 2.6398 no . .
C5 H3 3.2023 no . .
C5 H10 3.1076 no . .
C6 H2 3.2384 no . .
C6 H2N 2.9440 no . .
C6 H4 3.1933 no . .
C6 H7A 3.3225 no . .
C6 H7B 2.7443 no . .
C6 H10 3.1856 no . .
C7 H5 3.2632 no . .
C7 H9 2.6826 no . .
C7 H10 2.7759 no . .
C8 H1N 2.7053 no . .
C8 H5 2.7439 no . .
C8 H7B 3.0929 no . 11_664
C8 H11 3.2669 no . .
C8 H12 3.2767 no . .
C9 H1N 3.0950 no . .
C9 H5 3.1774 no . .
C9 H7A 2.6035 no . .
C9 H7B 3.2911 no . .
C9 H7B 3.1465 no . 11_664
C9 H10 3.3315 no . .
C10 H5 2.8612 no . .
C10 H7A 3.3527 no . .
C10 H7B 2.7141 no . .
C10 H7B 2.8671 no . 11_664
C10 H9 3.3481 no . .
C10 H10 3.2305 no . 11_664
C11 H5 3.5412 no . .
C11 H7B 2.9894 no . 11_664
C11 H12 3.2763 no . .
C11 H14A 3.2135 no . 11_664
C11 H14B 2.5294 no . 11_664
C12 H5 3.3025 no . .
C12 H7B 2.7177 no . 11_664
C12 H10 3.2082 no . 11_664
C12 H11 3.2748 no . .
C12 H14A 2.7238 no . 11_664
C12 H14B 3.3520 no . 11_664
C13 H2N 3.2750 no . 11_664
C13 H5 3.5908 no . .
C13 H7B 2.7915 no . 11_664
C13 H9 3.2823 no . .
C13 H10 3.2297 no . .
C14 H2 3.0179 no . .
C14 H11 2.5519 no . 6_566
C14 H12 2.7708 no . 6_566
H1N H5 2.6065 no . .
H1N H7A 2.2720 no . .
H1N H7B 2.7792 no . .
H1N H9 2.9913 no . .
H2 H2N 2.6993 no . .
H2 H3 2.4011 no . .
H2 H12 3.3513 no . 6_566
H2 H14A 2.4631 no . .
H2N H14A 2.3850 no . .
H2N H14B 2.2849 no . .
H3 H4 2.1488 no . .
H4 H5 2.2911 no . .
H5 H10 3.1984 no . .
H7A H9 2.4380 no . .
H7B H9 3.5497 no . .
H7B H10 2.5629 no . .
H7B H10 3.3915 no . 6_566
H7B H11 3.5640 no . 6_566
H7B H12 3.1626 no . 6_566
H9 H11 2.3718 no . .
H10 H10 3.0433 no . 6_566
H10 H10 3.0433 no . 11_664
H10 H12 2.2788 no . .
H10 H12 2.9981 no . 6_566
H11 H14A 3.4135 no . 11_664
H11 H14B 2.2869 no . 11_664
H12 H14A 2.6157 no . 11_664
Pd2 H21A 2.9723 no . .
Pd2 H21B 3.0294 no . .
Pd2 H25 3.1244 no . 3_555
Pd2 H28B 3.2920 no . .
Cl3 H4N 2.8796 no . .
Cl3 H21B 2.9679 no . .
Cl4 H3N 3.0337 no . .
Cl4 H25 2.9792 no . 3_555
Cl4 H28B 3.0374 no . .
N3 H4N 3.4054 no . .
N3 H16 2.5596 no . .
N3 H21A 3.3073 no . .
N3 H25 3.3512 no . 3_555
N3 H26 3.3356 no . 3_555
N4 H3N 3.3070 no . .
N4 H19 2.7630 no . .
N4 H23 3.3520 no . .
N4 H24 3.5909 no . .
C15 H4N 3.0830 no . .
C15 H17 3.2850 no . .
C15 H19 3.2371 no . .
C15 H21A 3.2218 no . .
C15 H26 3.1321 no . 3_555
C15 H28A 2.6446 no . .
C15 H28B 3.3420 no . .
C16 H3N 2.5575 no . .
C16 H18 3.3119 no . .
C16 H26 3.2498 no . 3_555
C16 H28A 2.6740 no . .
C17 H19 3.2827 no . .
C18 H16 3.2993 no . .
C19 H4N 2.6923 no . .
C19 H17 3.2891 no . .
C19 H24 3.2614 no . .
C20 H3N 2.9105 no . .
C20 H16 3.1510 no . .
C20 H18 3.2874 no . .
C20 H21A 2.7080 no . .
C20 H21B 3.3412 no . .
C20 H24 3.2214 no . .
C21 H19 3.2799 no . .
C21 H23 2.6529 no . .
C21 H24 2.7456 no . .
C22 H4N 2.7651 no . .
C22 H19 2.7974 no . .
C22 H21A 3.1133 no . 2_555
C22 H25 3.2691 no . .
C22 H26 3.2562 no . .
C23 H4N 3.1612 no . .
C23 H19 3.1072 no . .
C23 H21A 3.2777 no . .
C23 H21A 3.1299 no . 2_555
C23 H21B 2.6545 no . .
C23 H24 3.2669 no . .
C24 H19 3.0123 no . .
C24 H21A 2.6286 no . .
C24 H21A 2.8358 no . 2_555
C24 H21B 3.2940 no . .
C24 H23 3.2566 no . .
C24 H24 3.0555 no . 2_555
C25 H19 3.5289 no . .
C25 H21A 3.0102 no . 2_555
C25 H26 3.2489 no . .
C25 H28A 3.2888 no . 2_555
C25 H28B 2.6170 no . 2_555
C26 H19 3.3684 no . .
C26 H21A 2.6921 no . 2_555
C26 H24 3.1367 no . 2_555
C26 H25 3.2595 no . .
C26 H28A 2.6246 no . 2_555
C26 H28B 3.2576 no . 2_555
C27 H3N 3.2519 no . 2_555
C27 H21A 2.7907 no . 2_555
C27 H23 3.2245 no . .
C27 H24 3.2538 no . .
C28 H16 2.7864 no . .
C28 H25 2.6892 no . 3_555
C28 H26 2.6352 no . 3_555
H3N H16 2.5431 no . .
H3N H28A 2.3722 no . .
H3N H28B 2.2397 no . .
H4N H19 2.6078 no . .
H4N H21A 2.8110 no . .
H4N H21B 2.3248 no . .
H4N H23 2.9943 no . .
H16 H17 2.4606 no . .
H16 H26 3.2872 no . 3_555
H16 H28A 2.1962 no . .
H16 H28B 3.4770 no . .
H17 H18 2.3541 no . .
H18 H19 2.3565 no . .
H19 H23 3.5511 no . .
H19 H24 3.4381 no . .
H21A H23 3.5250 no . .
H21A H24 2.4722 no . .
H21A H24 3.3151 no . 3_555
H21A H25 3.5799 no . 3_555
H21A H26 3.1460 no . 3_555
H21B H23 2.4709 no . .
H21B H24 3.5608 no . .
H23 H25 2.3040 no . .
H24 H24 2.8074 no . 2_555
H24 H24 2.8074 no . 3_555
H24 H26 2.3162 no . .
H24 H26 2.9768 no . 3_555
H25 H28A 3.5677 no . 2_555
H25 H28B 2.4726 no . 2_555
H26 H28A 2.4315 no . 2_555
H26 H28B 3.5023 no . 2_555
Pd1 H1N 3.5127 no . 16_565
Cl1 H1N 2.3946 no . 16_565
Cl1 H2SA 2.6804 no . 19_656
Cl2 H2N 2.7908 no . 16_565
Cl2 H3N 2.3390 no . .
Cl2 H16 2.9136 no . .
Cl2 H28A 3.2651 no . .
Cl2 H28B 3.3557 no . .
Cl2 H2SA 3.5213 no . 19_656
Cl2 H2SB 2.8803 no . 19_656
C1 H3N 3.5541 no . 16_565
C2 H3N 3.0995 no . 16_565
C4 H2SA 3.5447 no . 11_664
C4 H2SB 3.3742 no . 11_664
C5 H2SA 3.1929 no . 11_664
C5 H2SB 3.5639 no . 11_664
H1N Pd1 3.5127 no . 16_565
H1N Cl1 2.3946 no . 16_565
H2 Pd2 2.8277 no . 16_565
H2 Cl4 3.2231 no . 16_565
H2 N3 3.3809 no . 16_565
H2 H3N 2.9181 no . 16_565
H2N Cl2 2.7908 no . 16_565
H2N H2N 3.2944 no . 16_565
H2N Cl4 2.9145 no . 16_565
H2N H3N 3.0305 no . 16_565
H3 C20 3.4957 no . 16_565
H3 H4N 3.4635 no . 16_565
H3 O1W 3.1950 no . 16_565
H4 Cl1T 3.5605 no . 11_664
H4 Cl2T 3.2222 no . 11_664
H4 Cl3T 3.1279 no . 11_664
H4 H2SA 3.5446 no . 11_664
H4 H2SB 3.4072 no . 11_664
H5 Cl1T 3.5625 no . 11_664
H5 H2SA 3.0482 no . 11_664
H7A O2W 3.2656 no . .
H7A O2W 3.1652 no . 11_664
H9 Cl1S 3.2741 no . 20_656
H9 Cl2S 3.3737 no . 20_656
H10 O3W 2.9209 no . .
H11 H16 3.3754 no . 11_664
H11 H28A 3.5756 no . 11_664
H11 Cl1S 3.3780 no . 20_656
H12 Cl3T 3.4255 no . 11_664
H12 O3W 3.3284 no . .
H12 O3W 3.1889 no . 11_664
H14A Cl4 2.9025 no . 16_565
H14A Cl3T 2.9734 no . .
H14A Cl3S 3.1959 no . .
H14A C3S 3.1357 no . .
H14A H3SB 2.8448 no . .
H14B Cl4 3.1877 no . 16_565
H14B C28 3.2309 no . .
H14B H28A 2.7917 no . .
H14B H28B 2.7620 no . .
H14B Cl3S 3.0942 no . .
H14B H3SB 3.5625 no . .
Pd2 H2 2.8277 no . 16_565
Cl3 H3SB 2.7704 no . 16_565
Cl4 H2 3.2231 no . 16_565
Cl4 H2N 2.9145 no . 16_565
Cl4 H14A 2.9025 no . 16_565
Cl4 H14B 3.1877 no . 16_565
Cl4 H25 3.5340 no . 18_565
Cl4 H28B 2.8000 no . 16_565
Cl4 H3SB 2.7441 no . 16_565
N3 H2 3.3809 no . 16_565
C16 H2SB 2.8625 no . 19_656
C17 H1SA 3.0713 no . 2_555
C17 H1SB 2.7229 no . 2_555
C17 H2SB 2.9810 no . 19_656
C18 H1SB 3.4574 no . 2_555
C20 H3 3.4957 no . 16_565
C28 H14B 3.2309 no . .
H3N Cl2 2.3390 no . .
H3N C1 3.5541 no . 16_565
H3N C2 3.0995 no . 16_565
H3N H2 2.9181 no . 16_565
H3N H2N 3.0305 no . 16_565
H4N H3 3.4635 no . 16_565
H4N O1W 1.9701 no . .
H16 Cl2 2.9136 no . .
H16 H11 3.3754 no . 6_566
H16 Cl1S 3.3308 no . 19_656
H16 C2S 3.5428 no . 19_656
H16 H2SB 2.6991 no . 19_656
H17 Cl1S 3.0405 no . 19_656
H17 Cl1T 3.1845 no . 2_555
H17 Cl2S 3.4066 no . 19_656
H17 Cl2T 3.2184 no . 2_555
H17 Cl2T 3.3915 no . 19_656
H17 C1S 2.3686 no . 2_555
H17 C2S 3.3208 no . 19_656
H17 H1SA 2.2474 no . 2_555
H17 H1SB 1.8197 no . 2_555
H17 H1SB 3.3422 no . 19_656
H17 H2SB 2.9202 no . 19_656
H18 Cl1T 2.9496 no . 2_555
H18 Cl2T 3.0639 no . 2_555
H18 C1S 3.5006 no . 2_555
H18 Cl3S 2.9206 no . 2_555
H18 H1SA 3.5608 no . 2_555
H18 H1SB 3.2937 no . 2_555
H18 H3SA 3.2046 no . 2_555
H19 O1W 2.8958 no . .
H19 H3SA 3.3641 no . 2_555
H21A O4W 3.5212 no . .
H21B O4W 2.9983 no . .
H23 O1W 3.2660 no . .
H25 Cl4 3.5340 no . 23_655
H25 H25 3.4802 no . 22_655
H28A Cl2 3.2651 no . .
H28A H11 3.5756 no . 6_566
H28A H14B 2.7917 no . .
H28A Cl3S 3.3300 no . .
H28B Cl2 3.3557 no . .
H28B H14B 2.7620 no . .
H28B Cl4 2.8000 no . 16_565
Cl1S H9 3.2741 no . 17_566
Cl1S H11 3.3780 no . 17_566
Cl1S H16 3.3308 no . 21_665
Cl1S H17 3.0405 no . 21_665
Cl1S H1SB 2.7741 no . 22_665
Cl1T H4 3.5605 no . 6_566
Cl1T H5 3.5625 no . 6_566
Cl1T H17 3.1845 no . 3_555
Cl1T H18 2.9496 no . 3_555
Cl2S H9 3.3737 no . 17_566
Cl2S H17 3.4066 no . 21_665
Cl2T H4 3.2222 no . 6_566
Cl2T H17 3.2184 no . 3_555
Cl2T H17 3.3915 no . 21_665
Cl2T H18 3.0639 no . 3_555
C1S H17 2.3686 no . 3_555
C1S H18 3.5006 no . 3_555
C1S H1SB 2.6607 no . 22_665
C2S H16 3.5428 no . 21_665
C2S H17 3.3208 no . 21_665
Cl3T H4 3.1279 no . 6_566
Cl3T H12 3.4255 no . 6_566
Cl3T H14A 2.9734 no . .
Cl3S H14A 3.1959 no . .
Cl3S H14B 3.0942 no . .
Cl3S H18 2.9206 no . 3_555
Cl3S H28A 3.3300 no . .
C3S H14A 3.1357 no . .
O1W H3 3.1950 no . 16_565
O1W H4N 1.9701 no . .
O1W H19 2.8958 no . .
O1W H23 3.2660 no . .
O4W H21A 3.5212 no . .
O4W H21A 3.5212 no . 2_555
O4W H21A 3.5212 no . 3_555
O4W H21B 2.9983 no . .
O4W H21B 2.9983 no . 2_555
O4W H21B 2.9983 no . 3_555
O2W H7A 3.2656 no . .
O2W H7A 3.1652 no . 6_566
O3W H10 2.9209 no . .
O3W H12 3.3284 no . .
O3W H12 3.1889 no . 6_566
H1SA C17 3.0713 no . 3_555
H1SA H17 2.2474 no . 3_555
H1SA H18 3.5608 no . 3_555
H1SA H1SB 3.4200 no . 22_665
H1SB C17 2.7229 no . 3_555
H1SB C18 3.4574 no . 3_555
H1SB H17 1.8197 no . 3_555
H1SB H17 3.3422 no . 21_665
H1SB H18 3.2937 no . 3_555
H1SB Cl1S 2.7741 no . 22_665
H1SB C1S 2.6607 no . 22_665
H1SB H1SA 3.4200 no . 22_665
H1SB H1SB 1.9695 no . 22_665
H2SA Cl1 2.6804 no . 21_665
H2SA Cl2 3.5213 no . 21_665
H2SA C4 3.5447 no . 6_566
H2SA C5 3.1929 no . 6_566
H2SA H4 3.5446 no . 6_566
H2SA H5 3.0482 no . 6_566
H2SB Cl2 2.8803 no . 21_665
H2SB C4 3.3742 no . 6_566
H2SB C5 3.5639 no . 6_566
H2SB H4 3.4072 no . 6_566
H2SB C16 2.8625 no . 21_665
H2SB C17 2.9810 no . 21_665
H2SB H16 2.6991 no . 21_665
H2SB H17 2.9202 no . 21_665
H3SA H18 3.2046 no . 3_555
H3SA H19 3.3641 no . 3_555
H3SB H14A 2.8448 no . .
H3SB H14B 3.5625 no . .
H3SB Cl3 2.7704 no . 16_565
H3SB Cl4 2.7441 no . 16_565

#==============================================================================
loop_
_geom_hbond_atom_site_label_D
_geom_hbond_atom_site_label_H
_geom_hbond_atom_site_label_A
_geom_hbond_site_symmetry_D
_geom_hbond_site_symmetry_H
_geom_hbond_site_symmetry_A
_geom_hbond_distance_DA
_geom_hbond_distance_DH
_geom_hbond_distance_HA
_geom_hbond_angle_DHA
_geom_hbond_publ_flag
N1 H1N Cl1 . . 16_565 3.178(11) 0.930 2.395 141.7 no
N3 H3N Cl2 . . . 3.167(12) 0.930 2.339 148.2 no
N4 H4N O1W . . . 2.88(3) 0.930 1.970 165.2 no

#==============================================================================
# Additional structures and associated data_? identifiers
# should be added at this point if there is more than one 
# structure analysis in the CIF.

#==============================================================================
#     End of CIF
#==============================================================================


####################################################################### 
# 
# This file contains crystal structure data downloaded from the 
# Cambridge Structural Database (CSD) hosted by the Cambridge 
# Crystallographic Data Centre (CCDC).
# 
# Full information about CCDC data access policies and citation 
# guidelines are available at http://www.ccdc.cam.ac.uk/access/V1 
# 
# Audit and citation data items may have been added by the CCDC. 
# Please retain this information to preserve the provenance of 
# this file and to allow appropriate attribution of the data. 
# 
#######################################################################

data_rac-MMF-2-seed-aftergrowth
_database_code_depnum_ccdc_archive 'CCDC 989070'
_audit_update_record             
;
2014-02-27 deposited with the CCDC.
2015-12-23 downloaded from the CCDC.
;

#==============================================================================
# CHEMICAL DATA

_chemical_formula_sum            'C88.52 H103.31 Cl21.04 N12 O5.14 Pd6'
_chemical_formula_moiety         
'2(C42 H42 N6 Pd3 Cl6), 4.52(C H2 Cl2), 5.14(H2 O)'
_chemical_formula_weight         2801.99
_chemical_melting_point          ?
_chemical_absolute_configuration ad

#==============================================================================
# CRYSTAL DATA
_symmetry_cell_setting           cubic
_symmetry_space_group_name_H-M   'I 21 3'
_symmetry_space_group_name_Hall  'I 2b 2c 3'
_symmetry_Int_Tables_number      199
loop_
_symmetry_equiv_pos_site_id
_symmetry_equiv_pos_as_xyz
1 +X,+Y,+Z
2 +Y,+Z,+X
3 +Z,+X,+Y
4 1/2+X,1/2-Y,-Z
5 1/2+Y,1/2-Z,-X
6 1/2+Z,1/2-X,-Y
7 -Y,1/2+Z,1/2-X
8 -Z,1/2+X,1/2-Y
9 1/2-Z,-X,1/2+Y
10 1/2-X,-Y,1/2+Z
11 1/2-Y,-Z,1/2+X
12 -X,1/2+Y,1/2-Z
13 1/2+X,1/2+Y,1/2+Z
14 1/2+Y,1/2+Z,1/2+X
15 1/2+Z,1/2+X,1/2+Y
16 +X,-Y,1/2-Z
17 +Y,-Z,1/2-X
18 +Z,-X,1/2-Y
19 1/2-Y,+Z,-X
20 1/2-Z,+X,-Y
21 -Z,1/2-X,+Y
22 -X,1/2-Y,+Z
23 -Y,1/2-Z,+X
24 1/2-X,+Y,-Z
#------------------------------------------------------------------------------
_cell_length_a                   31.4477(6)
_cell_length_b                   31.4477(6)
_cell_length_c                   31.4477(6)
_cell_angle_alpha                90.0000
_cell_angle_beta                 90.0000
_cell_angle_gamma                90.0000
_cell_volume                     31100.4(10)
_cell_formula_units_Z            8
_cell_measurement_reflns_used    93354
_cell_measurement_theta_min      3.04
_cell_measurement_theta_max      27.50
_cell_measurement_temperature    93
#------------------------------------------------------------------------------
_exptl_crystal_description       block
_exptl_crystal_colour            yellow
_exptl_crystal_size_max          0.310
_exptl_crystal_size_mid          0.240
_exptl_crystal_size_min          0.220
_exptl_crystal_density_diffrn    1.197
_exptl_crystal_density_meas      ?
_exptl_crystal_density_method    'not measured'
_exptl_crystal_F_000             11145.84
_exptl_absorpt_coefficient_mu    1.078
_exptl_absorpt_correction_type   multi-scan
_exptl_absorpt_process_details   'ABSCOR (Rigaku, 1995)'
_exptl_absorpt_correction_T_min  0.541
_exptl_absorpt_correction_T_max  0.789

#==============================================================================
# EXPERIMENTAL DATA

_diffrn_ambient_temperature      93
_diffrn_radiation_type           'Mo K\a'
_diffrn_radiation_wavelength     0.71075
_diffrn_measurement_device_type  'Rigaku R-AXIS RAPID'
_diffrn_measurement_method       \w
_diffrn_detector_area_resol_mean 10.000
_diffrn_reflns_number            135501
_diffrn_reflns_av_R_equivalents  ?
_diffrn_reflns_theta_max         27.49
_diffrn_reflns_theta_full        27.49
_diffrn_measured_fraction_theta_max 0.954
_diffrn_measured_fraction_theta_full 0.954
_diffrn_reflns_limit_h_min       -38
_diffrn_reflns_limit_h_max       40
_diffrn_reflns_limit_k_min       -35
_diffrn_reflns_limit_k_max       40
_diffrn_reflns_limit_l_min       -40
_diffrn_reflns_limit_l_max       40
_diffrn_standards_number         0
_diffrn_standards_interval_count .
_diffrn_standards_decay_%        ?

#==============================================================================
# REFINEMENT DATA

_refine_special_details          
;
    Refinement was performed using all reflections. The weighted 
    R-factor (wR) and goodness of fit (S) are based on F^2^.
    R-factor (gt) are based on F. The threshold expression of
    F^2^ > 2.0 sigma(F^2^) is used only for calculating R-factor (gt).
The crystal structure was solved as twin by inversion and rotation 
with twin laws (-100 0-10 00-1) and (010 100 00-1), respectively.
The restraints (DFIX and DANG) were applied to CH2Cl2 solvents.
All of the non-hydrogen atoms of the Pd complexes were refined anisotropically,
while those of solvents were refined isotropically. Hydrogen atoms were placed 
at calculated positions and refined as a riding model. Hydrogen atoms of water 
molecules were not located.
;
_reflns_number_total             11895
_reflns_number_gt                10340
_reflns_threshold_expression     F^2^>2.0\s(F^2^)
_refine_ls_structure_factor_coef Fsqd
_refine_ls_R_factor_gt           0.0758
_refine_ls_wR_factor_ref         0.1999
_refine_ls_number_restraints     9
_refine_ls_hydrogen_treatment    constr
_refine_ls_number_reflns         11895
_refine_ls_number_parameters     396
_refine_ls_goodness_of_fit_ref   1.070
_refine_ls_weighting_scheme      calc
_refine_ls_weighting_details     
'w = 1/[\s^2^(Fo^2^)+(0.1458P)^2^+0.0000P] where P=(Fo^2^+2Fc^2^)/3'
_atom_sites_solution_hydrogens   geom
_atom_sites_solution_primary     direct
_atom_sites_solution_secondary   difmap
_refine_ls_shift/su_max          0.001
_refine_diff_density_max         1.480
_refine_diff_density_min         -0.800
_refine_ls_extinction_method     none
_refine_ls_extinction_coef       ?
_refine_ls_abs_structure_details 
'Flack, H. D. (1983), Acta Cryst. A39, 876-881.  5625 Friedel Pairs'
_refine_ls_abs_structure_Flack   0.19(7)

loop_
_atom_type_symbol
_atom_type_description
_atom_type_scat_dispersion_real
_atom_type_scat_dispersion_imag
_atom_type_scat_source
C C 0.0033 0.0016
;
International Tables for Crystallography
(1992, Vol. C, Tables 4.2.6.8 and 6.1.1.4)
;
H H 0.0000 0.0000
;
International Tables for Crystallography
(1992, Vol. C, Table 6.1.1.4)
;
N N 0.0061 0.0033
;
International Tables for Crystallography
(1992, Vol. C, Tables 4.2.6.8 and 6.1.1.4)
;
Pd Pd -0.9988 1.0072
;
International Tables for Crystallography
(1992, Vol. C, Tables 4.2.6.8 and 6.1.1.4)
;
Cl Cl 0.1484 0.1585
;
International Tables for Crystallography
(1992, Vol. C, Tables 4.2.6.8 and 6.1.1.4)
;
O O 0.0106 0.0060
;
International Tables for Crystallography
(1992, Vol. C, Tables 4.2.6.8 and 6.1.1.4)
;

#==============================================================================
# ATOMIC COORDINATES AND THERMAL PARAMETERS

loop_
_atom_site_label
_atom_site_type_symbol
_atom_site_fract_x
_atom_site_fract_y
_atom_site_fract_z
_atom_site_U_iso_or_equiv
_atom_site_adp_type
_atom_site_occupancy
_atom_site_symmetry_multiplicity
_atom_site_calc_flag
_atom_site_refinement_flags
_atom_site_disorder_assembly
_atom_site_disorder_group
Cl2T Cl 0.7992(7) 0.4474(7) 0.4286(8) 0.201(9) Uiso 0.57(2) 24 d . . .
Pd1 Pd 0.73451(2) 0.53863(2) 0.28309(2) 0.04700(17) Uani 1.0 24 d . . .
Cl1 Cl 0.68844(9) 0.49844(8) 0.32332(9) 0.0622(7) Uani 1.0 24 d . . .
Cl2 Cl 0.79458(8) 0.50633(8) 0.31130(8) 0.0561(6) Uani 1.0 24 d . . .
N1 N 0.6855(3) 0.5729(3) 0.2567(3) 0.0540(19) Uani 1.0 24 d . . .
N2 N 0.7712(3) 0.5755(3) 0.2441(2) 0.0437(16) Uani 1.0 24 d . . .
C1 C 0.7018(4) 0.5961(3) 0.2193(4) 0.052(2) Uani 1.0 24 d . . .
C2 C 0.6743(4) 0.6168(4) 0.1908(5) 0.067(3) Uani 1.0 24 d . . .
C3 C 0.6915(5) 0.6322(5) 0.1530(6) 0.082(4) Uani 1.0 24 d . . .
C4 C 0.7317(7) 0.6277(5) 0.1460(5) 0.087(5) Uani 1.0 24 d . . .
C5 C 0.7598(5) 0.6102(4) 0.1742(4) 0.069(4) Uani 1.0 24 d . . .
C6 C 0.7442(3) 0.5933(3) 0.2124(3) 0.0457(19) Uani 1.0 24 d . . .
C7 C 0.7960(3) 0.6063(3) 0.2718(3) 0.046(2) Uani 1.0 24 d . . .
C8 C 0.8232(3) 0.6360(4) 0.2442(4) 0.051(3) Uani 1.0 24 d . . .
C9 C 0.7327(4) 0.6354(3) 0.3784(4) 0.051(2) Uani 1.0 24 d . . .
C10 C 0.7286(3) 0.6917(3) 0.3249(3) 0.049(2) Uani 1.0 24 d . . .
C11 C 0.7065(3) 0.6113(3) 0.3516(3) 0.049(2) Uani 1.0 24 d . . .
C12 C 0.7020(4) 0.6681(3) 0.3004(3) 0.050(2) Uani 1.0 24 d . . .
C13 C 0.6901(3) 0.6275(4) 0.3150(4) 0.054(3) Uani 1.0 24 d . . .
C14 C 0.6601(4) 0.5995(4) 0.2900(5) 0.066(3) Uani 1.0 24 d . . .
H1N H 0.6664 0.5529 0.2462 0.0648 Uiso 1.0 24 calc R . .
H2 H 0.6449 0.6200 0.1970 0.0802 Uiso 1.0 24 calc R . .
H2N H 0.7906 0.5578 0.2305 0.0524 Uiso 1.0 24 calc R . .
H3 H 0.6739 0.6460 0.1327 0.0985 Uiso 1.0 24 calc R . .
H4 H 0.7425 0.6372 0.1194 0.1041 Uiso 1.0 24 calc R . .
H5 H 0.7893 0.6095 0.1681 0.0827 Uiso 1.0 24 calc R . .
H7A H 0.8146 0.5901 0.2914 0.0555 Uiso 1.0 24 calc R . .
H7B H 0.7760 0.6233 0.2891 0.0555 Uiso 1.0 24 calc R . .
H9 H 0.7423 0.6247 0.4050 0.0612 Uiso 1.0 24 calc R . .
H10 H 0.7369 0.7191 0.3153 0.0586 Uiso 1.0 24 calc R . .
H11 H 0.7001 0.5827 0.3592 0.0583 Uiso 1.0 24 calc R . .
H12 H 0.6916 0.6788 0.2741 0.0597 Uiso 1.0 24 calc R . .
H14A H 0.6388 0.6174 0.2753 0.0795 Uiso 1.0 24 calc R . .
H14B H 0.6449 0.5802 0.3096 0.0795 Uiso 1.0 24 calc R . .
Pd2 Pd 0.56548(3) 0.41429(3) 0.32727(3) 0.0657(3) Uani 1.0 24 d . . .
Cl3 Cl 0.5275(3) 0.35712(16) 0.30323(14) 0.123(2) Uani 1.0 24 d . . .
Cl4 Cl 0.57475(11) 0.44143(12) 0.25969(9) 0.0775(10) Uani 1.0 24 d . . .
N3 N 0.5993(3) 0.4627(4) 0.3534(3) 0.066(3) Uani 1.0 24 d . . .
N4 N 0.5609(4) 0.3927(4) 0.3871(4) 0.070(3) Uani 1.0 24 d . . .
C15 C 0.6114(4) 0.4516(6) 0.3972(4) 0.077(5) Uani 1.0 24 d . . .
C16 C 0.6389(5) 0.4737(8) 0.4187(5) 0.095(6) Uani 1.0 24 d . . .
C17 C 0.6545(5) 0.4595(8) 0.4613(5) 0.103(6) Uani 1.0 24 d . . .
C18 C 0.6388(4) 0.4205(7) 0.4746(5) 0.089(6) Uani 1.0 24 d . . .
C19 C 0.6085(5) 0.3966(6) 0.4521(3) 0.076(4) Uani 1.0 24 d . . .
C20 C 0.5935(4) 0.4152(5) 0.4129(4) 0.063(3) Uani 1.0 24 d . . .
C21 C 0.5154(4) 0.4020(5) 0.4051(4) 0.068(4) Uani 1.0 24 d . . .
C22 C 0.5110(4) 0.3891(3) 0.4504(4) 0.054(3) Uani 1.0 24 d . . .
C23 C 0.5019(4) 0.3479(4) 0.4611(4) 0.065(3) Uani 1.0 24 d . . .
C24 C 0.5180(4) 0.4195(4) 0.4841(4) 0.059(3) Uani 1.0 24 d . . .
C25 C 0.5001(5) 0.3340(4) 0.5031(4) 0.066(3) Uani 1.0 24 d . . .
C26 C 0.5174(4) 0.4054(4) 0.5252(4) 0.055(3) Uani 1.0 24 d . . .
C27 C 0.5095(4) 0.3638(3) 0.5365(4) 0.058(3) Uani 1.0 24 d . . .
C28 C 0.5816(4) 0.5072(5) 0.3491(4) 0.064(3) Uani 1.0 24 d . . .
H3N H 0.6248 0.4631 0.3383 0.0793 Uiso 1.0 24 calc R . .
H4N H 0.5661 0.3636 0.3876 0.0843 Uiso 1.0 24 calc R . .
H16 H 0.6493 0.4995 0.4071 0.1134 Uiso 1.0 24 calc R . .
H17 H 0.6737 0.4759 0.4780 0.1232 Uiso 1.0 24 calc R . .
H18 H 0.6492 0.4091 0.5006 0.1068 Uiso 1.0 24 calc R . .
H19 H 0.5985 0.3699 0.4621 0.0917 Uiso 1.0 24 calc R . .
H21A H 0.5094 0.4328 0.4025 0.0815 Uiso 1.0 24 calc R . .
H21B H 0.4941 0.3866 0.3878 0.0815 Uiso 1.0 24 calc R . .
H23 H 0.4967 0.3280 0.4390 0.0782 Uiso 1.0 24 calc R . .
H24 H 0.5230 0.4486 0.4779 0.0705 Uiso 1.0 24 calc R . .
H25 H 0.4928 0.3054 0.5096 0.0788 Uiso 1.0 24 calc R . .
H26 H 0.5227 0.4254 0.5472 0.0658 Uiso 1.0 24 calc R . .
H28A H 0.5991 0.5270 0.3661 0.0763 Uiso 1.0 24 calc R . .
H28B H 0.5833 0.5162 0.3190 0.0763 Uiso 1.0 24 calc R . .
Cl1S Cl 0.7657(12) 0.5225(5) 0.4347(9) 0.197(12) Uiso 0.43(2) 24 d . . .
Cl1T Cl 0.7704(5) 0.4323(4) 0.4488(4) 0.117(6) Uiso 0.43(2) 24 d . . .
Cl2S Cl 0.7475(5) 0.5242(3) 0.4348(4) 0.111(4) Uiso 0.57(2) 24 d . . .
C1S C 0.7583(7) 0.4722(5) 0.4107(5) 0.046(6) Uiso 0.43(2) 24 d . . .
C2S C 0.755(4) 0.472(3) 0.454(5) 0.39(9) Uiso 0.57(2) 24 d . . .
Cl3T Cl 0.5878(7) 0.3048(6) 0.2047(6) 0.173(7) Uiso 0.506(18) 24 d . . .
Cl3S Cl 0.5717(4) 0.3716(4) 0.1480(4) 0.111(4) Uiso 0.506(18) 24 d . . .
C3S C 0.5527(10) 0.3476(10) 0.1959(9) 0.097(10) Uiso 0.506(18) 24 d . . .
O1W O 0.5884(6) 0.3071(7) 0.3956(6) 0.122(9) Uiso 0.86(6) 24 d . . .
O2W O 0.8687(9) 0.6313(9) 0.3687(9) 0.178(15) Uiso 1.0 8 d . . .
O4W O 0.4016(5) 0.4016(5) 0.4016(5) 0.069(12) Uiso 0.55(7) 8 d . . .
O3W O 0.7119(10) 0.7373(9) 0.1950(9) 0.074(7) Uiso 0.3333 24 d . . .
H1SA H 0.7772 0.4693 0.3857 0.0552 Uiso 0.43(2) 24 calc R . .
H1SB H 0.7285 0.4692 0.4010 0.0552 Uiso 0.43(2) 24 calc R . .
H2SA H 0.7290 0.4546 0.4489 0.4679 Uiso 0.57(2) 24 calc R . .
H2SB H 0.7599 0.4725 0.4854 0.4679 Uiso 0.57(2) 24 calc R . .
H3SA H 0.5536 0.3680 0.2199 0.1166 Uiso 0.506(18) 24 calc R . .
H3SB H 0.5232 0.3373 0.1924 0.1166 Uiso 0.506(18) 24 calc R . .


loop_
_atom_site_aniso_label
_atom_site_aniso_U_11
_atom_site_aniso_U_22
_atom_site_aniso_U_33
_atom_site_aniso_U_12
_atom_site_aniso_U_13
_atom_site_aniso_U_23
Pd1 0.0491(4) 0.0495(4) 0.0425(4) -0.0151(3) 0.0056(3) -0.0076(3)
Cl1 0.0709(15) 0.0556(13) 0.0600(14) -0.0208(12) 0.0230(12) -0.0127(11)
Cl2 0.0604(14) 0.0611(14) 0.0469(11) -0.0130(11) -0.0022(10) -0.0032(10)
N1 0.058(5) 0.052(5) 0.051(5) -0.021(4) 0.005(4) -0.011(4)
N2 0.040(4) 0.057(4) 0.034(4) -0.008(3) 0.004(3) -0.010(3)
C1 0.059(6) 0.040(5) 0.056(5) -0.011(4) -0.009(5) -0.009(4)
C2 0.060(6) 0.063(7) 0.078(8) -0.011(6) -0.003(6) -0.009(6)
C3 0.078(9) 0.060(7) 0.108(12) -0.008(7) -0.030(8) -0.005(7)
C4 0.131(14) 0.062(7) 0.067(8) -0.041(9) -0.015(9) 0.003(6)
C5 0.100(9) 0.057(6) 0.050(6) -0.027(6) -0.014(6) 0.002(5)
C6 0.055(5) 0.043(5) 0.038(4) -0.012(4) -0.001(4) -0.003(4)
C7 0.040(4) 0.057(5) 0.042(5) -0.011(4) -0.001(4) -0.008(4)
C8 0.035(4) 0.065(6) 0.053(5) -0.016(4) 0.006(4) -0.010(5)
C9 0.058(5) 0.045(5) 0.050(5) -0.012(4) -0.002(5) -0.009(4)
C10 0.053(5) 0.043(5) 0.051(5) 0.000(4) 0.003(4) -0.016(4)
C11 0.050(5) 0.047(5) 0.049(5) -0.010(4) 0.012(4) -0.003(4)
C12 0.057(6) 0.049(5) 0.044(5) -0.008(4) 0.004(4) -0.007(4)
C13 0.042(5) 0.055(6) 0.064(6) -0.011(4) -0.000(5) -0.024(5)
C14 0.052(6) 0.053(6) 0.094(9) -0.015(5) -0.005(6) -0.028(6)
Pd2 0.0717(6) 0.0757(6) 0.0496(4) 0.0235(5) 0.0177(4) 0.0155(4)
Cl3 0.211(7) 0.090(3) 0.069(3) -0.014(4) 0.019(3) -0.002(2)
Cl4 0.0823(19) 0.103(3) 0.0472(13) 0.0383(17) 0.0240(13) 0.0194(14)
N3 0.045(5) 0.103(8) 0.051(5) 0.020(5) 0.006(4) 0.021(5)
N4 0.063(6) 0.086(7) 0.062(6) 0.021(5) 0.020(5) 0.017(5)
C15 0.056(7) 0.121(12) 0.054(6) 0.025(7) 0.013(6) 0.031(7)
C16 0.056(7) 0.153(17) 0.075(9) -0.007(9) -0.002(7) 0.036(10)
C17 0.057(7) 0.19(2) 0.063(8) 0.001(10) -0.003(6) 0.028(11)
C18 0.046(6) 0.155(15) 0.067(8) 0.018(8) -0.001(5) 0.058(9)
C19 0.073(8) 0.124(12) 0.032(5) 0.018(8) 0.004(5) 0.017(6)
C20 0.053(6) 0.084(8) 0.054(6) 0.016(6) 0.015(5) 0.016(6)
C21 0.061(6) 0.094(9) 0.049(6) 0.026(6) 0.015(5) 0.033(6)
C22 0.064(6) 0.049(5) 0.049(5) 0.014(5) 0.024(5) 0.002(4)
C23 0.066(7) 0.058(6) 0.072(7) 0.004(5) 0.020(6) 0.024(6)
C24 0.051(5) 0.061(6) 0.064(6) 0.016(5) 0.009(5) 0.022(5)
C25 0.087(8) 0.056(6) 0.054(6) 0.009(6) 0.022(6) 0.003(5)
C26 0.051(5) 0.066(6) 0.048(5) 0.013(5) 0.005(4) -0.001(5)
C27 0.082(7) 0.044(5) 0.047(5) 0.019(5) 0.006(5) 0.014(4)
C28 0.051(6) 0.084(8) 0.055(6) 0.006(6) 0.010(5) 0.018(6)

#==============================================================================
_computing_data_collection       'RAPID AUTO (Rigaku, ????)'
_computing_cell_refinement       'RAPID AUTO'
_computing_data_reduction        'RAPID AUTO'
_computing_structure_solution    'SHELXS97 (Sheldrick, 2008)'
_computing_structure_refinement  'SHELXL97 (Sheldrick, 2008)'
_computing_publication_material  'CrystalStructure 4.0 (Rigaku, 2010)'
_computing_molecular_graphics    'CrystalStructure 4.0'

#==============================================================================
# MOLECULAR GEOMETRY

_geom_special_details            
;
    ENTER SPECIAL DETAILS OF THE MOLECULAR GEOMETRY
;

loop_
_geom_bond_atom_site_label_1
_geom_bond_atom_site_label_2
_geom_bond_distance
_geom_bond_publ_flag
_geom_bond_site_symmetry_1
_geom_bond_site_symmetry_2
Cl2T C2S 1.78(12) yes . .
Pd1 Cl1 2.302(3) yes . .
Pd1 Cl2 2.321(3) yes . .
Pd1 N1 2.056(9) yes . .
Pd1 N2 2.044(8) yes . .
N1 C1 1.476(14) yes . .
N1 C14 1.558(16) yes . .
N2 C6 1.422(12) yes . .
N2 C7 1.520(12) yes . .
C1 C2 1.406(17) yes . .
C1 C6 1.355(15) yes . .
C2 C3 1.39(3) yes . .
C3 C4 1.29(3) yes . .
C4 C5 1.37(3) yes . .
C5 C6 1.402(15) yes . .
C7 C8 1.533(14) yes . .
C8 C9 1.427(14) yes . 11_664
C8 C10 1.405(15) yes . 11_664
C9 C11 1.402(14) yes . .
C10 C12 1.359(14) yes . .
C11 C13 1.361(15) yes . .
C12 C13 1.407(15) yes . .
C13 C14 1.509(16) yes . .
Pd2 Cl3 2.288(6) yes . .
Pd2 Cl4 2.309(4) yes . .
Pd2 N3 2.029(11) yes . .
Pd2 N4 2.004(11) yes . .
N3 C15 1.472(16) yes . .
N3 C28 1.513(18) yes . .
N4 C20 1.487(16) yes . .
N4 C21 1.565(16) yes . .
C15 C16 1.30(3) yes . .
C15 C20 1.37(2) yes . .
C16 C17 1.49(3) yes . .
C17 C18 1.39(3) yes . .
C18 C19 1.40(2) yes . .
C19 C20 1.443(17) yes . .
C21 C22 1.490(15) yes . .
C22 C23 1.367(16) yes . .
C22 C24 1.446(16) yes . .
C23 C25 1.392(18) yes . .
C24 C26 1.364(16) yes . .
C25 C27 1.437(16) yes . .
C26 C27 1.381(15) yes . .
C27 C28 1.495(16) yes . 2_555
Cl1S C1S 1.77(3) yes . .
Cl1T C1S 1.78(2) yes . .
Cl2S C2S 1.78(8) yes . .
Cl3T C3S 1.76(4) yes . .
Cl3S C3S 1.79(3) yes . .
N1 H1N 0.930 no . .
N2 H2N 0.930 no . .
C2 H2 0.950 no . .
C3 H3 0.950 no . .
C4 H4 0.950 no . .
C5 H5 0.950 no . .
C7 H7A 0.990 no . .
C7 H7B 0.990 no . .
C9 H9 0.950 no . .
C10 H10 0.950 no . .
C11 H11 0.950 no . .
C12 H12 0.950 no . .
C14 H14A 0.990 no . .
C14 H14B 0.990 no . .
N3 H3N 0.930 no . .
N4 H4N 0.930 no . .
C16 H16 0.950 no . .
C17 H17 0.950 no . .
C18 H18 0.950 no . .
C19 H19 0.950 no . .
C21 H21A 0.990 no . .
C21 H21B 0.990 no . .
C23 H23 0.950 no . .
C24 H24 0.950 no . .
C25 H25 0.950 no . .
C26 H26 0.950 no . .
C28 H28A 0.990 no . .
C28 H28B 0.990 no . .
C1S H1SA 0.990 no . .
C1S H1SB 0.990 no . .
C2S H2SA 0.990 no . .
C2S H2SB 0.990 no . .
C3S H3SA 0.990 no . .
C3S H3SB 0.990 no . .
H2SB H2SB 1.111 no . 24_656

loop_
_geom_angle_atom_site_label_1
_geom_angle_atom_site_label_2
_geom_angle_atom_site_label_3
_geom_angle
_geom_angle_publ_flag
_geom_angle_site_symmetry_1
_geom_angle_site_symmetry_2
_geom_angle_site_symmetry_3
Cl1 Pd1 Cl2 93.55(10) yes . . .
Cl1 Pd1 N1 92.1(3) yes . . .
Cl1 Pd1 N2 175.1(2) yes . . .
Cl2 Pd1 N1 173.7(3) yes . . .
Cl2 Pd1 N2 91.1(2) yes . . .
N1 Pd1 N2 83.3(4) yes . . .
Pd1 N1 C1 108.6(7) yes . . .
Pd1 N1 C14 113.2(7) yes . . .
C1 N1 C14 116.6(8) yes . . .
Pd1 N2 C6 107.9(6) yes . . .
Pd1 N2 C7 107.9(5) yes . . .
C6 N2 C7 117.2(8) yes . . .
N1 C1 C2 121.6(10) yes . . .
N1 C1 C6 116.0(9) yes . . .
C2 C1 C6 122.2(10) yes . . .
C1 C2 C3 117.8(12) yes . . .
C2 C3 C4 119.2(15) yes . . .
C3 C4 C5 124.4(16) yes . . .
C4 C5 C6 118.9(14) yes . . .
N2 C6 C1 120.0(9) yes . . .
N2 C6 C5 122.8(10) yes . . .
C1 C6 C5 117.2(10) yes . . .
N2 C7 C8 110.5(8) yes . . .
C7 C8 C9 117.3(9) yes . . 11_664
C7 C8 C10 123.1(9) yes . . 11_664
C9 C8 C10 119.5(9) yes 11_664 . 11_664
C8 C9 C11 116.9(10) yes 6_566 . .
C8 C10 C12 122.1(9) yes 6_566 . .
C9 C11 C13 122.0(10) yes . . .
C10 C12 C13 118.3(10) yes . . .
C11 C13 C12 121.0(10) yes . . .
C11 C13 C14 117.3(10) yes . . .
C12 C13 C14 121.7(10) yes . . .
N1 C14 C13 110.0(9) yes . . .
Cl3 Pd2 Cl4 93.00(15) yes . . .
Cl3 Pd2 N3 175.3(4) yes . . .
Cl3 Pd2 N4 90.4(4) yes . . .
Cl4 Pd2 N3 91.7(3) yes . . .
Cl4 Pd2 N4 176.3(4) yes . . .
N3 Pd2 N4 84.9(5) yes . . .
Pd2 N3 C15 109.7(9) yes . . .
Pd2 N3 C28 117.7(7) yes . . .
C15 N3 C28 113.4(11) yes . . .
Pd2 N4 C20 107.6(8) yes . . .
Pd2 N4 C21 110.0(8) yes . . .
C20 N4 C21 110.1(10) yes . . .
N3 C15 C16 122.2(15) yes . . .
N3 C15 C20 115.5(12) yes . . .
C16 C15 C20 122.2(14) yes . . .
C15 C16 C17 121.8(19) yes . . .
C16 C17 C18 114.5(16) yes . . .
C17 C18 C19 124.3(14) yes . . .
C18 C19 C20 115.8(15) yes . . .
N4 C20 C15 118.9(11) yes . . .
N4 C20 C19 120.0(12) yes . . .
C15 C20 C19 120.9(12) yes . . .
N4 C21 C22 112.4(10) yes . . .
C21 C22 C23 121.0(11) yes . . .
C21 C22 C24 120.4(10) yes . . .
C23 C22 C24 118.5(10) yes . . .
C22 C23 C25 122.8(12) yes . . .
C22 C24 C26 118.5(11) yes . . .
C23 C25 C27 118.5(11) yes . . .
C24 C26 C27 123.6(11) yes . . .
C25 C27 C26 117.9(10) yes . . .
C25 C27 C28 118.8(10) yes . . 2_555
C26 C27 C28 123.1(10) yes . . 2_555
N3 C28 C27 111.5(10) yes . . 3_555
Cl1S C1S Cl1T 108.4(13) yes . . .
Cl2T C2S Cl2S 110(7) yes . . .
Cl3T C3S Cl3S 104.2(17) yes . . .
Pd1 N1 H1N 105.880 no . . .
C1 N1 H1N 105.860 no . . .
C14 N1 H1N 105.853 no . . .
Pd1 N2 H2N 107.851 no . . .
C6 N2 H2N 107.864 no . . .
C7 N2 H2N 107.854 no . . .
C1 C2 H2 121.095 no . . .
C3 C2 H2 121.078 no . . .
C2 C3 H3 120.381 no . . .
C4 C3 H3 120.384 no . . .
C3 C4 H4 117.807 no . . .
C5 C4 H4 117.794 no . . .
C4 C5 H5 120.529 no . . .
C6 C5 H5 120.530 no . . .
N2 C7 H7A 109.534 no . . .
N2 C7 H7B 109.536 no . . .
C8 C7 H7A 109.539 no . . .
C8 C7 H7B 109.554 no . . .
H7A C7 H7B 108.099 no . . .
C8 C9 H9 121.530 no 6_566 . .
C11 C9 H9 121.562 no . . .
C8 C10 H10 118.944 no 6_566 . .
C12 C10 H10 118.941 no . . .
C9 C11 H11 119.012 no . . .
C13 C11 H11 119.028 no . . .
C10 C12 H12 120.846 no . . .
C13 C12 H12 120.859 no . . .
N1 C14 H14A 109.646 no . . .
N1 C14 H14B 109.671 no . . .
C13 C14 H14A 109.657 no . . .
C13 C14 H14B 109.665 no . . .
H14A C14 H14B 108.153 no . . .
Pd2 N3 H3N 104.909 no . . .
C15 N3 H3N 104.936 no . . .
C28 N3 H3N 104.918 no . . .
Pd2 N4 H4N 109.710 no . . .
C20 N4 H4N 109.699 no . . .
C21 N4 H4N 109.682 no . . .
C15 C16 H16 119.107 no . . .
C17 C16 H16 119.120 no . . .
C16 C17 H17 122.740 no . . .
C18 C17 H17 122.741 no . . .
C17 C18 H18 117.831 no . . .
C19 C18 H18 117.843 no . . .
C18 C19 H19 122.075 no . . .
C20 C19 H19 122.111 no . . .
N4 C21 H21A 109.117 no . . .
N4 C21 H21B 109.133 no . . .
C22 C21 H21A 109.123 no . . .
C22 C21 H21B 109.122 no . . .
H21A C21 H21B 107.842 no . . .
C22 C23 H23 118.610 no . . .
C25 C23 H23 118.621 no . . .
C22 C24 H24 120.747 no . . .
C26 C24 H24 120.745 no . . .
C23 C25 H25 120.734 no . . .
C27 C25 H25 120.716 no . . .
C24 C26 H26 118.207 no . . .
C27 C26 H26 118.170 no . . .
N3 C28 H28A 109.327 no . . .
N3 C28 H28B 109.324 no . . .
C27 C28 H28A 109.320 no 3_555 . .
C27 C28 H28B 109.331 no 3_555 . .
H28A C28 H28B 107.967 no . . .
Cl1S C1S H1SA 109.997 no . . .
Cl1S C1S H1SB 110.014 no . . .
Cl1T C1S H1SA 110.008 no . . .
Cl1T C1S H1SB 109.995 no . . .
H1SA C1S H1SB 108.377 no . . .
Cl2T C2S H2SA 109.611 no . . .
Cl2T C2S H2SB 109.616 no . . .
Cl2S C2S H2SA 109.616 no . . .
Cl2S C2S H2SB 109.605 no . . .
H2SA C2S H2SB 108.133 no . . .
Cl3T C3S H3SA 110.914 no . . .
Cl3T C3S H3SB 110.915 no . . .
Cl3S C3S H3SA 110.901 no . . .
Cl3S C3S H3SB 110.924 no . . .
H3SA C3S H3SB 108.951 no . . .
C2S H2SB H2SB 136.978 no . . 24_656

loop_
_geom_torsion_atom_site_label_1
_geom_torsion_atom_site_label_2
_geom_torsion_atom_site_label_3
_geom_torsion_atom_site_label_4
_geom_torsion
_geom_torsion_publ_flag
_geom_torsion_site_symmetry_1
_geom_torsion_site_symmetry_2
_geom_torsion_site_symmetry_3
_geom_torsion_site_symmetry_4
Cl1 Pd1 N1 C1 -165.4(5) no . . . .
Cl1 Pd1 N1 C14 63.5(5) no . . . .
Cl2 Pd1 N2 C6 165.1(4) no . . . .
Cl2 Pd1 N2 C7 -67.5(4) no . . . .
N1 Pd1 N2 C6 -17.8(5) no . . . .
N1 Pd1 N2 C7 109.7(5) no . . . .
N2 Pd1 N1 C1 12.9(5) no . . . .
N2 Pd1 N1 C14 -118.3(5) no . . . .
Pd1 N1 C1 C2 169.5(6) no . . . .
Pd1 N1 C1 C6 -5.3(10) no . . . .
Pd1 N1 C14 C13 54.0(10) no . . . .
C1 N1 C14 C13 -73.1(11) no . . . .
C14 N1 C1 C2 -61.1(12) no . . . .
C14 N1 C1 C6 124.0(9) no . . . .
Pd1 N2 C6 C1 21.1(9) no . . . .
Pd1 N2 C6 C5 -161.8(6) no . . . .
Pd1 N2 C7 C8 -178.1(5) no . . . .
C6 N2 C7 C8 -56.2(9) no . . . .
C7 N2 C6 C1 -100.8(9) no . . . .
C7 N2 C6 C5 76.3(10) no . . . .
N1 C1 C2 C3 -170.4(9) no . . . .
N1 C1 C6 N2 -10.9(13) no . . . .
N1 C1 C6 C5 171.8(7) no . . . .
C2 C1 C6 N2 174.3(9) no . . . .
C2 C1 C6 C5 -3.0(14) no . . . .
C6 C1 C2 C3 4.1(16) no . . . .
C1 C2 C3 C4 -1.0(19) no . . . .
C2 C3 C4 C5 -3(3) no . . . .
C3 C4 C5 C6 4(2) no . . . .
C4 C5 C6 N2 -178.3(10) no . . . .
C4 C5 C6 C1 -1.1(15) no . . . .
N2 C7 C8 C9 -87.3(9) no . . . 11_664
N2 C7 C8 C10 89.6(10) no . . . 11_664
C7 C8 C9 C11 178.3(8) no . . 11_664 11_664
C7 C8 C10 C12 -175.6(8) no . . 11_664 11_664
C9 C8 C10 C12 1.2(15) no 11_664 . 11_664 11_664
C10 C8 C9 C11 1.3(14) no 11_664 . 11_664 11_664
C8 C9 C11 C13 -4.8(14) no 6_566 . . .
C8 C10 C12 C13 -0.3(15) no 6_566 . . .
C9 C11 C13 C12 5.9(15) no . . . .
C9 C11 C13 C14 -176.2(8) no . . . .
C10 C12 C13 C11 -3.2(15) no . . . .
C10 C12 C13 C14 179.0(8) no . . . .
C11 C13 C14 N1 -91.1(12) no . . . .
C12 C13 C14 N1 86.7(12) no . . . .
Cl3 Pd2 N4 C20 163.2(6) no . . . .
Cl3 Pd2 N4 C21 -76.8(7) no . . . .
Cl4 Pd2 N3 C15 -164.6(5) no . . . .
Cl4 Pd2 N3 C28 63.8(6) no . . . .
N3 Pd2 N4 C20 -16.1(6) no . . . .
N3 Pd2 N4 C21 103.8(7) no . . . .
N4 Pd2 N3 C15 13.9(6) no . . . .
N4 Pd2 N3 C28 -117.7(7) no . . . .
Pd2 N3 C15 C16 168.5(10) no . . . .
Pd2 N3 C15 C20 -8.1(13) no . . . .
Pd2 N3 C28 C27 51.9(10) no . . . 3_555
C15 N3 C28 C27 -78.0(11) no . . . 3_555
C28 N3 C15 C16 -57.7(15) no . . . .
C28 N3 C15 C20 125.7(11) no . . . .
Pd2 N4 C20 C15 16.8(12) no . . . .
Pd2 N4 C20 C19 -157.6(7) no . . . .
Pd2 N4 C21 C22 -176.5(7) no . . . .
C20 N4 C21 C22 -58.0(13) no . . . .
C21 N4 C20 C15 -103.1(11) no . . . .
C21 N4 C20 C19 82.5(13) no . . . .
N3 C15 C16 C17 -173.1(11) no . . . .
N3 C15 C20 N4 -5.9(17) no . . . .
N3 C15 C20 C19 168.5(10) no . . . .
C16 C15 C20 N4 177.5(13) no . . . .
C16 C15 C20 C19 -8(2) no . . . .
C20 C15 C16 C17 3(3) no . . . .
C15 C16 C17 C18 3(3) no . . . .
C16 C17 C18 C19 -4(3) no . . . .
C17 C18 C19 C20 -0(2) no . . . .
C18 C19 C20 N4 -179.2(11) no . . . .
C18 C19 C20 C15 6.5(18) no . . . .
N4 C21 C22 C23 -83.2(13) no . . . .
N4 C21 C22 C24 94.0(13) no . . . .
C21 C22 C23 C25 176.0(10) no . . . .
C21 C22 C24 C26 -174.1(9) no . . . .
C23 C22 C24 C26 3.2(15) no . . . .
C24 C22 C23 C25 -1.3(17) no . . . .
C22 C23 C25 C27 -2.2(19) no . . . .
C22 C24 C26 C27 -1.5(15) no . . . .
C23 C25 C27 C26 3.8(18) no . . . .
C23 C25 C27 C28 179.5(11) no . . . 2_555
C24 C26 C27 C25 -2.0(17) no . . . .
C24 C26 C27 C28 -177.5(10) no . . . 2_555
C25 C27 C28 N3 -87.1(13) no . . 2_555 2_555
C26 C27 C28 N3 88.3(14) no . . 2_555 2_555

loop_
_geom_contact_atom_site_label_1
_geom_contact_atom_site_label_2
_geom_contact_distance
_geom_contact_publ_flag
_geom_contact_site_symmetry_1
_geom_contact_site_symmetry_2
Pd1 C11 3.260(10) no . .
Pd1 C13 3.280(11) no . .
Cl1 C14 3.463(12) no . .
Cl2 C7 3.380(10) no . .
N1 C11 3.285(13) no . .
N1 C12 3.334(13) no . .
N2 C9 3.296(12) no . 11_664
N2 C10 3.379(13) no . 11_664
C1 C4 2.682(19) no . .
C1 C7 3.407(14) no . .
C1 C12 3.410(14) no . .
C1 C13 3.186(16) no . .
C2 C5 2.75(2) no . .
C2 C14 3.20(2) no . .
C3 C6 2.782(19) no . .
C5 C7 3.275(16) no . .
C5 C8 3.079(17) no . .
C5 C10 3.068(16) no . 11_664
C6 C8 2.994(14) no . .
C6 C10 3.307(14) no . 11_664
C8 C13 2.773(15) no . 11_664
C9 C12 2.831(15) no . .
C10 C11 2.753(14) no . .
Pd2 C25 3.342(14) no . 3_555
Pd2 C27 3.333(13) no . 3_555
Cl3 C21 3.520(13) no . .
Cl4 C28 3.497(13) no . .
N3 C25 3.302(16) no . 3_555
N3 C26 3.329(15) no . 3_555
N4 C23 3.294(17) no . .
N4 C24 3.442(16) no . .
C15 C18 2.76(2) no . .
C15 C21 3.405(19) no . .
C15 C26 3.421(18) no . 3_555
C15 C27 3.158(18) no . 3_555
C16 C19 2.81(3) no . .
C16 C28 3.03(2) no . .
C17 C20 2.82(3) no . .
C19 C21 3.283(18) no . .
C19 C22 3.076(18) no . .
C19 C24 3.102(18) no . .
C20 C22 2.966(16) no . .
C20 C24 3.265(16) no . .
C20 C28 3.541(18) no . .
C22 C27 2.821(15) no . .
C23 C26 2.750(17) no . .
C24 C25 2.812(17) no . .
C2S C2S 2.89(19) no . 24_656
Pd1 Pd1 3.1992(9) no . 16_565
Cl1 N1 3.374(9) no . 16_565
Cl1 C1 3.288(10) no . 16_565
Cl1 C6 3.558(10) no . 16_565
Cl1 N3 3.165(10) no . .
Cl1 C16 3.470(16) no . .
Cl1 C28 3.467(12) no . .
Cl2 N2 3.192(8) no . 16_565
Cl2 C6 3.588(10) no . 16_565
Cl2 C1S 3.497(17) no . .
N1 Cl1 3.374(9) no . 16_565
N1 Cl4 3.548(10) no . 16_565
N2 Cl2 3.192(8) no . 16_565
C1 Cl1 3.288(10) no . 16_565
C6 Cl1 3.558(10) no . 16_565
C6 Cl2 3.588(10) no . 16_565
C14 Cl4 3.363(13) no . 16_565
C14 Cl3S 3.515(17) no . 16_565
Cl3 C3S 3.48(3) no . .
Cl4 N1 3.548(10) no . 16_565
Cl4 C14 3.363(13) no . 16_565
N3 Cl1 3.165(10) no . .
N4 O1W 2.84(3) no . .
C16 Cl1 3.470(16) no . .
C17 C2S 3.19(12) no . .
C19 O1W 3.39(3) no . .
C20 O1W 3.45(3) no . .
C21 O4W 3.58(2) no . .
C28 Cl1 3.467(12) no . .
Cl1T Cl1T 3.463(19) no . 24_656
C1S Cl2 3.497(17) no . .
C2S C17 3.19(12) no . .
Cl3S C14 3.515(17) no . 16_565
C3S Cl3 3.48(3) no . .
O1W N4 2.84(3) no . .
O1W C19 3.39(3) no . .
O1W C20 3.45(3) no . .
O4W C21 3.58(2) no . .
O4W C21 3.58(2) no . 2_555
O4W C21 3.58(2) no . 3_555
O3W O3W 2.71(4) no . 6_566
O3W O3W 2.71(4) no . 11_664
Cl2T H2SB 3.3751 no . 24_656
Pd1 H7A 3.0065 no . .
Pd1 H7B 2.9719 no . .
Pd1 H11 2.9705 no . .
Pd1 H14B 3.2172 no . .
Cl1 H1N 3.0496 no . .
Cl1 H11 2.9043 no . .
Cl1 H14B 2.9450 no . .
Cl2 H2N 3.0144 no . .
Cl2 H7A 2.7812 no . .
N1 H2 2.7118 no . .
N1 H2N 3.4409 no . .
N1 H7B 3.4147 no . .
N1 H11 3.2685 no . .
N1 H12 3.3790 no . .
N2 H1N 3.3711 no . .
N2 H5 2.6810 no . .
N2 H9 3.3342 no . 11_664
N2 H10 3.4554 no . 11_664
C1 H2N 3.0623 no . .
C1 H3 3.2639 no . .
C1 H5 3.2191 no . .
C1 H7B 3.3164 no . .
C1 H12 3.1350 no . .
C1 H14A 2.7315 no . .
C1 H14B 3.3930 no . .
C2 H1N 2.6699 no . .
C2 H4 3.1707 no . .
C2 H12 3.3118 no . .
C2 H14A 2.8815 no . .
C3 H5 3.1940 no . .
C4 H2 3.1757 no . .
C5 H2N 2.6062 no . .
C5 H3 3.2044 no . .
C5 H10 3.1308 no . 11_664
C6 H1N 2.9548 no . .
C6 H2 3.2712 no . .
C6 H4 3.2342 no . .
C6 H7A 3.3284 no . .
C6 H7B 2.7764 no . .
C6 H10 3.1905 no . 11_664
C7 H5 3.2704 no . .
C7 H9 2.6850 no . 11_664
C7 H10 2.7407 no . 11_664
C8 H2N 2.6991 no . .
C8 H5 2.7506 no . .
C8 H7B 3.0629 no . 11_664
C8 H11 3.2724 no . 11_664
C8 H12 3.2774 no . 11_664
C9 H2N 3.0741 no . 6_566
C9 H5 3.1437 no . 6_566
C9 H7A 2.6177 no . 6_566
C9 H7B 3.1446 no . .
C9 H7B 3.3034 no . 6_566
C9 H10 3.2997 no . .
C10 H5 2.8686 no . 6_566
C10 H7A 3.3279 no . 6_566
C10 H7B 2.8489 no . .
C10 H7B 2.7025 no . 6_566
C10 H9 3.3119 no . .
C10 H10 3.2290 no . 11_664
C11 H5 3.5686 no . 6_566
C11 H7B 2.9624 no . .
C11 H12 3.2654 no . .
C11 H14A 3.2147 no . .
C11 H14B 2.5406 no . .
C12 H5 3.3098 no . 6_566
C12 H7B 2.7442 no . .
C12 H10 3.2286 no . 11_664
C12 H11 3.2596 no . .
C12 H14A 2.6675 no . .
C12 H14B 3.3089 no . .
C13 H1N 3.2757 no . .
C13 H7B 2.8230 no . .
C13 H9 3.2734 no . .
C13 H10 3.2349 no . .
C14 H2 3.0332 no . .
C14 H11 2.5664 no . .
C14 H12 2.7279 no . .
H1N H2 2.7026 no . .
H1N H14A 2.3865 no . .
H1N H14B 2.2745 no . .
H2 H3 2.3628 no . .
H2 H12 3.3833 no . .
H2 H14A 2.4696 no . .
H2N H5 2.5513 no . .
H2N H7A 2.2961 no . .
H2N H7B 2.8030 no . .
H2N H9 2.9352 no . 11_664
H3 H4 2.2165 no . .
H4 H5 2.2938 no . .
H5 H10 3.2151 no . 11_664
H7A H9 2.4599 no . 11_664
H7A H10 3.5925 no . 11_664
H7B H9 3.5662 no . 11_664
H7B H10 3.3575 no . .
H7B H10 2.5390 no . 11_664
H7B H11 3.4909 no . .
H7B H12 3.2102 no . .
H9 H11 2.3612 no . .
H10 H10 3.0302 no . 6_566
H10 H10 3.0302 no . 11_664
H10 H12 2.3055 no . .
H10 H12 3.0473 no . 6_566
H11 H14A 3.4440 no . .
H11 H14B 2.3338 no . .
H12 H14A 2.5469 no . .
Pd2 H21A 3.0076 no . .
Pd2 H21B 3.0682 no . .
Pd2 H25 3.1068 no . 3_555
Pd2 H28B 3.2646 no . .
Cl3 H4N 2.9249 no . .
Cl3 H21B 3.0037 no . .
Cl4 H3N 3.0087 no . .
Cl4 H25 2.9782 no . 3_555
Cl4 H28B 3.0133 no . .
N3 H4N 3.4565 no . .
N3 H16 2.5835 no . .
N3 H21A 3.3557 no . .
N3 H25 3.3365 no . 3_555
N3 H26 3.3751 no . 3_555
N4 H3N 3.3585 no . .
N4 H19 2.7346 no . .
N4 H23 3.2998 no . .
N4 H24 3.5589 no . .
C15 H4N 3.1253 no . .
C15 H17 3.2980 no . .
C15 H19 3.3047 no . .
C15 H21A 3.2647 no . .
C15 H26 3.1416 no . 3_555
C15 H28A 2.5951 no . .
C15 H28B 3.3119 no . .
C16 H3N 2.5888 no . .
C16 H18 3.2936 no . .
C16 H26 3.2777 no . 3_555
C16 H28A 2.6676 no . .
C17 H19 3.3234 no . .
C18 H16 3.2858 no . .
C19 H4N 2.6403 no . .
C19 H17 3.3288 no . .
C19 H24 3.2495 no . .
C20 H3N 2.9568 no . .
C20 H16 3.1856 no . .
C20 H18 3.2713 no . .
C20 H21A 2.7207 no . .
C20 H21B 3.3462 no . .
C20 H24 3.1920 no . .
C21 H19 3.3247 no . .
C21 H23 2.6278 no . .
C21 H24 2.7293 no . .
C22 H4N 2.7461 no . .
C22 H19 2.8402 no . .
C22 H21A 3.1080 no . 2_555
C22 H25 3.2734 no . .
C22 H26 3.2722 no . .
C23 H4N 3.1079 no . .
C23 H19 3.1131 no . .
C23 H21A 3.2535 no . .
C23 H21A 3.1580 no . 2_555
C23 H21B 2.6196 no . .
C23 H24 3.2778 no . .
C24 H19 3.0511 no . .
C24 H21A 2.6157 no . .
C24 H21A 2.8450 no . 2_555
C24 H21B 3.2898 no . .
C24 H23 3.2768 no . .
C24 H24 3.1018 no . 2_555
C25 H19 3.5374 no . .
C25 H21A 3.0259 no . 2_555
C25 H26 3.2705 no . .
C25 H28A 3.2950 no . 2_555
C25 H28B 2.6138 no . 2_555
C26 H19 3.4169 no . .
C26 H21A 2.7075 no . 2_555
C26 H24 3.1421 no . 2_555
C26 H25 3.2773 no . .
C26 H28A 2.6509 no . 2_555
C26 H28B 3.2761 no . 2_555
C27 H3N 3.2371 no . 2_555
C27 H21A 2.8323 no . 2_555
C27 H23 3.2882 no . .
C27 H24 3.2710 no . .
C28 H16 2.8145 no . .
C28 H25 2.6883 no . 3_555
C28 H26 2.6779 no . 3_555
H3N H16 2.5657 no . .
H3N H28A 2.3365 no . .
H3N H28B 2.2057 no . .
H4N H19 2.5621 no . .
H4N H21A 2.8508 no . .
H4N H21B 2.3741 no . .
H4N H23 2.9373 no . .
H16 H17 2.4714 no . .
H16 H26 3.3451 no . 3_555
H16 H28A 2.2139 no . .
H16 H28B 3.5032 no . .
H17 H18 2.3468 no . .
H18 H19 2.3513 no . .
H19 H23 3.5356 no . .
H19 H24 3.4652 no . .
H21A H23 3.5133 no . .
H21A H24 2.4594 no . .
H21A H24 3.3353 no . 3_555
H21A H25 3.5886 no . 3_555
H21A H26 3.1505 no . 3_555
H21B H23 2.4488 no . .
H21B H24 3.5584 no . .
H23 H25 2.3333 no . .
H24 H24 2.8845 no . 2_555
H24 H24 2.8845 no . 3_555
H24 H26 2.2987 no . .
H24 H26 2.9550 no . 3_555
H25 H28A 3.5699 no . 2_555
H25 H28B 2.4691 no . 2_555
H26 H28A 2.4818 no . 2_555
H26 H28B 3.5403 no . 2_555
Cl2S H2SB 3.0010 no . 24_656
C2S H2SA 3.1315 no . 24_656
H2SA H2SA 3.4728 no . 24_656
H2SA H2SB 2.1698 no . 24_656
Cl2T H4 3.5412 no . 16_565
Cl2T H5 3.5418 no . 16_565
Cl2T H17 3.1865 no . 24_656
Cl2T H18 3.0051 no . 24_656
Pd1 H2N 3.5329 no . 16_565
Cl1 H1N 2.8050 no . 16_565
Cl1 H3N 2.3384 no . .
Cl1 H16 2.9067 no . .
Cl1 H28A 3.2424 no . .
Cl1 H28B 3.3574 no . .
Cl1 H1SA 3.5332 no . .
Cl1 H1SB 2.8997 no . .
Cl2 H2N 2.4097 no . 16_565
Cl2 H1SA 2.6713 no . .
C1 H3N 3.5520 no . 16_565
C2 H3N 3.0928 no . 16_565
C4 H1SA 3.5142 no . 16_565
C4 H1SB 3.3882 no . 16_565
C5 H1SA 3.1792 no . 16_565
C5 H1SB 3.5776 no . 16_565
C14 H3SA 3.5161 no . 16_565
H1N Cl1 2.8050 no . 16_565
H1N H1N 3.3370 no . 16_565
H1N Cl4 2.8929 no . 16_565
H1N H3N 3.0050 no . 16_565
H2 Pd2 2.8258 no . 16_565
H2 Cl4 3.2336 no . 16_565
H2 N3 3.3654 no . 16_565
H2 H3N 2.9105 no . 16_565
H2N Pd1 3.5329 no . 16_565
H2N Cl2 2.4097 no . 16_565
H3 C20 3.4869 no . 16_565
H3 H4N 3.4630 no . 16_565
H3 O1W 3.1925 no . 16_565
H4 Cl2T 3.5412 no . 16_565
H4 Cl1T 3.1874 no . 16_565
H4 Cl3T 3.0552 no . 14_554
H4 H1SA 3.5256 no . 16_565
H4 H1SB 3.4344 no . 16_565
H5 Cl2T 3.5418 no . 16_565
H5 H1SA 3.0248 no . 16_565
H7A O2W 3.2384 no . .
H9 Cl1S 3.4239 no . .
H9 Cl2S 3.2984 no . .
H10 O3W 3.0289 no . 6_566
H11 H16 3.4156 no . .
H11 Cl2S 3.3564 no . .
H12 Cl3T 3.3721 no . 16_565
H12 O3W 3.1599 no . .
H12 O3W 3.4579 no . 6_566
H14A Cl4 2.9471 no . 16_565
H14A Cl3T 2.9926 no . 16_565
H14A Cl3S 3.2238 no . 16_565
H14A C3S 3.0612 no . 16_565
H14A H3SA 2.7226 no . 16_565
H14B Cl4 3.1747 no . 16_565
H14B C28 3.2816 no . .
H14B H28A 2.8328 no . .
H14B H28B 2.8086 no . .
H14B Cl3S 3.0597 no . 16_565
H14B H3SA 3.4283 no . 16_565
Pd2 H2 2.8258 no . 16_565
Cl3 H3SA 2.7684 no . .
Cl3 H3SB 3.5438 no . .
Cl4 H1N 2.8929 no . 16_565
Cl4 H2 3.2336 no . 16_565
Cl4 H14A 2.9471 no . 16_565
Cl4 H14B 3.1747 no . 16_565
Cl4 H25 3.5598 no . 18_565
Cl4 H28B 2.8220 no . 16_565
Cl4 H3SA 2.7100 no . .
N3 H2 3.3654 no . 16_565
C16 H1SB 2.8756 no . .
C16 H2SA 3.0485 no . .
C17 H1SB 3.0158 no . .
C17 H2SA 2.3794 no . .
C17 H2SB 3.4222 no . .
C17 H2SB 3.1975 no . 24_656
C18 H2SA 3.1400 no . .
C20 H3 3.4869 no . 16_565
C28 H14B 3.2816 no . .
H3N Cl1 2.3384 no . .
H3N C1 3.5520 no . 16_565
H3N C2 3.0928 no . 16_565
H3N H1N 3.0050 no . 16_565
H3N H2 2.9105 no . 16_565
H4N H3 3.4630 no . 16_565
H4N O1W 1.9271 no . .
H16 Cl1 2.9067 no . .
H16 H11 3.4156 no . .
H16 Cl2S 3.2996 no . .
H16 C1S 3.5334 no . .
H16 H1SB 2.6722 no . .
H16 H2SA 3.1628 no . .
H17 Cl2T 3.1865 no . 24_656
H17 Cl1S 3.5172 no . .
H17 Cl1T 3.4574 no . .
H17 Cl1T 3.2045 no . 24_656
H17 Cl2S 3.0879 no . .
H17 C1S 3.3997 no . .
H17 C2S 2.6645 no . .
H17 C2S 3.0975 no . 24_656
H17 H1SB 2.9774 no . .
H17 H2SA 2.0754 no . .
H17 H2SB 2.7219 no . .
H17 H2SB 2.3888 no . 24_656
H18 Cl2T 3.0051 no . 24_656
H18 Cl1T 3.0771 no . 24_656
H18 Cl3S 2.9430 no . 23_655
H18 H2SA 3.3150 no . .
H18 H2SB 3.5137 no . 24_656
H18 H3SB 3.2981 no . 23_655
H19 O1W 2.8942 no . .
H19 H3SB 3.4071 no . 23_655
H21A O4W 3.5310 no . .
H21B O4W 2.9808 no . .
H23 O1W 3.2572 no . .
H25 Cl4 3.5598 no . 23_655
H25 H25 3.5129 no . 22_655
H28A Cl1 3.2424 no . .
H28A H14B 2.8328 no . .
H28A Cl3S 3.3306 no . 16_565
H28B Cl1 3.3574 no . .
H28B H14B 2.8086 no . .
H28B Cl4 2.8220 no . 16_565
Cl1S H9 3.4239 no . .
Cl1S H17 3.5172 no . .
Cl1T H4 3.1874 no . 16_565
Cl1T H17 3.4574 no . .
Cl1T H17 3.2045 no . 24_656
Cl1T H18 3.0771 no . 24_656
Cl2S H9 3.2984 no . .
Cl2S H11 3.3564 no . .
Cl2S H16 3.2996 no . .
Cl2S H17 3.0879 no . .
C1S H16 3.5334 no . .
C1S H17 3.3997 no . .
C2S H17 2.6645 no . .
C2S H17 3.0975 no . 24_656
Cl3T H4 3.0552 no . 15_544
Cl3T H12 3.3721 no . 16_565
Cl3T H14A 2.9926 no . 16_565
Cl3S H14A 3.2238 no . 16_565
Cl3S H14B 3.0597 no . 16_565
Cl3S H18 2.9430 no . 18_565
Cl3S H28A 3.3306 no . 16_565
C3S H14A 3.0612 no . 16_565
O1W H3 3.1925 no . 16_565
O1W H4N 1.9271 no . .
O1W H19 2.8942 no . .
O1W H23 3.2572 no . .
O2W H7A 3.2384 no . .
O2W H7A 3.2384 no . 6_566
O2W H7A 3.2384 no . 11_664
O4W H21A 3.5310 no . .
O4W H21A 3.5310 no . 2_555
O4W H21A 3.5310 no . 3_555
O4W H21B 2.9808 no . .
O4W H21B 2.9808 no . 2_555
O4W H21B 2.9808 no . 3_555
O3W H10 3.0289 no . 11_664
O3W H12 3.1599 no . .
O3W H12 3.4579 no . 11_664
H1SA Cl1 3.5332 no . .
H1SA Cl2 2.6713 no . .
H1SA C4 3.5142 no . 16_565
H1SA C5 3.1792 no . 16_565
H1SA H4 3.5256 no . 16_565
H1SA H5 3.0248 no . 16_565
H1SB Cl1 2.8997 no . .
H1SB C4 3.3882 no . 16_565
H1SB C5 3.5776 no . 16_565
H1SB H4 3.4344 no . 16_565
H1SB C16 2.8756 no . .
H1SB C17 3.0158 no . .
H1SB H16 2.6722 no . .
H1SB H17 2.9774 no . .
H2SA C16 3.0485 no . .
H2SA C17 2.3794 no . .
H2SA C18 3.1400 no . .
H2SA H16 3.1628 no . .
H2SA H17 2.0754 no . .
H2SA H18 3.3150 no . .
H2SB C17 3.4222 no . .
H2SB C17 3.1975 no . 24_656
H2SB H17 2.7219 no . .
H2SB H17 2.3888 no . 24_656
H2SB H18 3.5137 no . 24_656
H3SA C14 3.5161 no . 16_565
H3SA H14A 2.7226 no . 16_565
H3SA H14B 3.4283 no . 16_565
H3SA Cl3 2.7684 no . .
H3SA Cl4 2.7100 no . .
H3SB Cl3 3.5438 no . .
H3SB H18 3.2981 no . 18_565
H3SB H19 3.4071 no . 18_565

#==============================================================================
loop_
_geom_hbond_atom_site_label_D
_geom_hbond_atom_site_label_H
_geom_hbond_atom_site_label_A
_geom_hbond_site_symmetry_D
_geom_hbond_site_symmetry_H
_geom_hbond_site_symmetry_A
_geom_hbond_distance_DA
_geom_hbond_distance_DH
_geom_hbond_distance_HA
_geom_hbond_angle_DHA
_geom_hbond_publ_flag
N2 H2N Cl2 . . 16_565 3.192(8) 0.930 2.410 141.7 no
N3 H3N Cl1 . . . 3.165(10) 0.930 2.338 147.9 no
N4 H4N O1W . . . 2.84(3) 0.930 1.927 166.9 no

#==============================================================================
# Additional structures and associated data_? identifiers
# should be added at this point if there is more than one 
# structure analysis in the CIF.

#==============================================================================
#     End of CIF
#==============================================================================
